# Supplementary material for: Genetic Connection between Hyperglycemia and Carotid Atherosclerosis in Hyperlipidemic Mice
Source: Genes (Basel). 2022 Mar 14;13(3):510. doi: 10.3390/genes13030510 (PMC8950324; doi:10.3390/genes13030510)
Supplement: Supplementary file 1 [file genes-13-00510-s001.zip]

Archive with 1 entries (1 files):
- genes-1614945-supplementary.xlsx
