# Supplementary material for: Genetic Connection between Hyperglycemia and Carotid Atherosclerosis in Hyperlipidemic Mice
Source: Genes (Basel). 2022 Mar 14;13(3):510. doi: 10.3390/genes13030510 (PMC8950324; doi:10.3390/genes13030510)
Supplement: Supplementary file 1 [file genes-13-00510-s001.zip › genes-1614945-supplementary.xlsx]

## Sheet: LP_residu
Sample_ID	Sex	Sex_1	Weight	Skincolor	Skin_color	Comment	glucometer_nonfast_chow	glucometer_nonfast_chow	glocometer_nonfast_western	glocometer_nonfast_Western	Total Chol_nonfast_chow	nonHDL_nonfast_chow	Triglyceride_nonfast_chow	HDL Chol_nonfast_chow	Glucose_nonfast_chow	Total Chol_nonfast_West	nonHDL_nonfast_West	Triglyceride_nonfast_West	HDL Chol_nonfast_West	Glucose_nonfast_West	Total Chol_Fast West	nonHDL_fast_West	Triglyceride_fast West	HDL Chol_Fast West	Glucose_Fast West	Max_carotid	Max5_carotid	Max5_carotid_lg	Residu_with_fast_gluc	Residu_nonfast_glucose	Residu_with_fast_triglyceride	Residu_with_nonfast_triglyceride	Residu_with_fast_LDL	Residu_with_nonfast_LDL		UNCHS000006	gUNC28841	gUNC30322	gUNC66010	gUNC114802	gUNC137674	gUNC149968	gJAX00001099	SSH010754626	gUNC216547	ST2010841024	UNCHS000333	mJAX00001960	gUNC365663
																																				1	1	1	1	1	1	1	1	1	1	1	1	1	1
																																				3.43903	5.94479	6.0637	8.55413	11.9546	13.7382	14.6222	17.753	18.8657	19.3284	21.0256	29.23	29.2636	30.0096
8390-1	0	M	25.1	white	0	sm bif	158	-	124	123	249.763	213.087	60.806	36.676	262.405	1311.81	1294.9	143.022	16.912	409.689	1021.33	998.074	284.442	23.252	241.158	-	-	-	-	-	-	-	-	-	8390-1	LL	LL	LL	LL	LL	LL	LL	LL	LL	LL	LL	LL	LL	LL
8390-2	0	M	40.7	white	0	big bif	157	-	129	113	288.997	258.997	70.525	30	248.237	1089.38	1067.58	90.548	21.794	233.094	908.193	885.527	163.208	22.666	112.125	-	-	-	-	-	-	-	-	-	8390-2	BB	BB	BB	BB	BB	BB	BB	BB	BB	BB	BB	BB	BB	BB
8390-3	0	M	25.4	white	0	sm ex	134	-	120	108	339.331	293.053	72.428	46.278	256.321	1521.81	1502.69	184.991	19.116	526.74	1107.28	1082.22	198.077	25.054	398.301	-	-	-	-	-	-	-	-	-	8390-3	H	H	H	H	H	H	H	H	H	H	H	H	-	H
8390-4	0	M	27.9	agodi	2	sm bif	154	-	138	119	226.418	198.222	191.301	28.196	285.953	1337.37	1315.38	266.569	21.99	479.274	1076.68	1051.92	168.462	24.76	180.078	8135.64	6045.76	8.70711	-17566.9	-22433.7	-20068.6	-20708.8	-19855	-21313.3	8390-4	BB	BB	BB	BB	BB	BB	BB	BB	BB	BB	BB	BB	BB	BB
8390-5	0	M	28.1	agodi	2	med ex	135	-	122	112	172.946	149.624	89.385	23.322	209.753	1779.13	1756.63	226.732	22.502	462.072	1264.1	1241.18	206.794	22.918	302.856	55419.5	51954.8	10.8581	26931.7	23898.4	26366	25329.1	26109.6	21453.2	8390-5	BB	BB	BB	BB	BB	BB	BB	BB	BB	BB	BB	BB	BB	BB
8390A-6	0	M	23.9	agodi	2	no lesion	152	-	141	140	177.905	162.625	136.681	15.28	172.521	1623.53	1605.24	167.457	18.29	339.543	1263.53	1247.65	220.885	15.878	183.09	10043.7	8557.69	9.05459	-15089.6	-16485.6	-16837.9	-17876.5	-17285.7	-20865.8	8390A-6	LL	LL	LL	LL	LL	LL	LL	LL	LL	LL	LL	LL	LL	LL
8391-12	0	M	24.1	white	0	sm ex	145	-	107	98	162.589	151.063	96.537	11.526	179.462	652.278	639.146	34.699	13.132	70.053	-	-	-	-	-	77313.8	70686.3	11.166	-	52270.3	-	44681.2	-	48143.2	8391-12	LL	LL	LL	LL	LL	LL	LL	LL	LL	LL	LL	LL	LL	LL
8448-26	0	M	36.9	white	0	sm bif med ex	146	134	134	121	228.307	189.925	93.711	38.382	260.582	1489.86	1448.22	284.611	41.638	556.722	1857.94	1812.48	476.787	45.458	558.3	30489.3	28417.7	10.2548	459.977	-1966.33	6530.71	1604.89	2739.86	112.522	8448-26	BB	BB	BB	BB	BB	BB	BB	BB	BB	BB	BB	H	H	H
8448-27	0	M	32.1	white	0	med ex	176	156	157	141	235.661	205.321	88.289	30.34	266.798	1591.75	1574.96	273.217	16.794	563.814	-	-	-	-	-	61552.4	59993.1	11.002	-	29434.6	-	33217	-	30785.2	8448-27	-	LL	LL	LL	H	LL	LL	-	LL	LL	-	-	H	H
8448-28	0	M	34.6	agodi	2	med ex	159	128	130	119	197.742	162.772	57.201	34.97	261.505	1477.94	1453.28	165.554	24.668	389.115	1816.67	1781.35	365.613	35.318	571.428	34103.4	30130.7	10.3133	2022.14	3868.41	6719.43	3702.66	4443.72	1789.51	8448-28	H	H	H	H	H	H	H	H	H	H	H	H	H	H
8448-29	0	M	43.9	agodi	2	no lesion	151	123	124	116	192.108	169.274	82.406	22.834	234.003	1251.71	1229.8	122.621	21.912	270.942	1209.45	1180	193.987	29.452	412.74	2352.56	859.922	6.75684	-25425.6	-22496.3	-24904.5	-25429.4	-25003.3	-25889.7	8448-29	LL	LL	LL	LL	LL	LL	LL	H	H	H	H	H	-	H
8448-30	0	M	41.3	agodi with white spot	2	no lesion	177	139	142	133	200.61	163.934	74.706	36.676	227.963	1594	1575.71	257.206	18.29	470.007	1552.55	1525.69	369.793	26.856	567.336	2881.82	576.364	6.35674	-27485.2	-27675.2	-22777.6	-26147.9	-25185.5	-28636.8	8448-30	BB	BB	BB	BB	BB	BB	BB	BB	BB	BB	BB	BB	BB	BB
8449-31	0	M	40.9	agodi	2	sm ex	164	158	124	132	207.458	182.382	135.383	25.076	289.511	1268.81	1244.61	236.882	24.196	303.873	1306.22	1264.2	251.813	42.022	351.582	27014.7	22549.5	10.0235	-3033.46	-1616.57	-2422.08	-4109.11	-3289.05	-4305.64	8449-31	H	H	H	BB	BB	BB	BB	BB	BB	BB	BB	BB	BB	BB
8449-32	0	M	43.4	agodi	2	med ex	188	143	152	120	273.917	255.859	211.142	18.058	298.561	1496.94	1471.64	254.567	25.298	407.232	1466.46	1435.45	427.021	31.004	658.611	29499.3	26664.8	10.1911	-2445.33	-43.0094	4095.48	-50.9218	876.478	-1807.18	8449-32	BB	-	BB	BB	BB	BB	BB	BB	BB	BB	BB	BB	BB	BB
8449-33	0	M	25.9	white	0	sm ex	193	165	112	102	268.52	268.52	99.479	0	324.92	1511.79	1492.84	297.374	18.958	496.266	1195.79	1170.44	295.428	25.348	623.937	22845	17636.1	9.7777	-11075.7	-11261.3	-6737.5	-9218.03	-8229.93	-10986.9	8449-33	H	H	H	H	H	H	H	H	H	H	H	H	H	H
8454-39	0	M	25.3	white	0	sm ex	184	162	160	140	227.699	184.539	69.746	43.16	277.474	583.2	562.39	172.888	20.81	362.856	1164.34	1125.67	177.926	38.67	336.216	45563.6	44021.1	10.6924	18614.7	18404.6	18036.5	17569.3	18142	22024.7	8454-39	H	H	H	H	H	H	H	H	H	H	H	H	H	H
8454-40	0	M	28.4	white	0	no lesion	147	134	170	162	286.298	278.816	115.917	7.482	317.122	1295.92	1278.07	182.885	17.856	406.11	1276.05	1257.54	230.139	18.518	468.339	2701.89	1342	7.20192	-25582.3	-25338.2	-23926.7	-25142.1	-24498.5	-25751.4	8454-40	BB	BB	BB	BB	BB	BB	BB	BB	BB	BB	BB	BB	BB	BB
8454-41	0	M	30.6	agodi	2	no lesion	127	103	144	123	234.345	217.067	67.987	17.278	255.091	1064.16	1035.2	178.165	28.96	351.06	1201.34	1176.5	223.273	24.844	402.78	7317.06	6526.59	8.78364	-19644.5	-18799.9	-18836.3	-19942.2	-19337.6	-18837.1	8454-41	LL	LL	LL	LL	LL	LL	LL	LL	LL	LL	LL	LL	LL	LL
8454-42	0	M	29.8	white	0	med ex	166	132	139	129	298.578	244.452	93.336	54.126	291.137	1692.26	1664.37	182.378	27.896	486.717	1232.08	1203.71	205.122	28.364	431.196	19575	18219.9	9.81027	-8277.63	-10442.6	-7391.79	-8262.51	-7636.32	-11624.6	8454-42	H	H	H	H	H	H	H	H	H	H	H	H	H	H
8454-43	0	M	27.8	agodi	2	no lesion	-	-	-	-	-	-	-	-	-	770.577	749.491	71.061	21.086	172.989	1424.76	1394.64	274.202	30.124	613.437	2615.42	1497.81	7.31176	-27093.4	-19449.6	-23166.8	-24624.9	-24302.5	-21831.1	8454-43	BB	H	BB	BB	BB	BB	BB	BB	BB	-	BB	BB	BB	BB
8454-44	0	M	34.2	agodi	2	no lesion	173	136	151	136	206.581	199.635	57.461	6.946	219.286	1477.25	1455.85	344.925	21.4	661.347	904.92	878.86	104.487	26.06	247.26	15814.1	13888.8	9.53884	-10495.6	-19068.2	-13102.7	-13119	-12062.6	-14470.7	8454-44	BB	BB	BB	BB	BB	BB	BB	BB	BB	BB	BB	H	H	H
8454-45	0	M	37.3	agodi	2	sm bif	179	132	124	119	315.176	246.478	110.438	68.698	283.646	1451.52	1413.66	323.636	37.858	484.191	1560.52	1515.36	420.454	45.164	632.277	9038.94	6542.2	8.78603	-22265.4	-22058.2	-16117.2	-20396.8	-19222.7	-21516.9	8454-45	BB	BB	BB	BB	BB	BB	BB	BB	BB	BB	BB	BB	BB	BB
8454-46	0	M	30.5	agodi	2	no lesion	180	148	116	106	273.783	242.321	106.458	31.462	232.993	980.922	961.726	129.802	19.196	239.415	845.295	819.865	140.191	25.43	395.985	27295.7	24997.3	10.1265	-1095.79	2416.35	-1504.71	-1315.26	-971.458	156.82	8454-46	H	H	H	H	H	H	H	H	H	H	H	H	-	H
8456-47	0	M	30.5	agodi	2	no lesion	149	114	130	116	260.794	246.83	103.747	13.964	248.062	1088.86	1068.6	211.939	20.258	343.125	1031.14	1004.5	143.923	26.646	219.768	0	0	0	-24068.6	-25131.3	-26450.8	-26578	-25914.6	-25601.6	8456-47	H	H	H	H	H	H	H	H	H	H	H	H	-	H
8456-48	0	M	31.7	agodi	2	med bif	131	121	123	109	298.983	250.755	108.361	48.228	245.645	1235.99	1210.26	361.723	25.732	531.165	1573.47	1549.13	356.06	24.342	486.255	15695.7	14454.3	9.57875	-12675.7	-15301.2	-9087.92	-12607.7	-11300.7	-12156.1	8456-48	LL	LL	LL	LL	LL	LL	LL	LL	LL	LL	LL	LL	LL	LL
8456-49	0	M	43.1	agodi	2	tiny ex	167	143	142	137	243.15	199.112	72.688	44.038	264.734	992.145	965.901	125.539	26.244	235.131	776.844	750.576	122.16	26.268	193.128	6138.05	4048.05	8.30599	-19714.5	-18427.5	-22701.1	-22250.7	-21941	-20822.1	8456-49	BB	-	BB	BB	BB	BB	BB	BB	BB	BB	BB	BB	BB	BB
8456-50	0	M	34.8	brown	1	no lesion	148	128	137	123	327.22	306.072	72.832	21.148	248.237	1122.19	1107.09	107.016	15.1	296.991	939.786	920.262	113.234	19.524	189.576	23457.1	16000.2	9.68035	-7721.6	-7996.63	-10871.4	-10238.7	-9939.12	-9875.52	8456-50	BB	-	BB	BB	BB	BB	BB	BB	BB	BB	BB	H	H	H
8456-51	0	M	41.8	brown	1	tiny ex	149	122	134	134	333.256	299.516	108.188	33.74	290.346	865.215	847.477	98.972	17.738	227.058	604.086	586.154	143.326	17.932	154.518	-	-	-	-	-	-	-	-	-	8456-51	BB	-	BB	BB	BB	BB	BB	BB	BB	-	BB	BB	BB	BB
8469-61	0	M	38	agodi	2	sm ex	167	146	140	126	390.695	363.399	101.441	27.296	284.854	1269.15	1240.82	178.724	28.33	292.218	791.076	756.804	125.294	34.272	195.135	31846.9	28321.9	10.2514	4536.24	4442.45	1615.66	1851.25	2334.69	1493.74	8469-61	BB	BB	BB	BB	BB	BB	BB	BB	BB	BB	BB	BB	BB	BB
8471-62	0	M	42.1	agodi	2	tiny bif	166	134	144	119	350.04	321.3	48.373	28.74	164.964	1263.63	1242.74	131.071	20.888	274.452	867.636	838.476	72.932	29.16	78.3	13542.8	5686.14	8.64579	-16757.3	-17756.4	-21738	-20630.5	-20277.1	-21155.6	8471-62	BB	BB	BB	BB	BB	BB	BB	BB	BB	BB	BB	BB	BB	BB
8471-63	0	M	34.6	white	0	sm bif med ex	159	148	-	-	261.697	195.845	43.059	65.852	55.53	1155.17	1135.39	97.78	19.786	235.272	804.309	783.613	72.394	20.696	143.862	20241.2	12712.2	9.45032	-10484.4	-9766.79	-14719.3	-13496.8	-13267.1	-13365	8471-63	LL	LL	LL	LL	LL	LL	LL	LL	LL	LL	LL	H	-	H
8466-69	0	M	35.9	agodi	2	sm ex	149	128	155	142	415.471	399.657	86.662	15.814	257.441	1587.09	1561.99	258.044	25.102	422.049	1011.08	974.796	260.052	36.282	317.76	31770.9	28164.1	10.2458	2969.69	1091.86	3305.48	1437.09	2240.76	-951.368	8466-69	H	H	H	H	H	H	H	H	H	H	H	H	H	H
8466-70	0	M	31.5	agodi	2	tiny ex	167	130	144	136	422.931	383.191	125.608	39.74	264.075	1881.71	1857.79	271.695	23.92	566.904	1551.98	1526.51	434.216	25.472	617.607	13222.4	11485.4	9.34884	-17153.6	-19149	-10985.3	-15285.7	-14276.2	-19736.7	8466-70	H	H	H	H	H	H	H	H	H	H	H	H	H	H
8466-71	0	M	32.3	agodi with white spot	2	no lesion	151	151	168	156	430.55	380.884	101.491	49.666	295.947	1394.53	1369.79	165.96	24.746	351.06	1204.61	1176.25	335.193	28.364	452.664	0	0	0	-26744.2	-25326.5	-23828.4	-26429.4	-25864.3	-27746.6	8466-71	H	H	H	H	H	BB	BB	BB	BB	BB	BB	H	H	H
8466-72	0	M	28.1	brown	1	tiny ex	166	124	155	130	387.338	359.486	62.57	27.852	231.016	1540.29	1514.67	213.715	25.614	437.565	1109.7	1080.58	334.775	29.118	401.853	12597	10036.9	9.21403	-16123.5	-17416.8	-13797.2	-16546.8	-15855.4	-18741.5	8466-72	H	H	H	H	H	H	H	H	H	H	H	H	H	H
8466-73	0	M	32.4	white	0	sm bif big ex	170	132	169	167	478.238	447.126	93.545	31.112	275.321	1600.56	1572.03	235.511	28.526	469.515	1152.25	1115.67	365.912	36.576	577.53	44984.6	42695.1	10.6618	14516.5	14455.6	19287.9	16041	16813.1	13508.1	8466-73	LL	LL	LL	LL	LL	LL	LL	LL	LL	LL	LL	LL	LL	LL
8473-79	0	M	33.9	white	0	sm bif ext	191	164	128	126	418.721	379.425	74.692	39.296	195.695	1020.12	991.753	146.879	28.37	231.06	1023.03	997.015	123.772	26.018	272.046	35167	26565.4	10.1874	1896.15	4189.92	-161.722	197.655	648.552	1511.08	8473-79	H	H	H	H	H	H	H	H	H	H	H	H	-	H
8473-80	0	M	32.4	agodi	2	tiny bif	139	122	131	118	647.25	612.658	113.436	34.592	288.677	1220.45	1189.52	184.534	30.928	301.275	1377.09	1343.28	302.862	33.81	436.449	16527.6	13320.1	9.49703	-13237.8	-10782	-10951.5	-13169.3	-12495.2	-13142.7	8473-80	LL	LL	LL	LL	LL	LL	LL	LL	LL	LL	LL	LL	LL	LL
8476-96	0	M	19.6	agodi+white spot	2	sm bif	174	154	126	108	418.238	384.386	103.775	33.852	300.67	1266.49	1238.93	84.972	27.556	180.546	1215	1205.54	186.582	9.46	293.571	75955.1	66684.1	11.1077	41767.6	45550.9	40818.2	40516.5	40828.4	39869.4	8476-96	BB	BB	BB	BB	BB	BB	BB	BB	BB	BB	BB	BB	BB	BB
8476-97	0	M	34.9	agodi	2	sm bif med ex	188	145	149	121	356.608	320.346	72.018	36.262	258.455	1039.78	1012.51	68.086	27.266	174.537	1111.74	1100.92	69.029	10.822	246.318	51628.9	50183.2	10.8234	25809.6	29197.8	22705.6	24070.2	24296.9	24981.1	8476-97	H	H	H	H	BB	BB	BB	BB	BB	BB	BB	BB	BB	BB
8476-98	0	M	33.4	agodi	2	med ext	173	140	160	159	331.037	285.239	127.274	45.798	299.95	1387.45	1346.73	224.8	40.722	380.631	1557.16	1540.68	296.145	16.474	505.158	44322.4	42979.1	10.6685	15631.8	16925.4	18615.3	16359.5	17221.6	15396.7	8476-98	LL	LL	LL	LL	LL	LL	H	H	H	H	H	H	H	H
8476-99	0	M	28.2	agodi	2	no lesion	173	135	131	113	408.038	372.486	85.087	35.552	285.423	954.147	925.557	112.069	28.59	222.672	1143.7	1135.4	114.758	8.3	209.625	0	0	0	-23952.1	-22169.2	-26850.7	-26255.2	-25876.3	-24582.8	8476-99	H	H	H	H	H	H	H	H	H	H	H	H	H	H
8476-100	0	M	24	agodi	2	sm bif	176	161	-	-	423.122	381.118	82.788	42.004	354.88	1489.75	1458.14	170.656	31.614	423.717	1272.81	1266.73	179.083	6.08	468.591	26738.5	24718.6	10.1153	-2208.61	-2394.68	-1250.18	-1726	-1119.23	-3657.28	8476-100	H	H	H	H	H	BB	BB	BB	BB	BB	BB	BB	BB	BB
8476-101	0	M	27.5	white	0	med bif	197	152	-	-	265.96	230.62	68.548	35.34	251.055	1116.27	1095.76	128.145	20.516	294.588	951.639	939.657	89.017	11.982	193.623	21070.2	19815	9.8942	-3953.25	-4122.7	-7388.58	-6492.14	-6118.6	-5979.98	8476-101	LL	LL	LL	LL	LL	LL	LL	LL	LL	LL	LL	LL	LL	LL
8476-102	0	M	25.5	white	0	sm ext	177	208	83	85	325.434	289.136	101.604	36.298	333.226	1029.72	1006.84	46.904	22.876	71.937	1085.33	1079.25	93.052	6.08	237.753	-	-	-	-	-	-	-	-	-	8476-102	LL	LL	LL	LL	LL	LL	LL	LL	LL	LL	LL	LL	LL	LL
8480-110	0	M	33.9	agodi	2	med bif ext	155	144	111	100	423.026	370.778	82.49	52.248	248.597	1345.36	1306.25	212.626	39.108	412.083	1208.33	1192.11	245.481	16.22	391.521	43622.6	38489.1	10.5581	12447.3	11662	13430.7	11908.9	12629.4	11195	8480-110	LL	LL	LL	LL	LL	LL	LL	LL	LL	LL	LL	LL	LL	LL
8480-111	0	M	32	agodi	2	med bif ext	176	158	126	114	391.996	351.48	139.023	40.516	324.51	1208.91	1178.34	141.178	30.578	319.518	1284.21	1279.59	165.777	4.616	338.451	58692.6	58395.7	10.975	32963.6	33844.9	32244.5	32046.4	32561.7	32012.6	8480-111	BB	BB	BB	BB	BB	BB	BB	BB	BB	BB	BB	BB	BB	BB
8480-112	0	M	36.6	agodi	2	sm ext	158	143	123	125	509.269	485.165	125.55	24.104	356.096	1175.7	1153.48	104.877	22.214	277.392	1287.96	1284.26	128.092	3.708	378.018	6832.42	3498.91	8.16021	-22387.7	-20015.9	-23168.9	-22733	-22333.7	-22707.2	8480-112	H	H	H	H	H	H	H	H	H	H	H	H	H	H
8480-113	0	M	34	white	0	sm ext	137	121	120	111	369.49	342.338	114.801	27.152	320.164	1016.22	978.894	209.485	37.326	393.672	800.295	784.225	195.581	16.07	390.333	13898.3	11314.2	9.33381	-14713.9	-15060.2	-14428.3	-15255.8	-14665	-13648.5	8480-113	H	H	H	H	H	H	H	H	H	H	H	H	H	H
8481-120	0	M	38.1	agodi	2	med ext	167	126	139	119	302.88	264.102	94.261	38.778	330.792	1126.99	1084.94	223.524	42.048	390.795	1444.73	1410.95	368.788	33.78	614.106	30751.1	26874.9	10.1989	-1723.97	571.285	3507.14	259.485	1079.38	1156.92	8481-120	BB	BB	BB	BB	BB	BB	BB	BB	BB	BB	BB	BB	BB	BB
8481-121	0	M	26	agodi	2	tiny bif med ext	161	146	118	103	395.205	349.869	70.634	45.336	297.566	1640.23	1595.28	334.169	44.946	750.054	1610.81	1592.16	386.539	18.642	711.366	67307.8	59193.5	10.9886	29477.3	24055	36069.1	32220.5	33451	29840.9	8481-121	LL	LL	LL	LL	LL	LL	LL	LL	LL	LL	LL	LL	LL	LL
8481-122	0	M	26.1	white	0	med ext	130	111	124	115	451.088	437.158	60.673	13.93	265.831	886.254	870.334	84.972	15.92	185.595	1006.54	1005.5	146.471	1.034	310.575	5352.96	4602.71	8.4344	-20509.1	-16654.7	-21813.2	-21564.9	-21311.6	-19586.8	8481-122	LL	LL	LL	LL	LL	LL	LL	LL	LL	LL	LL	LL	LL	LL
8498-123	0	M	44.7	agodi	2	sm bif med ex	154	143	132	116	448.981	408.395	93.516	40.586	286.665	1308.17	1256.64	155.659	51.53	383.508	1277.95	1253.86	192.445	24.092	385.956	33599.4	30673.5	10.3312	4695.68	4549.1	4887.98	4277.43	4831.96	3732.7	8498-123	H	H	H	H	H	H	H	H	H	H	H	H	-	H
8498-124	0	M	37.7	agodi+white spot	2	sm bif ext	169	129	142	125	365.707	321.469	110.842	44.238	218.748	1429.8	1380.84	215.817	48.962	463.095	1058.51	1044.26	255.189	14.254	366.516	15934.8	12274.3	9.41526	-13480.2	-15807.3	-12651	-14316.2	-13628.7	-15551	8498-124	BB	BB	BB	BB	BB	BB	BB	BB	BB	BB	BB	H	H	H
8505-126	0	M	26.4	agodi	2	no lesion	155	144	138	135	371.214	325.984	65.632	45.23	285.423	1113.1	1083.68	112.044	29.418	330.066	1062.26	1054.12	156.751	8.148	366.456	0	0	0	-25753.8	-24810.2	-26274.9	-26255.1	-25900.1	-25709	8505-126	H	H	H	H	H	H	H	H	H	H	H	H	H	H
8505-127	0	M	25.9	agodi	2	med ext	173	160	139	126	441.079	402.761	111.672	38.318	316.017	1212.75	1183.29	152.1	29.46	443.085	1205.41	1198.32	151.979	7.088	271.446	47703.2	46125.8	10.7391	21463.5	18536.3	19785.5	19741.3	20268	19707.4	8505-127	LL	LL	LL	LL	LL	LL	LL	LL	LL	LL	LL	LL	LL	LL
8505-128	0	M	35	agodi	2	sm ext	135	113	147	140	345.882	302.672	81.702	43.21	259.498	912.723	875.065	119.162	37.658	248.499	881.874	862.828	98.479	19.046	134.682	53877.2	52939.6	10.8769	29848.4	30135.3	25865.7	26661.4	26983.4	28716.3	8505-128	LL	LL	LL	LL	LL	LL	H	H	H	H	H	H	-	H
8505-129	0	M	33.3	agodi	2	sm bif ext	120	113	119	112	421.255	378.401	103.796	42.854	289.719	864.417	825.269	101.588	39.148	238.653	630.189	618.207	130.792	11.982	200.001	-	-	-	-	-	-	-	-	-	8505-129	BB	BB	BB	BB	BB	BB	BB	BB	BB	BB	BB	BB	BB	BB
8505-130	0	M	27.8	white	0	sm ext	147	111	101	88	337.693	302.069	67.144	35.624	272.809	891.153	871.423	104.902	19.73	243.129	727.053	717.037	89.153	10.016	141.681	16946.1	14310.8	9.56877	-8860.71	-8361.41	-12890.9	-11921.2	-11688	-9886.47	8505-130	H	-	H	H	H	H	H	H	H	H	H	H	H	H
8506-133	0	M	30	white	0	med bif ext	158	134	146	144	281.619	221.359	41.41	60.26	261.659	1635.86	1589.43	374.593	46.436	777.924	2234.53	2213.51	440.476	21.014	807.375	19726.1	17863.3	9.7905	-12955.9	-17960.5	-4521.59	-9240.38	-7697.09	-11447.6	8506-133	LL	LL	LL	LL	LL	LL	LL	LL	LL	LL	LL	LL	LL	LL
8511-146	0	M	42.7	agodi	2	sm ext	182	182	230	212	335.012	273.316	71.571	61.696	261.51	1059.1	1019.66	169.404	39.438	448.263	1237.1	1210.33	225.685	26.766	485.967	17696.2	15173.5	9.6273	-11953.3	-12543.4	-10156.3	-11267	-10680.8	-10079.6	8511-146	H	H	H	H	H	H	H	H	H	H	H	H	-	H
8511-147	0	M	42.5	brown	1	tiny ext	144	128	203	182	390.033	351.231	89.961	38.802	258.431	1010.92	980.885	111.627	30.04	409.398	1038.64	1033.42	121.166	5.222	266.694	19027.9	14308.8	9.56863	-10298.9	-12452.3	-12454	-11945	-11597.4	-10668.1	8511-147	H	H	H	H	H	H	H	H	H	H	H	H	-	H
8511-148	0	M	45.7	agodi	2	sm bif ext	156	135	398	333	413.21	360.438	99.986	52.772	283.213	1175.03	1136.84	258.033	38.196	565.758	1198.18	1181.46	168.967	16.726	403.458	28217.1	27210.1	10.2113	1031.2	-3396.18	1102.67	483.149	1347.33	1122.53	8511-148	BB	BB	BB	BB	BB	BB	BB	BB	BB	BB	BB	BB	BB	BB
8511-150	0	M	27	agodi+white spot	2	sm bif med ex	164	135	122	124	164.537	121.039	88.599	43.498	237.919	1205.08	1174.46	290.063	30.62	412.017	1110.21	1095.3	261.351	14.91	477.903	42566.2	38908.4	10.569	11874.2	12082.9	14067.6	12077.9	13020.4	12552.9	8511-150	H	H	H	H	H	H	H	H	H	H	H	H	-	H
8517-158	0	M	38.7	brown	1	sm ext	153	132	133	127	342.434	297.85	99.114	44.584	261.609	834.507	807.863	84.604	26.644	215.064	758.742	747.162	92.889	11.58	320.139	26468.9	23484.1	10.0641	-1737.61	1502.04	-3666.4	-2682.33	-2505.91	-260.533	8517-158	BB	BB	BB	BB	BB	BB	H	H	H	H	H	H	-	H
8517-159	0	M	33.8	white	0	no lesion	163	160	145	132	419.196	387.882	67.761	31.314	298.585	932.178	899.612	100.386	32.566	277.839	1016.12	999.954	180.011	16.17	372.204	22902.6	21108.4	9.95742	-4711.48	-2417.45	-4847.64	-5109.07	-4807.58	-3289.7	8517-159	LL	LL	LL	LL	LL	LL	LL	LL	LL	LL	LL	LL	LL	LL
8517-160	0	M	39.3	white	0	tiny ext	163	137	127	104	394.151	343.863	74.615	50.288	323.318	890.094	874.794	66.417	15.3	183.807	915.507	903.625	96.406	11.882	332.577	7301.44	5427.38	8.59921	-19937.2	-15786	-21674.9	-20680.3	-20516.8	-18793.9	8517-160	H	-	H	H	H	H	H	H	H	H	H	H	-	H
8521-161	0	M	47.5	agodi	2	no lesion	164	141	136	132	457.217	425.321	81.298	31.896	293.419	970.56	944.04	130.722	26.52	231.366	947.331	938.023	153.56	9.308	336.264	40902.9	31497.8	10.3577	6090.86	9114.85	5179.15	5182.33	5563.73	6783.34	8521-161	LL	LL	LL	LL	LL	LL	LL	LL	LL	LL	LL	LL	LL	LL
8521-162	0	M	43.6	brown	1	sm bif ext	140	117	129	121	323.663	278.769	63.483	44.894	234.716	1144.73	1111.91	236.581	32.814	379.545	1244.46	1234.9	282.293	9.562	469.092	14990.4	14197.7	9.56084	-12735.2	-11829.2	-10355.9	-12459.9	-11649.4	-11712.3	8521-162	H	H	H	H	H	H	H	LL	LL	LL	LL	H	-	H
8521-163	0	M	44.9	white	0	med bif ext	124	138	159	144	380.264	327.88	79.382	52.384	294.388	1441.71	1405.58	217.928	36.126	471.084	1318.82	1302.19	220.176	16.624	435.9	55234.9	53397.4	10.8855	26845.9	25119.4	27992.1	26800.1	27570.1	25395.9	8521-163	LL	LL	LL	LL	LL	LL	LL	LL	LL	LL	LL	LL	LL	LL
8526-167	0	M	29.7	agodi+white spot	2	no lesion	138	136	122	111	357.802	303.45	46.504	54.352	202.508	828.42	807.53	105.785	20.89	133.626	860.055	860.055	119.939	0	203.439	0	0	0	-23881	-19979.4	-26779.6	-26234.9	-25956.9	-23742.3	8526-167	H	H	H	H	H	H	H	H	H	H	H	H	-	H
8526-168	0	M	39.2	-	-	no lesion	164	149	144	125	349.613	314.813	57.665	34.8	281.4	1138.11	1111.38	70.589	26.728	216.534	938.436	932.154	116.939	6.282	214.503	0	0	0	-24008.1	-22018.2	-26820.8	-26121.1	-25935.8	-25906.3	8526-168	H	H	H	H	H	H	H	H	H	H	H	H	-	H
8526-169	0	M	35	-	-	big bif ext	170	153	136	116	236.451	192.049	126.418	44.402	297.039	1231.55	1198.86	191.248	32.69	366.63	1041.7	1036.78	132.646	4.92	413.397	25024.9	23128.7	10.0488	-3164.36	-2580.64	-3476.7	-3382.39	-2776.44	-3400.53	8526-169	BB	BB	BB	BB	BB	BB	BB	BB	BB	BB	BB	BB	BB	BB
8526-170	0	M	29.7	-	-	big ext	139	141	134	111	348.727	302.395	60.999	46.332	169.649	1184.17	1166.8	95.87	17.37	266.907	1127.44	1123.84	157.405	3.608	349.452	64711.6	61225.8	11.0223	35667.3	37968.8	34959.8	35022.9	35346.1	34924.8	8526-170	LL	LL	LL	LL	LL	LL	LL	LL	LL	LL	LL	LL	LL	LL
8526-172	0	M	29.8	-	-	no lesion	148	115	109	103	280.111	222.305	93.129	57.806	258.91	962.208	941.678	103.179	20.53	294.29	1176.92	1171.95	65.43	4.97	162.372	19167.2	16482.5	9.71005	-6926.78	-7447.93	-11044.5	-9744	-9383.08	-8215.19	8526-172	LL	LL	LL	LL	LL	LL	LL	LL	LL	LL	LL	LL	LL	LL
8539-177	0	M	22.3	brown+white spot	1	big ext	164	126	135	103	305.067	254.811	48.195	50.256	240.468	1532.62	1518.26	211.231	14.36	548.027	1245.02	1235.81	152.906	9.208	380.52	76215.9	70916.4	11.1693	45001	40746.2	44588.8	44340.7	45069.6	42112.4	8539-177	H	-	H	H	H	H	H	H	H	H	H	BB	BB	BB
8539-178	0	M	36.4	agodi	2	med ext	144	145	144	119	330.411	279.687	69.43	50.724	275.856	1586.47	1549.83	203.187	36.638	541.999	1351.57	1327.67	241.887	23.898	337.059	38273.9	34286.9	10.4425	8870.78	4264.89	9179.22	7737.19	8466.95	5257.99	8539-178	LL	LL	LL	LL	LL	LL	LL	LL	LL	LL	LL	LL	LL	LL
8539-179	0	M	42	brown	1	no lesion	152	115	182	175	263.233	218.773	78.248	44.46	267.447	1308.76	1271.46	181.296	37.294	465.275	1205.01	1178.33	159.253	26.682	275.46	0	0	0	-24708.4	-28135.2	-26240.6	-26478.9	-25863.7	-27046.3	8539-179	H	-	H	H	H	H	H	H	H	H	H	H	H	H
8539-180	0	M	30.8	agodi+white spot	2	med bif ext	172	159	150	123	316.3	258.61	124.268	57.69	184.782	1742.78	1721.37	260.357	21.404	584.197	1056.52	1036.78	378.67	19.738	515.025	49011.5	46609.8	10.7496	19149.2	15550.1	23377.5	19875.3	20704.6	16359.2	8539-180	LL	LL	LL	LL	LL	LL	LL	LL	LL	LL	LL	H	-	H
8539-181	0	M	37	white	0	no lesion	142	103	159	114	451.043	402.895	65.661	48.148	266.625	799.689	784.291	113.545	15.398	264.149	1349.22	1326.88	248.948	22.346	268.29	1659.49	1263.6	7.14172	-23362.5	-21925.6	-23747.2	-24996.4	-24556.6	-22313.2	8539-181	BB	BB	BB	BB	BB	BB	BB	BB	BB	BB	BB	BB	BB	BB
8540-182	0	M	31.4	agodi	2	sm bif ext	135	107	144	112	355.589	297.665	67.28	57.924	274.655	1459.64	1439.06	213.714	20.586	481.716	2307.67	2278.24	437.761	29.432	611.655	30594.9	27879.9	10.2357	-690.795	-659.607	5457.82	1296.2	2338.5	-360.031	8540-182	H	H	H	H	H	H	H	H	H	H	H	H	-	H
8540-183	0	M	32.2	agodi	2	?	125	123	129	103	344.356	300.774	54.549	43.582	213.426	1622.8	1602.54	209.908	20.258	551.863	1897.88	1878.04	263.16	19.844	357.684	56245.6	51396.6	10.8473	25743.6	21132.1	26580.7	24825.2	25738	21992.4	8540-183	BB	BB	BB	BB	BB	BB	BB	BB	BB	BB	BB	BB	BB	BB
8540-184	0	M	28.7	brown	1	med ext	129	150	133	137	323.605	283.067	42.904	40.538	213.468	1454.7	1438.7	192.633	15.998	545.835	1954.5	1933.39	225.925	21.112	493.239	37611.8	34602.5	10.4517	7392.21	4486.2	9276.03	8086.95	8960.08	6365.1	8540-184	H	H	H	H	H	H	H	H	H	H	H	H	-	H
8540-185	0	M	29.3	brown	1	big ext	155	122	144	113	365.217	319.235	42.687	45.982	212.098	1313.54	1300.81	164.183	12.722	441.71	1842.33	1822.66	189.274	19.668	439.767	49368.9	45900.4	10.7342	19304.3	18344.7	20071.4	19476.7	20225.5	18645	8540-185	H	H	H	H	BB	BB	BB	BB	BB	BB	BB	BB	BB	BB
8540-186	0	M	32.8	white	0	big ext	144	116	121	101	385.968	315.458	70.3	70.51	241.733	1452.63	1436.14	99.508	16.49	337.585	1708.37	1681.3	193.909	27.07	306.327	56650.6	50418.1	10.8281	25355	25423	24652.6	24203.5	24701.8	22198.9	8540-186	H	H	H	H	H	H	H	H	H	H	H	H	-	H
8545-199	0	M	43.2	agodi	2	sm ext	170	141	161	143	261.518	211.732	86.751	49.786	298.893	1966.48	1938.41	287.728	28.066	689.418	2582.64	2556.77	359.547	25.872	703.983	22048.7	20023.4	9.90466	-9608.01	-13623.9	-3471.07	-6799.53	-5436.41	-11772.9	8545-199	BB	BB	BB	BB	BB	BB	BB	BB	H	H	H	H	H	H
8545-200	0	M	47.5	agodi	2	sm ext	187	166	335	298	251.834	197.422	87.138	54.412	273.475	1786.28	1760.83	306.137	25.444	637.355	3340.9	3314.43	452.679	26.47	831.756	32034.2	20331.9	9.91995	-10767.4	-12035.1	-1885.65	-6550.51	-4905.9	-10199.7	8545-200	H	-	H	H	H	H	H	H	H	H	H	H	H	H
8545-201	0	M	36.8	brown	1	sm bif ext	201	166	174	149	290.016	241.166	74.938	48.85	292.128	1496.45	1468.93	280.791	27.52	591.869	2456.37	2428.67	360.038	27.704	555.861	2197.08	1282.58	7.15663	-26647.2	-29965.8	-22205.1	-25517.9	-24214.8	-27170.1	8545-201	H	H	H	H	H	H	H	H	H	H	H	H	H	H
8545-202	0	M	34	white	0	sm bif ext	151	115	141	104	463.217	423.733	108.759	39.484	298.662	1638.41	1617.5	243.703	20.912	601.185	3089.86	3063.35	573.961	26.506	792.078	23455.2	18836.7	9.84356	-11806.8	-12640.8	-1718.03	-7843.95	-6474.69	-10674.1	8545-202	H	H	H	H	H	H	H	H	H	H	H	H	H	H
8545-203	0	M	36	white	0	tiny bif med ext	177	159	141	123	358.743	309.601	77.45	49.142	311.076	1591.09	1564.88	186.587	26.21	549.671	2666.39	2643.59	356.723	22.804	676.326	43536.9	36087.4	10.4937	6773.75	5876.74	12554.2	9591.37	10653	6951.36	8545-203	BB	BB	BB	BB	BB	BB	BB	BB	BB	BB	BB	BB	BB	BB
8548-204	0	M	18.3	agodi	2	sm bif	137	148	125	118	387.296	345.822	124.534	41.474	323.596	1367.71	1356.95	148.689	10.756	480.071	1730.17	1712.44	128.955	17.73	141.408	23160.5	18165.4	9.80728	-5002.96	-10333.6	-8490.57	-8208.11	-7541.74	-9489.75	8548-204	LL	LL	LL	LL	LL	LL	LL	LL	LL	LL	LL	LL	LL	LL
8548-205	0	M	41.4	agodi	2	sm ext	154	143	142	134	364.498	300.076	78.634	64.422	274.381	1574.52	1561.47	169.743	13.05	490.484	1686.15	1655.56	180.341	30.594	333.849	20229.5	19321.8	9.86899	-6057.37	-9433.3	-6629.64	-7119.75	-6402.01	-9789.92	8548-205	LL	LL	LL	LL	LL	LL	LL	LL	LL	LL	LL	LL	LL	LL
8548-206	0	M	45.4	white	0	med ext	159	143	164	128	463.273	417.643	78.61	45.63	306.544	1411.68	1384	140.807	27.684	526.106	1563.09	1535.32	195.689	27.774	289.257	31913.1	29597.4	10.2954	4730.51	-33.7173	3856.39	3249.36	3838.35	1749.62	8548-206	LL	LL	LL	LL	LL	LL	LL	LL	LL	LL	LL	LL	LL	LL
8550-209	0	M	39.2	agodi	2	tiny bifur	153	135	116	106	334.783	278.849	87.234	55.934	249.236	1288.04	1274.39	189.799	13.65	444.998	1433.19	1414.26	100.009	18.928	112.656	27731	18115.3	9.80451	-4722.83	-9521.29	-8937.62	-8391.15	-7679.29	-8951.94	8550-209	H	H	H	H	H	H	H	H	H	H	H	H	H	H
8550-210	0	M	35.6	brown	1	med bif ext	130	118	130	105	333.621	294.371	55.491	39.25	260.66	1185.75	1161.4	402.42	24.352	581.456	1518.65	1493.76	169.413	24.884	214.818	85829.2	67958.9	11.1267	43947.1	36966.6	41857.6	40765.3	42187.6	41696.4	8550-210	LL	LL	LL	LL	LL	LL	LL	LL	LL	LL	LL	LL	LL	LL
8575-213	0	M	29.2	white	0	no lesion	140	126	124	110	506.933	483.429	63.318	23.504	248.161	1113.1	1112.82	41.582	0.274	232.911	1853.02	1844.06	51.202	8.952	369.564	14834	11766.5	9.37301	-14023.1	-10654.5	-15955.6	-14260.9	-13902.2	-14150.1	8575-213	H	H	H	H	H	H	H	H	H	H	H	H	H	H
8570-219	0	M	37.8	agodi	2	no	153	115	138	129	425.589	388.735	59.453	36.854	274.95	1433.03	1396.89	175.601	36.146	425.269	1916.26	1886.65	155.354	29.608	405.348	14945.7	11670.5	9.36482	-14530.1	-15480.9	-14623.5	-14790	-13985.6	-16269.1	8570-219	H	H	H	H	H	H	H	H	H	H	LL	LL	LL	LL
8570-220	0	M	42.5	agodi	2	sm ext	145	134	150	134	333.676	283.18	104.652	50.496	301.486	1151.33	1118.63	119.483	32.706	269.081	1729.1	1705.84	293.672	23.262	253.404	22810.4	20230	9.91492	-4225.05	-3080.45	-4167.65	-6049.16	-5479.13	-5727.88	8570-220	H	H	H	H	H	H	H	H	H	H	H	H	H	H
8570-221	0	M	36.4	agodi	2	sm bif ext	149	140	148	140	357.913	319.867	99.724	38.046	301.549	875.373	858.065	155.167	17.308	310.183	1926.51	1890.35	216.164	36.164	446.598	17299.8	15420.8	9.64347	-11253.7	-8900.45	-10039.6	-10973.7	-10234.3	-8681.4	8570-221	BB	H	H	H	H	H	H	H	H	H	H	H	-	H
8570-222	0	M	33.3	brown	1	sm ext	166	145	140	127	357.636	328.928	114.75	28.708	298.641	1514.3	1497.86	174.089	16.436	421.981	2091.03	2069.99	206.986	21.042	443.115	23802.5	20575.3	9.93185	-6059.16	-6495.2	-5010.84	-5880.32	-5027.1	-8083.39	8570-222	BB	BB	BB	BB	BB	BB	BB	BB	BB	BB	BB	BB	BB	BB
8573-234	0	M	41.1	agodi	2	med ext	128	122	143	112	345.075	316.035	72.474	29.04	262.683	1374.4	1349.07	111.385	25.336	298.127	1729.74	1703.09	263.467	26.646	447.486	34296	31478.5	10.3571	4793.85	7453.82	6666.77	5225.56	5768.62	3879.52	8573-234	BB	BB	BB	BB	BB	BB	BB	BB	BB	BB	BB	H	H	H
8573-235	0	M	32.8	agodi	2	sm bif ext	154	130	144	134	409.043	383.249	127.071	25.794	316.978	1144.33	1112.55	113.814	31.778	252.64	1015.71	988.712	243.269	26.998	144.003	23057.2	21711	9.98557	-1487.25	-1195.17	-3377.73	-4549.87	-4208.27	-4203.6	8573-235	BB	BB	BB	BB	BB	BB	BB	BB	BB	BB	BB	BB	BB	BB
8573-236	0	M	35.9	agodi	2	sm bif ext	143	124	149	137	381.874	341.642	99.531	40.232	300.664	834.582	807.936	125.988	26.646	301.963	1660.52	1625.8	195.014	34.718	217.005	37808.9	36500.9	10.5051	12464	12381.8	10750.6	10200.7	10768.3	12755.7	8573-236	H	H	H	H	H	H	H	H	H	H	H	H	-	H
8573-237	0	M	33.2	agodi	2	no	114	106	130	110	537.7	520.316	103.565	17.384	264.854	881.427	869.579	49.707	11.848	198.386	1480.62	1460.18	111.98	20.444	123.243	13511.1	8987.15	9.10355	-13972.6	-12584.8	-17901.6	-17066.5	-16793.9	-15197	8573-237	LL	LL	LL	LL	LL	LL	LL	LL	LL	LL	LL	LL	LL	LL
8573-238	0	M	41.8	white	0	sm bif ext	132	113	131	112	488.783	403.849	156.688	84.934	279.397	1033.43	1017.05	176.221	16.38	303.059	2000.01	1977.88	207.63	22.134	436.011	28197	24729.3	10.1157	-1823.58	583.267	-848.046	-1733.25	-900.126	-505.142	8573-238	H	H	H	H	H	H	H	H	H	H	H	H	H	H
8580-252	0	M	30.2	brown	1	sm ext	130	120	125	111	352.904	320.834	115.29	32.07	262.985	1385.08	1360.94	173.522	24.134	378.138	1470.15	1450.24	161.893	19.914	197.064	19341.9	17479.7	9.7688	-6328.1	-8512.67	-8724.72	-8974.11	-8304.32	-10203.9	8580-252	BB	BB	BB	BB	BB	BB	BB	BB	BB	BB	BB	BB	BB	BB
8580-253	0	M	34	white	0	sm ext	156	141	142	119	360.552	323.432	117.501	37.12	332.97	1341.58	1316.46	113.113	25.118	317.308	1549.63	1525.31	86.502	24.32	132.87	44831.6	37447.2	10.5307	14376.9	12950.8	10209.2	11188.7	11685.2	10080.4	8580-253	H	H	H	H	H	H	H	H	H	H	H	H	H	H
8591-258	0	M	39.4	agodi	2	med bif ext	151	144	197	169	231.82	200.028	98.018	31.792	329.407	1124.16	1079.27	171.713	44.886	616.677	1130.43	1084.53	113.53	45.898	783.135	38209.1	33623.2	10.423	3082.53	1764.76	6755.73	7175.27	7732.07	7945.66	8591-258	H	H	H	H	H	H	H	H	H	H	H	H	-	H
8591-259	0	M	50	agodi	2	no	153	131	380	335	449.513	427.985	92.115	21.528	281.934	1122.77	1092	123.718	30.778	651.078	899.067	881.399	83.564	17.668	440.256	8609.14	4976.55	8.51249	-21625.1	-27727.9	-22301.8	-21316.3	-20974.1	-20791.7	8591-259	H	H	H	H	H	LL	LL	LL	LL	LL	LL	LL	LL	LL
8591-260	0	M	32.4	brown	1	sm ext	146	132	128	111	307.73	274.66	66.463	33.07	263.03	629.313	595.557	96.026	33.756	369.987	725.679	680.631	94.288	45.048	379.899	20995.6	18830.7	9.84324	-7077.57	-6961.24	-8300.65	-7372.68	-7178.83	-3401.94	8591-260	LL	LL	LL	LL	LL	LL	LL	H	H	H	H	H	-	H
8591-261	0	M	31.2	white	0	big bif ext	153	129	144	118	405.391	371.101	72.245	34.29	258.309	1467.35	1428.16	125.737	39.19	622.806	1107.06	1067.92	110.695	39.14	715.62	92491.8	87837.6	11.3832	58072.5	55828.4	60931.2	61538.2	61941.6	59675.3	8591-261	H	H	H	H	H	H	H	H	H	H	H	H	-	H
8591-262	0	M	42.4	white	0	sm bif	158	146	143	120	450.326	412.596	135.477	37.73	317.761	1066.39	1012.62	162.72	53.77	441.018	758.058	705.092	126.445	52.966	467.463	8878.88	6587.91	8.79299	-20326.3	-20950.8	-20102.5	-19831	-19414.4	-18615	8591-262	H	H	H	H	H	H	H	H	H	H	H	H	-	H
8601-263	0	M	38.9	agodi	2	tiny bif	146	112	218	190	463.711	417.215	139.194	46.496	352.253	882.777	845.781	134.914	36.996	474.165	686.769	641.681	81.347	45.088	326.334	-	-	-	-	-	-	-	-	-	8601-263	BB	BB	BB	BB	BB	BB	BB	BB	BB	BB	BB	BB	BB	BB
8601-265	0	M	33.9	white	0	sm ext	144	119	120	112	288.896	262.54	112.618	26.356	294.559	770.016	740.544	77.718	29.472	313.578	443.79	415.464	73.485	28.326	139.59	19335.2	17540.2	9.77225	-5607.28	-6864.46	-9876.3	-8603.94	-8546.96	-5724.95	8601-265	LL	LL	LL	LL	LL	LL	LL	LL	LL	LL	LL	LL	LL	LL
8624-267	0	M	31.9	agodi	2	?	149	128	127	109	374.75	336.076	91.897	38.674	298.256	1062.74	1015.82	167.24	46.924	490.146	764.586	696.984	83.68	67.602	273.189	41040.6	32110.6	10.3769	7428.26	3363.76	4833.84	5677.09	6105.89	6884.94	8624-267	H	H	H	H	H	H	H	H	H	H	H	LL	LL	LL
8624-268	0	M	31	agodi	2	no	175	158	140	122	456.588	434.894	113.177	21.694	330.409	855.594	819.278	174.1	36.316	308.565	552.42	494.202	92.032	58.218	149.721	24637.6	20748.4	9.94023	-2515.48	-3533	-6413.83	-5707.25	-5315.7	-3077.5	8624-268	LL	LL	LL	LL	LL	LL	LL	LL	LL	LL	LL	H	H	H
8624-269	0	M	37.2	agodi	2	no	125	111	115	112	537.71	494.098	151.388	43.612	347.309	1036.44	997.344	138.929	39.096	327.297	878.439	832.889	92.393	45.55	160.434	17153.8	13257.1	9.49229	-10129.9	-11485	-13900.2	-13084.9	-12707.8	-11837	8624-269	H	H	H	H	H	H	H	H	H	H	H	H	-	H
8624-270	0	M	44.5	agodi	2	sm big ext	173	123	137	133	412.514	357.806	91.945	54.708	341.476	1028.38	999.979	95.017	28.406	358.323	763.542	724.596	99.907	38.946	388.227	46735.6	45562.9	10.7268	19559	20057.8	18508.6	19362.8	19566.3	20450	8624-270	H	H	H	H	BB	BB	BB	BB	BB	BB	BB	BB	BB	BB
8624-271	0	M	35.5	agodi	2	tiny ext	142	111	121	110	479.056	453.144	94.618	25.912	297.454	979.68	948.632	111.535	31.048	352.785	867.339	835.151	99.185	32.188	392.364	-	-	-	-	-	-	-	-	-	8624-271	H	H	H	H	H	H	H	H	H	H	H	H	H	H
8624-272	0	M	35.8	agodi	2	no	150	134	141	125	442.678	383.254	121.096	59.424	331.879	1078.47	1036.02	149.23	42.458	413.544	910.428	866.732	117.474	43.696	390.612	73827.8	61377.3	11.0248	35346	34514.3	34563.9	35002	35422.3	36007.8	8624-272	H	H	H	H	H	H	H	H	H	H	H	H	H	H
8624-273	0	M	31.4	agodi	2	tuny ext	140	119	134	135	498.942	446.73	146.894	52.212	343.724	1073.19	1031.57	120.047	41.618	420.543	988.113	952.641	103.155	35.472	297.747	22381.6	18472.9	9.82406	-6491.53	-8562.24	-8536.81	-7808.05	-7456.87	-6864.91	8624-273	BB	BB	BB	BB	BB	BB	BB	BB	BB	BB	BB	BB	BB	BB
8624-274	0	M	28.6	white	0	no	153	143	153	137	381.06	310.982	110.626	70.078	304.713	822.621	787.189	78.681	35.432	367.269	848.67	815.864	74.181	32.806	278.388	39634.9	35234.3	10.4698	10492.3	9509.26	7827.32	9087.04	9264.44	11636.9	8624-274	H	H	H	H	H	H	H	H	H	H	H	H	H	H
8627-281	0	M	33.6	agodi	2	sm ext	145	134	138	151	518.349	501.703	123.622	16.646	321.547	929.718	892.004	109.218	37.714	316.887	619.92	599.008	92.496	20.912	263.751	45530.5	40640.9	10.6125	16067	16154.9	13485	14395	14607.5	16297.1	8627-281	BB	BB	BB	BB	BB	BB	BB	BB	BB	BB	BB	BB	BB	BB
8627-284	0	M	37.5	agodi+white spot	2	sm bif	112	103	168	120	382.494	349.48	106.861	33.014	280.376	1053.68	1020.59	112.935	33.09	508.566	791.874	770.924	84.776	20.95	297.057	46226.2	45559.3	10.7268	20602.7	16359.5	18297.5	19301.3	19576.2	20299.6	8627-284	BB	BB	BB	BB	BB	BB	BB	BB	BB	BB	BB	BB	BB	BB
8627-285	0	M	31	agodi	2	sm ext	149	119	122	97	437.324	387	86.528	50.324	315.847	1048.77	1003.85	98.664	44.922	299.616	910.035	863.133	87.972	46.902	313.125	42570	38325.7	10.5539	13184.5	14264.3	11107.8	12113.8	12369.6	13185.2	8627-285	LL	LL	LL	LL	LL	LL	LL	LL	LL	LL	LL	LL	LL	LL
8627-286	0	M	32.4	brown	1	no	196	135	113	101	294.202	254.752	59.588	39.45	279.952	1158.26	1116.23	142.691	42.038	452.055	843.186	812.426	102.021	30.76	436.965	29799.3	27417.8	10.2189	853.971	-392.309	392.503	1063.64	1446.91	1477.04	8627-286	LL	LL	LL	LL	LL	LL	LL	LL	LL	LL	LL	LL	LL	LL
8628-287	0	M	34.6	agodi	2	sm ext	169	149	133	108	408.116	372.994	193.802	35.122	335.174	971.628	930.67	114.472	40.958	419.325	834.177	797.857	104.985	36.32	296.631	28386.4	26397.4	10.181	1445.74	-607.834	-587.275	134.421	422.227	1778.13	8628-287	H	H	H	H	H	H	H	H	H	H	H	BB	BB	BB
8628-288	0	M	45.6	agodi	2	sm ext	197	160	175	148	488.234	453.5	232.354	34.734	374.675	981.444	948.21	116.605	33.234	441.747	970.485	937.833	89.3	32.652	215.646	37569.2	35529.5	10.4781	11508.2	7972.88	8329.79	9259.64	9595.35	10785.3	8628-288	H	H	H	H	H	H	H	H	H	H	H	H	H	H
8628-289	0	M	32.9	agodi	2	sm bif med ex	131	126	155	154	411.08	362.918	118.521	48.162	301.351	998.433	957.047	82.765	41.386	387.153	928.836	886.104	114.961	42.732	402.546	43180.6	41907	10.6432	15738.5	15692.9	15059.1	15746.5	15957.7	17099.9	8628-289	LL	LL	LL	LL	LL	LL	LL	H	H	H	H	H	H	H
8628-290	0	M	40.6	brown	1	sm ext	171	150	140	130	352.426	327.07	74.358	25.356	314.666	762.714	727.342	100.798	35.372	328.098	519.648	490.664	72.557	28.984	95.253	22904.4	15662.1	9.659	-6976.07	-9099.69	-11767.2	-10556.7	-10403.1	-7509.08	8628-290	H	H	H	H	H	H	H	H	H	H	H	H	H	H
8628-291	0	M	25.7	white	0	med bif ext	169	131	160	131	456.54	437.454	29.879	19.086	337.423	965.334	940.352	67.05	24.982	297.597	914.343	896.405	79.646	17.938	211.032	113087	95417.1	11.466	71448.8	71405.4	68085	69307.4	69470.8	70728.9	8628-291	H	-	BB	BB	BB	BB	BB	BB	BB	BB	BB	BB	BB	BB
8630-297	0	M	28.7	agodi	2	no	154	127	127	114	393.68	364.44	108.95	29.24	328.16	1181.67	1140.17	182.886	41.498	509.784	976.623	779.687	113.376	196.936	443.862	17888.1	15255.8	9.63272	-11387.2	-13973.9	-11613.8	-11228.2	-10724.6	-10855.5	8630-297	BB	BB	-	BB	BB	BB	BB	BB	BB	BB	BB	BB	BB	BB
8630-298	0	M	32.7	agodi	2	sm bif med ex	132	121	123	110	374.606	345.754	129.404	28.852	302.108	1220.56	1179.12	158.567	41.438	469.254	1171.29	1131.81	106.583	39.488	535.56	70077.5	66600.1	11.1065	38903.6	38367	39637.3	40194.6	40722.8	40211.4	8630-298	LL	LL	LL	LL	LL	H	H	H	H	H	H	H	-	H
8630-299	0	M	34.2	agodi	2	no	135	116	148	113	386.27	358.804	112.934	27.466	269.22	1003.85	970.515	109.264	33.33	375.906	917.739	886.321	98.721	31.418	349.776	5362.41	3220.66	8.07734	-22341.5	-22716.8	-23849.9	-23025.5	-22728.6	-21682.4	8630-299	LL	LL	LL	LL	LL	LL	LL	LL	LL	LL	LL	LL	LL	LL
8630-300	0	M	34.2	white	0	no	150	122	162	143	303.476	263.138	97.8	40.338	286.054	816.831	771.789	108.392	45.042	357.522	751.008	698.664	96.44	52.344	306.072	27757.4	24607.8	10.1108	-452.328	-877.595	-2494.04	-1635.54	-1396.45	1120.06	8630-300	LL	LL	LL	LL	LL	LL	LL	LL	LL	LL	LL	H	H	H
8630-301	0	M	36.5	white	0	no	178	132	185	158	372.551	320.451	111.816	52.1	287.879	1191.99	1147.25	143.242	44.74	478.761	1078.07	1032.29	112.113	45.782	486.291	8541.54	6041.77	8.70645	-21088.7	-22425.1	-20845.2	-20314.2	-19864.7	-20119.9	8630-301	BB	BB	BB	BB	BB	BB	BB	BB	BB	BB	BB	BB	BB	BB
8634-306	0	M	42.9	agodi	2	tiny ext	149	128	152	131	257.585	234.225	71.183	23.36	235.33	916.503	877.647	84.624	38.856	270.3	639.375	596.683	75.083	42.692	112.431	36289.8	29645.6	10.2971	6810.1	6305.2	2250.98	3479.12	3611.51	5403.99	8634-306	-	-	H	BB	BB	-	-	BB	BB	-	-	-	-	-
8634-307	0	M	44.8	agodi	2	sm ext	158	125	142	117	392.389	356.379	174.741	36.01	285.875	905.808	854.4	141.498	51.408	216.087	720.978	679.406	96.221	41.572	124.53	14935.7	13933.3	9.54203	-9041.25	-8073.97	-13171.6	-12417.1	-12076.6	-10142.8	8634-307	H	H	H	H	H	H	H	H	H	H	H	H	H	H
8634-308	0	M	38.7	brown	1	med bif ext	195	163	173	157	321.88	282.708	70.634	39.172	298.657	1230.88	1185.12	129.407	45.762	465.981	1030.28	980.636	95.924	49.648	395.544	30771.7	29967.7	10.3079	3879.73	1815.13	2858.82	3656.47	4046.1	3536.31	8634-308	H	H	H	H	H	H	H	H	H	H	H	H	H	H
8634-309	0	M	38.2	brown	1	med ext	121	130	126	115	356.872	340.004	62.86	16.868	233.482	1276.56	1242.75	105.731	33.81	422.772	856.374	793.87	91.736	62.504	314.718	78734	72186.9	11.187	47027.5	45096.9	45020.6	45952.2	46210.6	45345	8634-309	H	H	H	H	H	H	H	H	H	H	H	H	H	H
8634-310	0	M	37	white	0	med bif	148	154	133	121	402.284	347.908	61.529	54.376	276.056	1360.12	1252.22	165.106	107.906	554.841	1096.74	1041.38	100.229	55.36	610.608	42264.8	37973.2	10.5446	9414.47	7635.34	10923.3	11546.5	12069.3	11063.9	8634-310	BB	-	BB	BB	BB	BB	BB	BB	BB	BB	BB	BB	BB	BB
8643-316	0	M	30	agodi	2	med ext	170	168	134	124	288.179	232.657	82.95	55.522	299.926	1273.79	1205.03	193.555	68.766	510.027	1219.34	1156.03	138.676	63.316	682.896	62355.7	59397.5	10.992	30008.4	30161.8	32874.8	32879	33527.3	32824.3	8643-316	H	H	H	H	H	H	H	BB	BB	BB	BB	BB	BB	BB
8643-317	0	M	26.4	agodi	2	tiny ext	165	157	145	127	463.328	418.74	138.616	44.588	363.876	1228.74	1199.79	117.294	28.948	547.32	1286.84	1201.83	112.242	85.018	622.17	24577.9	21844.7	9.99171	-6846.85	-8308.2	-5040.51	-4427.43	-4012.14	-4691.26	8643-317	H	H	H	H	H	H	H	H	H	H	H	H	-	H
8643-318	0	M	42	agodi	2	no	149	130	126	123	338.707	293.739	61.043	44.968	275.143	1052.05	1009.35	65.811	42.7	346.866	942.024	898.25	95.138	43.774	342.615	0	0	0	-25479.9	-25223.3	-27119.7	-26105.7	-25945.7	-25179.6	8511-151	H	-	H	H	H	H	H	H	H	H	H	H	H	H
8643-319	0	M	32.5	white	0	med ext	176	150	146	109	319.155	275.077	101.625	44.078	291.242	1095.84	1059.27	101.188	36.574	351.357	1040.21	1012.11	95.138	28.096	333.069	26340.8	24607.5	10.1108	-762.749	-726.26	-2512.17	-1612.53	-1304.88	-927.6	8511-149(8643-319)	LL	LL	LL	LL	LL	LL	LL	LL	LL	LL	LL	LL	LL	LL
[truncated: 2,581 more columns]

## Sheet: Geno
			1	2	3	4	5	6	7	8	9	10	11	12	13	14	15	16	17	18	19	20	21	22	23	24	25	26	27	28	29	30	31	32	33	34	35	36	37	38	39	40	41	42	43	44	45	46	47
CH1	UNCHS000006	3.43903	L	B	H	B	B	L	L	B	U	H	L	B	H	B	H	H	B	L	H	B	B	B	H	H	L	B	B	B	B	B	L	H	H	H	H	L	H	L	B	H	L	H	H	L	L	L	B
CH1	gUNC28841	5.94479	L	B	H	B	B	L	L	B	L	H	L	B	H	U	H	H	B	L	H	H	B	B	H	H	L	U	U	U	B	B	L	H	H	H	H	L	H	L	B	H	L	H	H	L	L	L	B
CH1	gUNC30322	6.0637	L	B	H	B	B	L	L	B	L	H	L	B	H	B	H	H	B	L	H	B	B	B	H	H	L	B	B	B	B	B	L	H	H	H	H	L	H	L	B	H	L	H	H	L	L	L	B
CH1	gUNC66010	8.55413	L	B	H	B	B	L	L	B	L	H	L	B	B	B	H	H	B	L	H	B	B	B	H	H	L	B	B	B	B	B	L	H	H	H	H	L	H	L	B	H	L	H	H	L	L	L	B
CH1	gUNC114802	11.9546	L	B	H	B	B	L	L	B	H	H	L	B	B	B	H	H	B	L	H	B	B	B	H	H	L	B	B	B	B	B	L	H	H	H	H	L	H	L	B	B	L	H	H	L	L	L	B
CH1	gUNC137674	13.7382	L	B	H	B	B	L	L	B	L	H	L	B	B	B	H	H	B	L	H	B	B	B	H	H	L	B	B	B	B	B	L	H	H	B	H	L	H	L	B	B	L	H	B	L	L	L	B
CH1	gUNC149968	14.6222	L	B	H	B	B	L	L	B	L	H	L	B	B	B	H	H	B	L	H	B	B	B	H	H	L	B	B	B	B	B	L	H	H	B	H	L	H	L	B	B	H	H	B	L	L	L	B
CH1	gJAX00001099	17.753	L	B	H	B	B	L	L	B	U	H	H	B	B	B	H	H	B	L	H	B	B	B	H	H	L	B	B	B	B	B	L	H	H	B	H	L	H	L	B	B	H	H	B	L	L	L	B
CH1	SSH010754626	18.8657	L	B	H	B	B	L	L	B	L	H	H	B	B	B	H	H	B	L	H	B	B	B	H	H	L	B	B	B	B	B	L	H	H	B	H	L	H	L	B	B	H	H	B	L	L	L	B
CH1	gUNC216547	19.3284	L	B	H	B	B	L	L	B	L	H	H	B	B	B	H	H	B	L	H	U	B	B	H	H	L	B	B	U	B	B	L	H	H	B	H	L	H	L	B	B	H	H	B	L	L	L	B
CH1	ST2010841024	21.0256	L	B	H	B	B	L	L	B	U	H	H	B	B	B	H	H	B	L	H	B	B	B	H	H	L	B	B	B	B	B	L	H	H	B	H	L	H	L	B	B	H	H	B	L	L	L	B
CH1	UNCHS000333	29.23	L	B	H	B	B	L	L	H	U	H	H	B	B	B	H	H	B	L	H	B	H	B	H	H	L	B	H	B	B	B	H	H	H	H	H	L	H	L	B	B	H	H	B	L	L	L	B
CH1	mJAX00001960	29.2636	L	B	U	B	B	L	L	H	H	H	U	B	B	B	H	H	B	L	H	B	H	B	U	U	L	B	H	B	B	B	U	H	H	H	H	L	U	L	B	B	H	H	B	L	L	L	B
CH1	gUNC365663	30.0096	L	B	H	B	B	L	L	H	H	H	H	B	B	B	H	H	B	L	H	B	H	B	H	H	L	B	H	B	B	B	H	H	H	H	H	L	H	L	B	B	H	H	B	L	L	L	B
CH1	mbHkupUNC010061308	30.7748	L	B	H	B	B	L	L	H	U	H	H	B	B	B	H	H	B	L	H	B	H	B	H	H	L	B	H	B	B	B	H	H	H	H	H	L	H	L	B	B	H	H	B	L	L	L	B
CH1	gUNC432749	35.153	L	B	H	B	B	L	L	H	U	H	H	B	B	B	H	H	B	L	H	B	H	B	H	H	L	B	H	H	B	B	H	H	H	H	H	L	H	L	B	B	H	H	B	L	L	L	B
CH1	gUNC496797	39.6331	H	B	H	B	B	L	L	H	H	H	H	B	B	B	H	H	B	H	H	B	H	B	H	H	L	B	H	H	B	B	H	H	H	H	H	L	H	L	B	B	H	H	H	L	L	L	B
CH1	gJAX00249409	45.5988	H	B	H	B	B	L	L	H	U	H	H	H	B	B	B	H	B	H	H	B	H	B	H	H	L	B	H	H	B	B	B	H	H	H	H	L	H	L	B	B	H	H	H	L	L	L	B
CH1	gUNC601980	47.2705	H	B	H	B	B	L	H	H	U	H	H	H	B	B	B	L	B	H	H	B	H	B	H	H	L	H	H	H	B	H	B	H	H	H	H	L	H	L	H	H	H	H	H	L	L	L	B
CH1	mJAX00003394	48.4058	H	B	H	B	B	L	H	H	H	H	H	H	B	B	B	L	B	H	H	B	H	B	H	H	L	H	H	H	B	H	B	H	H	H	H	L	H	L	H	H	H	H	H	L	L	L	B
CH1	SBJ012083864	52.0966	H	B	H	B	B	L	H	H	H	H	H	H	B	B	B	L	B	H	H	B	H	B	H	B	L	H	H	H	B	H	B	H	H	H	H	L	H	L	H	H	H	H	H	L	L	L	B
CH1	gUNC667964	52.1867	H	B	H	B	B	L	H	H	H	H	H	H	B	B	B	L	B	H	H	B	H	B	H	B	L	H	H	H	B	H	B	H	H	H	H	L	H	L	H	H	H	H	H	L	L	L	B
CH1	SBC012102446	52.5612	H	B	H	B	B	L	H	H	H	H	H	H	B	B	B	L	B	H	H	U	H	B	H	B	L	H	H	H	B	H	B	H	H	H	H	L	H	L	H	H	H	H	H	L	L	L	B
CH1	gUNC677249	52.8691	H	B	H	B	B	L	H	H	H	H	H	H	B	B	B	L	B	H	H	B	H	B	H	B	L	H	H	H	B	H	B	H	H	H	H	L	H	L	H	H	H	H	H	L	L	L	B
CH1	mUNC684769	53.6335	H	B	H	B	B	L	H	H	H	H	H	H	B	B	B	L	B	H	H	B	H	B	H	B	L	H	H	H	B	H	B	H	H	H	H	L	H	L	H	H	H	H	H	L	L	L	B
CH1	mbHkupJAX00251301	54.8557	H	B	H	B	B	L	H	H	U	H	H	H	B	B	B	L	B	H	H	B	H	B	H	B	L	H	H	H	B	H	B	H	H	H	H	L	H	L	H	H	H	H	H	L	L	L	B
CH1	SBT012244057	56.1014	H	B	H	B	B	L	H	H	L	H	H	H	B	B	B	L	B	H	H	B	H	B	H	B	L	H	H	H	B	H	B	H	H	H	H	L	H	L	H	H	H	H	H	L	L	L	B
CH1	gUNC721751	56.5766	H	B	H	B	B	L	H	H	L	H	H	H	B	B	B	L	B	H	H	B	H	B	H	B	L	H	H	H	B	H	B	H	H	H	H	L	H	L	H	H	H	H	H	L	L	L	B
CH1	mUNC010731340	57.3586	H	B	H	B	B	L	H	H	L	H	H	H	B	B	B	L	B	H	H	B	H	B	H	B	L	H	H	H	B	H	B	H	H	H	H	L	H	L	H	H	H	H	H	L	L	L	B
CH1	mJAX00004261	59.9956	H	B	H	B	B	L	H	H	H	H	H	H	B	B	B	L	B	H	H	B	H	B	H	B	L	H	H	H	B	H	B	H	B	H	H	L	H	L	H	H	H	H	H	L	L	L	B
CH1	gUNC766527	60.4007	H	B	H	B	B	L	H	H	H	H	H	H	B	B	B	L	B	H	H	B	H	B	H	B	L	H	H	H	B	H	B	H	B	H	H	L	H	L	H	H	H	H	H	L	L	L	B
CH1	gUNC791131	62.7192	H	B	H	B	B	L	H	H	U	H	H	H	B	B	B	L	B	H	H	B	H	B	H	B	L	H	H	H	B	H	B	H	B	H	H	L	H	L	H	H	H	H	H	L	L	L	B
CH1	gUNC800056	63.6288	H	B	H	B	B	L	H	H	H	H	H	H	B	B	B	L	B	H	H	B	H	B	H	B	L	H	H	H	B	H	B	H	B	H	H	L	H	L	H	H	H	H	H	L	H	L	B
CH1	mUNC807932	64.3788	H	B	H	B	B	L	H	H	U	H	H	H	B	B	B	L	B	H	H	U	H	B	H	B	L	H	H	H	B	H	B	H	B	H	H	L	H	L	H	H	H	H	H	L	H	L	B
CH1	gUNC821869	65.5049	H	B	H	B	B	L	H	H	H	H	H	H	B	B	B	L	B	H	H	B	H	B	H	B	L	H	H	H	B	H	B	H	B	H	H	L	H	L	H	H	H	H	H	L	H	L	B
CH1	gUNC853754	67.7491	H	B	H	B	B	L	H	H	U	H	H	H	B	B	B	L	B	H	H	B	H	B	H	B	L	H	H	H	B	H	B	H	B	H	H	L	H	L	H	H	H	H	H	L	H	L	B
CH1	S6H012772559	69.314	H	B	H	B	B	L	H	H	L	H	H	H	B	B	B	L	B	H	H	B	H	B	H	B	L	H	H	H	B	H	B	H	B	H	H	L	H	L	H	H	H	H	H	L	H	L	B
CH1	mUNC010142203	74.0667	H	B	H	B	B	L	H	H	U	H	H	H	B	B	B	L	B	H	H	B	H	B	H	B	L	H	H	L	B	H	B	H	B	H	L	H	H	L	H	H	H	H	H	L	B	L	B
CH1	gUNC946116	74.4288	H	B	H	B	B	L	H	H	H	H	H	H	B	B	B	L	B	H	H	B	H	B	H	B	L	H	H	L	B	H	B	H	B	H	L	H	H	L	H	H	H	H	H	L	B	L	B
CH1	mUNC964922	76.1483	H	B	H	B	B	L	H	H	H	H	H	H	B	B	B	L	B	H	H	B	H	B	H	B	L	H	H	L	B	H	B	H	B	H	L	H	H	L	H	H	H	H	H	L	B	L	B
CH1	S3N013089544	77.2386	H	B	H	B	B	L	H	H	H	H	H	H	B	B	B	L	B	H	H	B	H	B	H	B	L	H	H	L	B	H	B	H	B	H	L	H	H	L	H	H	H	H	H	L	B	L	B
CH1	gUNC988578	78.0833	H	B	H	B	B	L	H	H	H	H	H	H	B	B	B	L	B	H	H	B	H	B	H	B	L	H	H	L	B	H	B	H	B	H	L	H	H	L	H	H	H	H	H	L	B	L	B
CH1	gUNC1004197	79.2236	H	B	H	B	B	L	H	H	H	H	H	H	B	B	B	L	B	H	B	B	H	B	H	B	L	H	H	L	B	H	B	H	B	H	L	H	H	L	H	H	H	H	H	L	B	L	B
CH1	ST2013252820	81.3205	H	B	H	B	B	L	H	H	U	H	H	H	B	B	B	L	B	H	B	B	H	B	H	B	L	H	H	L	B	H	B	H	B	H	L	H	H	L	H	H	H	H	H	L	B	L	B
CH1	gUNC1037970	81.7841	H	B	H	B	B	L	H	H	L	H	H	H	B	B	B	L	B	H	B	B	H	B	H	B	L	H	H	L	B	H	B	H	B	H	L	H	H	L	H	H	H	H	H	L	B	L	B
CH1	mUNC1079635	86.0008	H	B	H	B	B	H	H	H	H	H	H	H	B	B	B	L	B	H	B	B	H	B	B	B	L	H	H	L	B	H	B	H	B	H	L	H	H	L	H	H	H	H	H	L	B	L	B
CH1	SBJ013453961	86.349	H	B	H	B	B	H	H	H	H	H	H	H	B	B	B	L	B	H	B	B	H	B	B	B	L	H	U	L	B	U	B	H	B	U	L	H	H	L	B	H	H	H	H	L	B	L	B
CH1	gUNC1092120	87.5796	H	B	H	B	B	H	H	H	H	H	H	H	B	B	B	L	B	H	B	B	H	B	B	B	L	H	H	L	B	H	B	H	B	H	L	H	H	L	H	H	H	H	H	L	B	L	B
CH1	gUNC1102206	88.6558	H	B	H	B	B	H	H	H	H	H	H	H	B	B	B	L	B	H	B	B	H	B	B	B	L	H	H	L	B	H	B	H	B	H	L	H	H	L	H	H	H	H	H	L	B	L	B
CH1	mUNC1107274	88.9552	H	B	H	B	B	H	H	H	H	H	H	H	B	B	B	L	B	H	B	B	H	B	B	B	L	H	H	L	B	H	B	H	B	H	L	H	H	L	H	H	H	H	H	L	B	L	B
CH1	mUNC1126248	90.3986	H	B	H	B	B	H	H	H	U	H	H	H	B	B	B	L	B	H	B	B	H	B	B	B	L	H	H	L	B	H	B	H	B	H	L	B	H	L	H	H	H	H	H	L	B	L	B
CH1	SAH013616907	90.4227	H	B	H	B	B	H	H	H	H	H	H	H	B	B	B	L	B	H	B	B	H	B	B	B	L	H	H	L	B	H	B	H	B	H	L	B	H	L	H	H	H	H	H	L	B	L	B
CH1	SFC013631975	90.7994	H	B	H	B	B	H	H	H	H	H	H	H	B	B	B	L	B	H	B	B	H	B	B	B	L	H	H	L	B	H	B	H	B	H	L	B	H	L	H	H	H	H	H	L	B	L	B
CH1	SSR013632890	90.8223	H	B	H	B	B	H	H	H	U	H	H	H	B	B	B	L	B	H	B	B	H	B	B	B	L	H	H	L	B	H	B	H	B	H	L	B	H	L	H	H	H	H	H	L	B	L	B
CH1	gUNC1138338	91.0978	H	B	H	B	B	H	H	H	U	H	H	H	B	B	B	L	B	H	B	B	H	B	B	B	L	H	H	L	B	H	B	H	B	H	L	B	H	L	H	H	H	H	H	L	B	L	B
CH1	gUNC1144752	91.6236	B	B	H	B	B	H	H	H	H	H	H	H	B	B	B	L	B	H	B	B	H	B	B	B	L	H	H	L	B	H	B	H	B	H	L	B	H	L	H	H	H	H	H	L	B	L	B
CH1	gUNC1161628	93.0033	B	B	H	B	B	H	H	H	H	H	H	H	B	B	B	L	B	H	B	B	H	B	B	B	L	H	H	L	B	H	B	H	B	H	L	B	H	L	H	H	H	H	H	L	B	L	B
CH1	mUNC010586869	93.6732	B	B	H	B	B	H	H	H	H	H	H	H	B	B	B	L	B	H	B	B	H	B	B	B	L	H	H	L	B	H	B	H	B	H	L	B	H	L	H	H	H	H	H	L	B	L	B
CH1	gUNC1183808	95.2473	B	B	H	B	B	H	H	H	H	H	H	H	B	B	B	L	B	H	B	B	H	B	B	B	L	H	H	L	B	H	B	H	B	H	L	B	H	L	H	H	H	H	H	L	B	L	B
CH1	gICR081	95.7526	B	B	H	B	B	H	H	H	H	H	H	H	B	B	B	L	B	H	B	B	H	B	B	B	L	H	H	L	B	H	B	H	B	H	L	B	H	L	H	H	H	H	H	L	B	L	B
CH1	gUNC1203850	96.7316	B	B	H	B	B	H	H	H	U	H	H	H	B	B	B	L	B	H	B	B	H	B	B	B	L	H	H	L	B	H	B	H	B	H	L	B	H	L	H	H	H	H	H	L	B	L	B
CH1	gUNC1225138	98.865	B	B	H	B	B	H	H	H	H	H	H	H	B	B	B	L	B	H	B	B	H	B	B	B	L	H	H	L	B	H	B	H	B	H	L	B	H	L	H	H	H	H	H	L	B	L	B
CH1	mUNC1238531	99.4885	B	B	H	B	B	H	H	H	U	H	H	H	B	B	B	L	B	H	B	B	H	B	B	B	L	H	H	L	B	H	B	H	B	H	L	B	H	L	H	H	H	H	H	L	B	L	B
CH1	gUNCHS001812	100.264	B	B	H	B	B	H	H	H	H	H	H	H	B	B	B	L	B	H	B	B	H	B	B	B	L	H	H	L	B	H	B	H	B	H	L	B	H	L	H	H	H	H	H	L	B	L	B
CH1	gJAX00261470	104.282	B	B	H	B	B	H	H	H	H	H	H	H	B	B	B	L	B	H	B	B	H	B	B	B	L	H	H	L	B	H	B	H	B	H	L	B	H	L	H	H	H	H	H	L	B	L	B
CH1	S2H014199881	104.997	B	B	H	B	B	H	H	H	H	H	H	H	B	B	B	L	B	H	B	B	H	B	B	B	L	H	H	L	B	H	B	H	B	H	L	B	H	L	H	H	H	H	H	L	B	L	B
CH1	S6H014218009	105.45	B	B	H	B	B	H	H	H	H	H	H	H	B	B	B	L	B	H	B	B	H	B	B	B	L	H	H	L	B	H	B	H	B	H	L	B	H	L	H	H	H	H	H	L	B	L	B
CH1	gUNC1335696	105.911	B	B	H	B	B	H	H	H	H	H	H	H	B	B	B	L	B	H	B	B	H	B	B	B	L	H	H	L	B	H	B	H	B	H	L	B	H	L	H	H	H	H	H	L	B	L	B
CH1	gJAX00007709	106.345	B	B	H	B	B	H	H	H	H	H	H	H	B	B	B	L	B	H	B	B	H	B	B	B	L	H	H	L	B	H	B	H	B	H	L	B	H	L	H	H	H	H	H	L	B	L	B
CH1	gUNCHS001933	107.973	B	B	H	B	B	H	H	H	U	B	H	H	B	B	B	L	B	H	B	B	H	B	B	B	L	H	H	L	B	H	B	H	B	H	L	B	H	L	H	H	H	H	H	L	B	L	B
CH1	mUNC1367316	108.457	B	B	H	B	B	H	H	H	H	B	H	H	B	B	B	L	B	H	B	B	H	B	B	B	L	H	H	L	B	H	B	H	B	H	L	B	H	L	H	H	H	H	H	L	B	L	B
CH1	mUNC1370843	108.711	B	B	H	B	B	H	H	H	H	B	H	H	B	B	B	L	B	H	B	B	H	B	B	B	L	H	H	L	B	H	B	H	B	H	L	B	H	L	H	H	H	H	H	L	B	L	B
CH1	gUNC1383332	109.512	B	B	H	B	B	H	H	H	H	B	H	H	B	B	B	L	B	H	B	B	H	B	B	B	L	H	H	L	B	H	B	H	B	H	L	B	H	L	H	H	H	H	H	L	B	L	B
CH1	gUNC1524644	119.376	B	B	H	B	B	H	H	H	H	B	H	H	B	B	B	H	B	H	B	B	H	B	B	B	H	H	H	L	B	H	B	H	B	H	L	B	H	L	H	H	H	U	U	L	B	L	B
CH1	UNC1525238	119.436	B	B	H	B	B	H	H	H	U	B	H	H	B	B	B	H	B	H	B	B	H	B	B	B	H	H	H	L	B	H	B	H	B	H	L	B	H	L	H	H	H	H	H	L	B	L	B
CH1	SBJ015098159	127.454	B	B	H	B	B	H	H	U	H	B	H	H	B	B	B	H	B	U	B	B	H	B	B	B	U	U	U	L	B	H	B	U	B	U	H	B	B	U	H	H	H	H	H	L	B	L	B
CH1	SBJ015276763	131.919	B	H	H	B	B	H	H	H	H	B	H	H	B	B	B	H	B	B	B	B	H	B	B	B	H	H	H	L	H	H	B	H	B	H	H	B	B	H	H	H	H	H	H	L	B	L	B
CH1	SFT015311457	132.786	B	H	H	B	B	H	H	H	H	B	H	H	B	B	B	H	B	B	B	B	H	B	B	B	H	H	H	L	H	H	B	H	B	H	H	B	B	H	H	H	H	H	H	L	B	L	B
CH1	SBJ015389798	134.745	B	H	H	B	B	H	H	H	U	B	H	H	B	B	B	H	B	B	B	B	H	B	H	B	H	H	H	L	H	H	B	H	B	H	H	B	B	H	H	H	H	H	H	L	B	L	B
CH1	SBJ015444437	136.111	B	L	H	H	B	H	H	H	H	B	H	H	B	B	B	H	B	B	B	B	H	B	H	B	H	H	H	L	H	H	B	H	B	H	H	B	B	H	H	H	H	H	H	L	B	L	B
CH1	mbHkupUNC010301903	145.394	B	L	H	H	B	H	L	H	H	B	H	H	H	B	B	H	H	B	B	B	H	B	H	B	H	H	H	L	H	L	B	H	B	H	H	B	B	H	H	H	H	H	B	L	B	L	H
CH1	gUNC1872920	146.189	B	L	H	H	B	H	L	H	H	B	H	H	H	B	B	H	H	B	B	B	H	B	H	B	H	H	H	L	H	L	B	H	B	H	H	B	B	H	H	H	H	H	B	L	B	L	H
CH1	S2H015862651	146.566	B	L	H	H	B	H	L	H	H	B	H	H	H	B	B	H	H	B	B	B	H	B	H	B	H	H	H	L	H	L	B	H	B	H	H	B	B	H	H	H	H	H	B	L	B	L	H
CH1	gJAX00010715	146.783	B	L	H	H	B	H	L	H	H	B	H	H	H	B	B	H	H	B	B	B	H	B	H	B	H	H	H	L	H	L	B	H	B	H	H	B	B	H	H	H	H	H	B	L	B	L	H
CH1	gUNCHS002697	148.717	B	L	H	H	B	H	L	H	H	B	H	H	H	B	B	H	H	B	B	B	H	B	H	B	H	H	H	L	H	L	B	H	B	H	H	B	B	H	H	H	H	H	B	L	B	L	H
CH1	SBJ016017430	150.436	B	L	H	H	B	H	L	H	H	B	H	H	H	B	B	H	H	B	H	B	H	B	H	B	H	H	H	L	H	L	B	H	B	H	H	B	B	H	H	H	H	H	B	L	B	L	H
CH1	bHkupUNC010628673	151.112	B	L	H	H	B	H	L	H	H	B	H	H	H	B	B	H	H	B	H	B	H	B	H	B	H	H	H	L	H	L	B	H	B	H	H	B	B	H	H	H	H	H	B	L	B	L	H
CH1	gUNC1940721	151.155	B	L	H	H	B	H	L	H	H	B	H	H	H	B	B	H	H	B	H	B	H	B	H	B	H	H	H	L	H	L	B	H	B	H	H	B	B	H	H	H	H	H	B	L	B	L	H
CH1	gUNC1962782	152.618	B	L	H	H	B	H	L	H	H	B	H	H	H	B	B	H	H	B	H	B	H	B	H	B	B	H	H	L	H	L	B	H	B	H	H	B	B	H	H	H	H	H	B	L	B	L	H
CH1	gUNC1973125	153.285	B	L	H	H	B	H	L	H	H	B	H	H	H	B	B	H	H	B	H	B	H	B	H	B	B	H	H	L	H	L	B	H	B	H	H	B	B	H	H	H	H	H	B	L	B	L	H
CH1	SFC016133146	153.329	B	L	H	H	B	H	L	H	H	B	H	H	H	B	B	H	H	B	H	B	H	B	H	B	B	H	H	L	H	L	B	H	B	H	H	B	B	H	H	H	H	H	B	L	B	L	H
CH1	SFT016154602	153.865	B	L	H	H	B	H	L	H	H	B	H	H	H	B	B	H	H	B	H	B	H	B	H	B	B	H	H	L	H	L	B	H	B	H	H	B	B	H	H	B	H	H	B	L	B	L	H
CH1	S1H016201835	155.046	B	L	H	H	B	H	L	H	H	B	H	H	H	B	H	H	H	B	H	B	H	B	H	B	B	H	H	L	H	L	B	H	B	H	B	B	B	H	H	B	H	H	B	L	B	L	H
CH1	gJAX00272462	155.986	B	L	H	H	B	H	L	H	H	B	H	H	H	B	H	H	H	B	H	B	H	B	H	B	B	H	H	L	H	L	H	H	B	H	B	B	B	H	H	B	H	H	B	L	B	L	H
CH1	SBC016294471	157.362	B	L	H	H	B	H	L	H	U	B	H	H	H	B	H	H	H	B	H	B	H	B	H	B	B	H	H	L	H	L	H	H	B	H	B	B	B	H	H	B	H	H	B	L	B	L	H
CH1	S2R016319640	157.991	B	L	H	H	B	H	L	H	H	B	H	H	H	B	H	H	H	B	H	B	H	B	H	B	B	H	H	L	H	L	H	H	B	H	B	B	B	H	H	B	H	H	B	L	B	L	H
CH1	S1H016331722	158.293	B	L	H	H	B	H	L	H	H	B	H	H	H	B	H	H	H	B	H	B	H	B	H	B	B	H	H	L	H	L	H	H	B	H	B	B	B	H	H	B	H	H	B	L	B	L	H
CH1	gUNC2032620	158.295	B	L	H	H	B	H	L	H	U	B	H	H	H	B	H	H	H	B	H	B	H	B	H	B	B	H	H	L	H	L	H	H	B	H	B	B	B	H	H	B	H	H	B	L	B	L	H
CH1	S2H016332934	158.323	B	L	H	H	B	H	L	H	H	B	H	H	H	B	H	H	H	B	H	B	H	B	H	B	B	H	H	L	H	L	H	H	B	H	B	B	B	H	H	B	H	H	B	L	U	L	H
CH1	gUNC2036998	158.664	B	L	H	H	B	H	L	H	H	B	H	H	H	B	H	H	H	B	H	B	H	B	H	B	B	H	H	L	H	L	H	H	B	H	B	B	B	H	H	B	H	H	B	L	B	L	H
CH1	S2R016348703	158.718	B	L	H	H	B	H	L	H	U	B	H	H	H	B	H	H	H	B	H	B	H	B	H	B	B	H	H	L	H	L	H	H	B	H	B	B	B	H	H	B	H	H	B	L	B	L	H
CH1	S2R016389721	159.743	B	L	H	H	B	H	L	H	H	B	H	H	H	B	H	H	H	B	H	B	H	B	H	B	B	H	H	L	H	L	H	H	B	H	B	B	B	H	H	B	H	H	B	L	B	L	H
CH1	gUNC2050462	159.836	B	L	H	H	B	H	L	H	H	B	H	H	H	B	H	H	H	B	H	B	H	B	H	B	B	H	H	L	H	L	H	H	B	H	B	B	B	H	H	B	H	H	B	L	B	L	H
CH1	S2H016394469	159.862	B	L	H	H	B	H	L	H	H	B	H	H	H	B	H	H	H	B	H	B	H	B	H	B	B	H	H	L	H	L	H	H	B	H	B	B	B	H	H	B	H	H	B	L	B	L	H
CH1	S1J016408998	160.225	B	L	H	H	B	H	L	H	H	B	H	H	H	B	H	H	H	B	H	B	H	B	H	B	B	H	H	L	H	L	H	H	B	H	B	B	B	H	B	B	H	H	B	L	B	L	H
CH1	S2T016417509	160.438	B	L	H	H	B	H	L	H	U	B	H	H	H	B	H	H	H	B	H	B	H	B	H	B	B	H	H	L	H	L	H	H	B	H	B	B	B	H	B	B	H	H	B	L	B	L	H
CH1	gUNC2061568	161.113	B	L	H	H	B	H	L	H	H	B	H	H	H	B	H	H	H	B	H	B	H	B	H	B	B	H	H	L	H	L	H	H	B	H	B	B	B	H	B	B	H	H	B	L	B	L	H
CH1	S3C016445465	161.137	B	L	H	H	B	H	L	H	H	B	H	H	H	B	H	H	H	B	H	B	H	B	H	B	B	H	H	L	H	L	H	H	B	H	B	B	B	H	B	B	H	H	B	L	B	L	H
CH1	SBC016487472	162.187	B	L	H	H	B	H	L	H	H	B	H	H	H	B	H	H	H	B	H	B	H	B	H	B	B	H	H	L	H	L	H	H	B	H	B	B	B	H	B	B	H	H	B	L	B	L	H
CH1	S1J016490183	162.255	B	L	H	H	B	H	L	H	U	B	H	H	H	B	H	H	H	B	H	B	H	B	H	B	B	H	H	L	H	L	H	H	B	H	B	B	B	H	B	B	H	H	B	L	B	L	H
CH1	gUNC2073776	162.338	B	L	H	H	B	H	L	H	H	B	H	H	H	B	H	H	H	B	H	B	H	B	H	B	B	H	H	L	H	L	H	H	B	H	B	B	B	H	B	B	H	H	B	L	B	L	H
CH1	gUNC2155319	168.532	B	L	H	H	H	H	L	H	U	H	H	H	H	B	H	H	H	B	H	B	B	B	H	B	B	H	H	H	H	L	H	H	B	H	B	B	B	H	B	B	H	B	H	B	H	L	H
CH1	gUNCHS003215	169.072	B	L	H	H	H	H	L	H	H	H	H	H	H	B	H	H	H	B	H	B	B	B	H	B	B	H	H	H	H	L	H	H	B	H	B	B	B	H	B	B	H	B	H	B	H	L	H
CH1	S6T016769386	169.235	B	L	H	H	H	H	L	H	H	H	H	H	H	B	H	H	H	B	H	B	B	B	H	B	B	H	H	H	H	L	H	H	B	H	B	B	B	H	B	B	H	B	H	B	H	L	H
CH1	SFH016774116	169.353	B	L	H	H	H	H	L	H	H	H	H	H	H	B	H	H	H	B	H	B	B	B	H	B	B	H	H	H	H	L	H	H	B	H	B	B	B	H	B	B	H	B	H	B	H	L	H
CH1	gUNC2173489	169.692	B	L	H	H	H	H	L	H	H	H	H	H	H	B	H	H	H	B	H	B	B	B	H	B	B	H	H	H	H	L	H	H	B	H	B	B	B	H	B	B	H	B	H	B	H	L	H
CH1	ST2016799911	169.998	B	L	H	H	H	H	L	H	H	H	H	H	H	B	H	H	H	B	H	B	B	B	H	B	B	H	H	H	H	L	H	H	B	H	B	B	B	H	B	B	H	B	H	B	H	L	H
CH1	S1H016803365	170.084	B	L	H	H	H	H	L	H	H	H	H	H	H	B	H	H	H	B	H	B	B	B	H	B	B	H	H	H	H	L	H	H	B	H	B	B	B	H	B	B	H	B	H	B	H	L	H
CH1	mUNC010353604	170.442	B	L	H	H	H	H	L	H	U	H	H	H	H	B	H	H	H	B	H	B	B	B	H	B	B	H	H	H	H	L	H	H	B	H	B	B	B	H	B	B	H	B	H	B	H	L	H
CH1	S2H017427232	185.681	B	L	H	H	H	H	L	H	H	H	H	H	H	H	H	H	H	H	H	B	B	B	H	B	B	H	H	H	H	L	H	H	B	H	B	B	B	H	B	B	H	B	H	B	L	H	H
CH1	ST2017432544	185.814	B	L	H	H	H	H	L	H	U	H	H	H	H	H	H	H	H	H	H	B	B	B	H	B	B	H	H	H	H	L	H	H	B	H	B	B	B	H	B	B	H	B	H	B	L	H	H
CH1	ST2017432547	185.814	B	L	H	H	H	H	L	H	U	H	H	H	H	H	H	H	H	H	H	B	B	B	H	B	B	H	H	H	H	L	H	H	B	H	B	B	B	H	B	B	H	B	H	B	L	H	H
CH1	gUNC2368826	185.817	B	L	H	H	H	H	L	H	H	H	H	H	H	H	H	H	H	H	H	B	B	B	H	B	B	H	H	H	H	L	H	H	B	H	B	B	B	H	B	B	H	B	H	B	L	H	H
CH1	gUNC2376911	186.442	B	L	H	H	H	H	L	H	H	H	H	H	H	H	H	B	H	H	H	B	B	B	H	B	B	H	H	H	H	L	H	H	B	H	B	B	B	H	B	B	H	B	H	B	L	H	H
CH1	gJAX00013701	187.117	B	L	H	H	H	H	L	H	H	H	H	H	H	H	H	B	H	H	H	B	B	B	H	B	B	H	H	H	H	L	H	H	B	H	B	B	B	H	B	B	H	B	H	B	L	H	H
CH1	gUNC2387976	187.393	B	L	H	H	H	H	L	H	U	H	H	H	H	H	H	B	H	H	H	B	B	B	H	B	B	U	U	H	H	L	H	B	B	H	B	B	B	H	B	B	H	B	H	B	L	H	H
CH1	SSH017497293	187.432	B	L	H	H	H	H	L	H	U	H	H	H	H	H	H	B	H	H	H	B	B	B	H	B	B	H	H	H	H	L	H	B	B	H	B	B	B	H	B	B	H	B	H	B	L	H	H
CH1	gUNC2398055	188.335	B	L	H	H	H	H	L	H	H	H	H	H	H	H	H	B	H	H	H	B	H	B	H	B	B	H	H	H	H	L	H	B	B	H	B	B	B	H	B	B	H	B	H	B	L	H	H
CH1	UNCHS003666	188.848	B	L	H	H	H	H	L	H	U	H	H	H	H	H	H	B	H	H	H	B	H	B	H	B	B	H	H	H	H	L	H	B	B	H	B	B	B	H	B	B	H	B	H	B	L	H	H
CH1	gUNC2404892	188.91	B	L	H	H	H	H	L	H	U	H	H	H	H	H	H	B	H	H	H	B	H	B	H	B	B	H	H	H	H	L	H	B	B	H	B	B	B	H	B	B	H	B	H	B	L	H	H
CH1	mUNC2410175	189.304	B	L	H	H	H	H	L	H	H	H	H	H	H	H	H	B	H	H	H	B	H	B	H	B	B	H	H	H	H	L	H	B	B	H	B	B	B	H	B	B	H	B	H	B	L	H	H
CH1	gUNC2412055	189.455	B	L	H	H	H	H	L	H	H	H	H	H	H	H	H	B	H	H	H	B	H	B	H	B	B	H	H	H	H	L	H	B	B	H	B	B	B	H	B	B	H	B	H	B	L	H	H
CH1	gUNC2415435	189.711	B	L	H	H	H	H	L	H	H	H	H	H	H	H	H	B	H	H	H	B	H	B	H	B	B	H	H	H	H	L	H	B	B	H	B	B	B	H	B	B	H	B	H	B	L	H	H
CH1	gUNC2415435b	189.711	B	L	H	H	H	H	L	H	H	H	H	H	H	H	H	B	H	H	H	B	H	B	H	B	B	H	H	H	H	L	H	B	B	H	B	B	B	H	B	B	H	B	H	B	L	H	H
CH1	gUNC2415693	189.729	B	L	H	H	H	H	L	H	U	H	H	H	H	H	H	B	H	H	H	B	H	B	H	B	B	H	H	H	H	L	H	B	B	H	B	B	B	H	B	B	H	B	H	B	L	H	H
CH1	gUNC2416218	189.763	B	L	H	H	H	H	L	H	U	H	H	H	H	H	H	B	H	H	H	B	H	B	H	B	B	H	H	H	H	L	H	B	B	H	B	B	B	H	B	B	H	B	H	B	L	H	H
CH1	SFT017595245	189.881	B	L	H	H	H	H	L	H	H	H	H	H	H	H	H	B	H	H	H	B	H	B	H	B	B	H	H	H	H	L	H	B	B	H	B	B	B	H	B	B	H	B	H	B	L	H	H
CH1	ST2017603287	190.082	B	L	H	H	H	H	L	H	H	H	H	H	H	H	H	B	H	H	H	B	H	B	H	B	B	H	H	H	H	L	H	B	B	H	B	B	B	H	B	B	H	B	H	B	L	H	H
CH1	ST2017603365	190.084	B	L	H	H	H	H	L	H	H	H	H	H	H	H	H	B	H	H	H	B	H	B	H	B	B	H	H	H	H	L	H	B	B	H	B	B	B	H	B	B	H	B	H	B	L	H	H
CH1	gJAX00280215	190.086	B	L	H	H	H	H	L	H	U	H	H	H	H	H	H	B	H	H	H	B	H	B	H	B	B	H	H	H	H	L	H	B	B	H	B	B	B	H	B	B	H	B	H	B	L	H	H
CH1	ST2017603443	190.086	B	L	H	H	H	H	L	H	H	H	H	H	H	H	H	B	H	H	H	B	H	B	H	B	B	H	H	H	H	L	H	B	B	H	B	B	B	H	B	B	H	B	H	B	L	H	H
CH1	ST2017603481	190.087	B	L	H	H	H	H	L	H	H	H	H	H	H	H	H	B	H	H	H	B	H	B	H	B	B	H	H	H	H	L	H	B	B	H	B	B	B	H	B	B	H	B	H	B	L	H	H
CH1	gUNC2421003	190.125	B	L	H	H	H	H	L	H	H	H	H	H	H	H	H	B	H	H	H	B	H	B	H	B	B	H	H	H	H	L	H	B	B	H	B	B	B	H	B	B	H	B	H	B	L	H	H
CH1	gUNC2444978	192.499	B	L	H	H	H	H	L	H	U	H	H	H	H	H	H	B	H	H	H	B	H	B	H	B	B	H	H	H	H	L	H	B	B	H	B	B	B	H	H	B	H	B	H	B	L	B	H
CH1	UNC2447782	192.755	B	L	H	H	H	H	L	H	H	H	H	H	H	H	H	B	H	H	H	B	H	B	H	B	B	H	H	H	H	L	H	B	B	H	B	B	B	H	H	B	H	B	H	B	L	B	H
CH1	UNC2448512	192.819	B	L	H	H	H	H	L	H	H	H	H	H	H	H	H	B	H	H	H	B	H	B	H	B	B	H	H	H	H	L	H	B	B	H	B	B	B	H	H	B	H	B	H	B	L	B	H
CH1	gUNC2448897	192.864	B	L	H	H	H	H	L	H	H	H	H	H	H	H	H	B	H	H	H	B	H	B	H	B	B	H	H	H	H	L	H	B	B	H	B	B	B	H	H	B	H	B	H	B	L	B	H
CH1	SX1017717580	192.94	B	L	H	H	H	H	L	H	H	H	H	H	H	H	H	B	H	H	H	B	H	B	H	B	B	H	H	H	H	L	H	B	B	H	B	B	B	H	H	B	H	B	H	B	L	B	H
CH1	UNC2449523	192.942	B	L	H	H	H	H	L	H	U	H	H	H	H	H	H	B	H	H	H	B	H	B	H	B	B	H	H	H	H	L	H	B	B	H	B	B	B	H	H	B	H	B	H	B	L	B	H
CH1	JAX00014139	192.967	B	L	H	H	H	H	L	H	H	H	H	H	H	H	H	B	H	H	H	B	H	B	H	B	B	H	H	H	H	L	H	B	B	H	B	B	B	H	H	B	H	B	H	B	L	B	H
CH1	JAX00014166	193.318	B	L	H	H	H	H	L	H	U	H	H	H	H	H	H	B	H	H	H	B	H	B	H	B	B	H	H	H	H	L	H	B	B	H	B	B	B	H	H	B	H	B	H	B	L	B	H
CH1	gUNC2453835	193.345	B	L	H	H	H	H	L	H	H	H	H	H	H	H	H	B	H	H	H	B	H	B	H	B	B	H	H	H	H	L	H	B	B	H	B	B	B	H	H	B	H	B	H	B	L	B	H
CH1	UNC2454760	193.421	B	L	H	H	H	H	L	H	H	H	H	H	H	H	H	B	H	H	H	B	H	B	H	B	B	H	H	H	H	L	H	B	B	H	B	B	B	H	H	B	H	B	H	B	L	B	H
CH1	gUNC2456034	193.514	B	L	H	H	H	H	L	H	H	H	H	H	H	H	H	B	H	H	H	B	H	B	H	B	B	H	H	H	H	L	H	B	B	H	B	B	B	H	H	B	H	B	H	B	L	B	H
CH1	gUNC2456475	193.563	B	L	H	H	H	H	L	H	U	H	L	H	H	H	H	B	H	H	H	B	H	B	H	B	B	H	H	H	H	L	H	B	H	H	B	B	B	H	H	B	H	B	H	B	L	B	H
CH1	gUNC2456861	193.596	B	L	H	H	H	H	L	H	H	H	L	H	H	U	H	B	H	H	H	B	H	B	H	B	B	H	H	H	H	L	H	B	H	H	B	B	B	H	H	B	H	B	H	B	L	B	H
CH1	gUNC2457020	193.609	B	L	H	H	H	H	L	H	H	H	L	H	H	H	H	B	H	H	H	B	H	B	H	B	B	H	H	H	H	L	H	B	H	H	B	B	B	H	H	B	H	B	H	B	L	B	H
CH1	gJAX00280926	193.654	B	L	H	H	H	H	L	H	L	H	L	H	H	H	H	B	H	H	H	B	H	B	H	B	B	H	H	H	H	L	H	B	H	H	B	B	B	H	H	B	H	B	H	B	L	B	H
CH1	UNC2457544	193.655	B	L	H	H	H	H	L	H	L	H	L	H	H	H	H	B	H	H	H	B	H	B	H	B	B	H	H	H	H	L	H	B	H	H	B	B	B	H	H	B	H	B	H	B	L	B	H
CH1	gJAX00014191	193.673	B	L	H	H	H	H	L	H	U	H	L	H	H	H	H	B	H	H	H	B	H	B	H	B	B	H	H	H	H	L	H	B	H	H	B	B	B	H	H	B	H	B	H	B	L	B	H
CH1	gUNC2458018	193.689	B	L	H	H	H	H	L	H	U	H	L	H	H	H	H	B	H	H	H	B	H	B	H	B	B	H	H	H	H	L	H	B	H	H	B	B	B	H	H	B	H	B	H	B	L	B	H
CH1	SX1017749302	193.733	B	L	H	H	H	H	L	H	U	H	L	H	H	H	H	B	H	H	H	B	H	B	H	B	B	H	H	H	H	L	H	B	H	H	B	B	B	H	H	B	H	B	H	B	L	B	H
CH1	gUNC2460751	194.149	B	L	H	H	H	H	L	H	U	H	L	H	H	H	H	B	H	H	H	B	H	B	H	B	B	H	H	H	H	L	H	B	H	H	B	B	B	H	H	B	H	B	H	B	L	B	H
CH1	UNC2463449	194.625	B	L	H	H	H	H	L	H	U	H	L	H	H	H	H	B	H	H	H	B	H	B	H	B	B	H	H	H	H	L	H	B	H	H	B	B	B	H	H	B	H	U	H	B	L	B	H
CH1	mJAX00014283b	194.887	B	L	H	H	H	H	L	H	U	H	L	H	H	H	H	B	H	H	H	B	H	B	H	B	B	H	H	H	H	L	H	B	H	H	B	B	B	H	H	B	H	B	H	B	L	B	H
CH2	mUNC020003180	4.4392	H	L	L	H	H	L	L	H	H	B	B	B	H	H	B	H	L	L	L	H	H	H	B	H	B	H	H	B	H	B	H	H	B	H	L	H	H	H	H	H	L	L	L	B	L	L	L
CH2	gUNC2495151	5.26533	H	L	L	H	H	L	L	H	U	B	B	B	H	H	B	H	L	L	L	H	H	H	B	H	B	H	H	H	H	B	H	H	B	H	L	H	H	H	H	H	L	L	L	B	L	L	L
CH2	gUNC2501218	5.67133	H	L	L	H	H	L	L	H	U	B	B	B	H	H	B	H	L	L	L	H	H	H	B	H	B	H	H	H	H	B	H	H	B	H	L	H	H	H	H	H	L	L	L	B	L	L	L
CH2	gUNC2561908	10.4039	H	L	L	L	H	L	L	H	U	B	B	B	H	H	B	L	L	L	L	H	H	B	B	H	B	H	H	H	H	B	H	H	B	H	L	H	H	H	H	H	L	H	L	B	L	L	L
CH2	gUNC2571163	11.0479	U	L	L	L	U	L	L	H	U	B	U	B	H	U	B	L	L	L	L	H	U	B	B	H	B	H	H	H	U	B	H	U	B	U	L	U	H	H	H	H	L	H	L	B	L	L	L
CH2	gUNC2688214	20.2815	H	L	L	L	H	L	H	L	H	B	B	H	H	H	B	L	L	L	L	H	B	B	B	H	B	H	H	H	H	B	H	H	H	H	L	H	H	H	H	H	L	H	H	B	L	L	L
CH2	mUNC020012706	20.728	H	L	L	L	H	L	H	L	H	B	B	H	H	H	B	L	L	L	L	H	B	B	B	H	B	H	H	H	H	B	H	H	H	H	L	H	H	H	H	H	L	H	H	B	L	L	L
CH2	gUNC2767893	26.3318	H	H	L	L	H	L	H	L	H	B	B	H	H	H	B	L	L	L	L	H	B	B	H	H	B	H	H	L	H	B	H	B	H	H	H	H	H	H	H	L	L	H	H	B	L	L	L
CH2	gUNC2781257	27.4166	H	H	L	L	B	L	H	L	H	B	B	H	H	H	B	L	L	L	L	H	B	B	H	H	B	H	H	L	H	B	H	B	H	H	H	H	H	H	H	L	L	H	H	B	L	L	L
CH2	gUNC2792471	28.1668	H	H	L	L	B	L	H	L	H	B	B	H	H	H	B	L	L	L	L	H	B	B	H	H	B	H	H	L	H	B	H	B	H	H	H	H	H	H	H	L	L	H	H	B	L	L	L
CH2	gUNC2810208	29.6877	H	H	L	L	B	L	H	L	H	B	B	H	H	H	B	L	L	L	L	H	B	B	H	H	B	H	H	L	H	B	H	B	H	H	H	H	H	H	H	L	L	H	H	B	H	L	L
CH2	gUNC2878253	36.2412	H	H	L	L	B	L	H	L	U	B	B	H	H	H	B	L	L	L	L	H	B	B	H	H	B	H	H	L	L	B	H	B	H	L	H	H	H	H	H	L	L	H	H	B	H	L	H
CH2	gUNCHS004645	37.4467	H	H	L	L	B	L	H	L	H	B	B	H	H	H	B	L	L	L	L	H	B	B	H	H	B	H	H	L	L	B	H	B	H	L	U	H	U	H	H	L	L	U	H	B	H	L	H
CH2	gUNC2896990	38.5852	H	H	L	L	B	L	H	L	H	B	B	H	H	H	B	L	L	L	L	H	B	B	H	H	H	H	H	L	L	B	H	B	H	L	H	H	H	H	H	L	L	H	H	B	H	L	H
CH2	mUNC020306643	40.7478	H	H	L	L	B	L	H	L	H	B	B	H	H	H	B	L	L	L	L	H	B	B	H	H	H	H	H	L	L	B	H	B	H	L	H	H	H	H	H	L	L	H	H	B	H	L	H
CH2	S6Y021637601	40.94	H	H	L	L	B	L	H	L	H	B	B	H	H	H	B	L	L	L	L	H	B	B	H	H	H	H	H	L	L	B	H	B	H	L	H	H	H	H	H	L	L	H	H	B	H	L	H
CH2	gUNC2932119	41.9287	H	H	H	L	B	L	H	L	U	B	B	H	H	H	B	L	L	L	L	H	B	B	H	H	H	H	H	L	L	B	H	B	H	L	H	H	H	H	H	L	L	H	H	B	H	L	H
CH2	gUNC2935160	42.2197	H	H	H	L	B	L	H	L	H	B	B	H	H	H	B	L	L	L	L	H	B	B	H	H	H	H	H	L	L	B	H	B	H	L	H	H	H	H	H	L	L	H	H	B	H	L	H
CH2	gUNC2944490	42.8926	H	H	H	L	B	L	H	L	H	B	B	H	H	H	B	L	L	L	L	H	B	B	H	H	H	H	H	L	L	B	H	B	H	L	H	H	H	H	H	L	L	H	H	B	H	L	H
CH2	SBT021816505	45.4126	H	H	H	L	B	L	H	L	H	B	B	H	H	H	B	L	L	L	L	H	B	B	H	H	H	H	H	L	L	B	H	B	H	L	H	H	H	H	H	L	L	H	H	B	H	L	H
CH2	gUNC3152204	59.7822	H	H	H	L	H	L	H	L	H	B	B	H	H	H	B	L	L	L	L	L	B	B	H	H	H	H	B	L	H	B	H	B	H	L	H	H	H	L	H	L	L	H	H	B	H	L	H
CH2	gUNC3159715	60.4411	H	H	H	L	H	L	H	L	U	B	B	H	H	H	B	L	L	L	L	L	B	B	H	H	H	H	B	L	H	B	H	B	H	L	H	H	H	L	H	L	L	H	H	B	H	L	H
CH2	SBJ023442990	86.0748	B	H	H	L	H	H	H	H	U	H	B	H	B	H	H	L	L	H	H	L	L	B	H	H	H	B	B	L	H	H	B	B	L	H	H	H	H	L	H	L	L	H	H	B	H	L	H
CH2	gUNC3712628	107.154	B	H	H	L	H	H	H	H	H	H	L	B	B	B	L	L	L	H	L	L	L	H	H	H	H	B	B	L	H	L	H	B	L	H	H	H	H	H	H	L	L	H	H	B	H	H	H
CH2	SBJ024287387	107.185	B	H	H	L	H	H	H	H	H	H	L	B	B	B	L	L	L	H	L	L	L	H	H	H	H	B	B	L	H	L	H	B	L	H	H	H	H	H	H	L	L	H	H	B	H	H	H
CH2	S6H024329108	108.228	B	H	H	L	H	H	H	H	H	H	L	B	B	B	L	L	L	H	L	L	L	H	H	H	H	B	B	L	H	L	H	B	L	H	H	H	H	H	H	L	L	H	H	B	H	H	H
CH2	mUNC3726307	108.34	B	H	H	L	H	H	H	H	H	H	L	B	B	B	L	L	L	H	L	L	L	H	H	H	H	B	B	L	H	L	H	B	L	H	H	H	H	H	H	L	L	H	H	B	H	H	H
CH2	SBJ024343076	108.577	B	H	H	L	H	H	H	H	U	H	L	B	B	B	L	L	L	H	L	L	L	H	H	H	H	B	B	L	H	L	H	B	L	H	H	H	H	H	H	L	L	H	H	B	H	H	H
CH2	gbHkupUNC020481320	109.215	B	H	H	L	H	H	H	H	U	H	L	B	B	B	L	L	L	H	L	U	L	H	H	H	H	B	B	L	H	L	H	B	L	H	H	H	H	H	H	L	L	H	H	B	H	H	H
CH2	gUNCHS006189	109.896	B	H	H	L	H	H	H	H	H	H	L	B	B	B	L	L	L	H	L	L	L	H	H	H	H	B	B	L	H	L	H	B	L	H	H	H	H	H	H	L	L	H	H	B	H	H	H
CH2	gJAX00499986	113.26	B	H	H	L	H	H	H	H	H	H	L	B	B	B	L	L	L	H	L	L	L	H	H	H	H	B	B	L	H	L	H	B	L	H	H	H	H	H	H	L	L	H	H	B	H	H	H
CH2	SBR024549672	113.742	B	H	H	L	H	H	H	H	U	H	L	B	B	B	L	L	L	H	L	L	L	H	H	H	H	B	B	L	H	L	H	B	L	H	H	H	H	H	H	L	L	B	H	B	H	H	H
CH2	ST2024553732	113.843	B	H	H	L	H	H	H	H	U	H	L	B	B	B	L	L	L	H	L	L	L	H	H	H	H	B	B	L	H	L	H	B	L	H	H	H	H	H	H	L	L	B	H	B	H	H	H
CH2	S2H024573205	114.33	B	H	H	L	L	H	H	H	H	H	L	B	B	B	L	L	L	H	L	L	L	H	H	H	H	B	B	L	H	L	H	B	L	H	H	H	H	H	H	L	L	B	H	B	H	H	H
CH2	gUNC3792842	115.123	B	H	H	L	L	H	H	H	H	H	L	B	B	B	L	L	L	H	L	L	L	H	H	H	H	B	B	L	H	L	H	B	L	H	H	H	H	H	H	L	L	B	H	B	H	H	H
CH2	gUNC3799927	115.783	B	H	H	L	L	H	H	H	U	H	L	B	B	B	L	L	L	H	L	L	L	H	H	H	H	B	B	L	H	L	H	B	L	H	H	H	H	H	H	L	L	B	H	B	H	H	H
CH2	gUNCHS006346	116.818	B	H	H	L	L	H	H	H	U	H	L	B	B	B	L	L	L	H	L	L	L	H	H	H	H	B	B	L	H	L	H	B	L	H	H	H	H	H	H	L	L	B	H	B	H	H	H
CH2	SBT024676952	116.924	B	H	H	L	L	H	H	H	U	H	L	B	B	B	L	L	L	H	L	L	L	H	H	H	H	B	B	L	H	L	H	B	L	H	H	H	H	H	H	L	L	B	H	B	H	H	H
CH2	gUNCHS006372	117.983	H	H	H	L	L	H	H	H	U	H	L	B	B	B	L	L	L	H	L	L	L	H	H	H	H	B	B	L	H	L	H	B	L	H	H	H	H	H	H	L	H	B	H	B	H	H	H
CH2	gUNC3835514	118.777	H	H	H	L	L	H	H	H	H	H	L	B	B	B	L	L	L	H	L	L	L	H	H	H	H	B	B	L	H	L	H	B	L	H	H	H	H	H	H	L	H	B	H	B	H	H	H
CH2	gUNC3839051	119.148	H	H	H	L	L	H	H	B	H	H	L	B	B	B	L	L	L	H	L	L	L	H	H	H	H	B	B	H	H	L	H	B	L	H	H	H	H	H	H	L	H	B	H	B	H	H	H
CH2	gUNC3848356	120.173	H	H	H	L	L	H	H	B	U	H	L	B	B	B	L	L	L	H	L	L	L	H	H	H	H	B	B	H	H	L	H	B	L	H	H	H	H	H	H	L	H	B	H	B	H	H	H
CH2	S2R024811869	120.297	H	H	H	L	L	H	H	B	H	H	L	B	B	B	L	L	L	H	L	L	L	H	H	H	H	B	B	H	H	L	H	B	L	H	H	H	H	H	H	L	H	B	H	B	H	H	H
CH2	gJAX00501685	122.233	H	H	H	L	L	H	H	B	H	H	L	B	B	B	L	L	L	H	L	L	L	H	H	H	H	B	B	H	H	L	H	B	L	H	H	H	H	H	H	L	H	U	H	B	H	H	H
CH2	SFT024891637	122.291	H	H	H	L	L	H	H	B	H	H	L	B	B	B	L	L	L	H	L	L	L	H	H	H	H	B	B	H	H	L	H	B	L	H	H	H	H	H	H	L	H	B	H	B	H	H	H
CH2	gUNCHS006551	124.023	H	H	H	L	L	H	H	B	H	H	L	B	B	B	L	L	L	H	L	L	L	H	H	H	H	B	B	H	H	L	H	B	L	H	H	H	H	H	H	L	H	B	H	B	H	H	H
CH2	mUNC020185566	124.228	H	H	H	L	L	H	H	B	H	H	L	B	B	B	L	L	L	H	L	L	L	H	H	H	H	B	B	H	H	L	H	B	L	H	H	H	H	H	H	L	H	B	H	B	H	H	H
CH2	gUNC3923424	126.931	H	H	H	L	L	H	H	B	H	H	L	B	B	B	L	L	L	H	L	L	L	H	H	H	H	H	B	H	H	L	H	B	L	H	H	H	H	H	H	L	H	B	H	B	H	H	H
CH2	gUNC020187887	127.359	H	H	H	L	L	H	H	B	H	H	L	B	B	B	L	L	L	H	L	L	L	H	H	H	H	H	B	H	H	L	H	B	L	H	H	H	H	H	H	L	H	B	H	B	H	H	H
CH2	SAH025109672	127.742	H	H	H	L	L	H	H	B	H	H	L	B	B	B	L	U	L	H	L	U	L	H	H	H	H	H	B	H	H	L	H	B	L	H	H	H	H	H	H	L	H	B	H	B	H	H	H
CH2	gUNC3939722	128.255	H	H	H	L	L	H	H	B	U	H	L	B	B	B	L	L	L	H	L	L	H	H	H	H	H	H	B	H	H	L	H	B	L	H	H	L	H	H	H	L	H	B	H	B	H	H	H
CH2	gUNCHS006738	129.848	H	H	H	L	L	H	H	B	H	H	L	B	B	B	L	L	L	H	L	L	H	H	H	H	H	H	B	H	H	L	H	B	L	H	H	L	H	H	H	L	H	B	H	B	H	H	H
CH2	gUNC3964649	130.233	H	H	H	L	L	H	H	B	H	H	L	B	B	B	L	L	L	H	L	L	H	H	H	H	H	H	B	H	H	L	H	B	L	H	H	L	H	H	H	L	H	B	H	B	H	H	H
CH2	mUNC3976996	131.435	H	H	H	L	L	H	H	B	H	H	L	B	B	B	L	L	L	H	L	L	H	H	H	H	H	H	B	H	H	L	H	B	L	H	H	L	H	H	H	L	H	B	H	B	H	B	H
CH2	gUNC3987593	132.236	H	H	H	L	L	H	H	B	H	H	L	B	B	B	L	L	L	H	L	L	H	H	H	H	H	H	B	H	H	L	H	B	L	H	H	L	H	H	H	L	H	B	H	B	H	B	H
CH2	gUNC4003979	133.345	H	H	H	L	L	H	H	B	H	H	L	B	B	B	L	L	L	H	L	L	H	H	H	H	H	H	B	H	H	L	H	B	L	H	H	L	H	H	H	L	H	B	H	B	H	B	H
CH2	gUNC4015115	134.215	H	H	H	L	L	H	H	B	H	H	L	B	B	B	L	L	L	H	L	L	H	H	H	H	H	H	B	H	H	L	H	B	L	H	H	L	H	H	H	L	H	B	H	B	H	B	H
CH2	gUNC4047364	136.768	H	H	H	L	L	H	H	B	B	H	L	B	B	B	L	L	L	H	L	L	H	H	H	H	H	H	B	H	H	L	H	B	L	H	H	L	H	H	H	L	H	B	H	B	H	B	H
CH2	gUNC4049749	136.999	H	H	H	L	L	H	H	B	U	H	L	B	B	B	L	L	L	H	L	L	H	H	H	H	H	H	B	H	H	L	H	B	L	H	H	L	H	H	H	L	H	B	H	B	H	B	H
CH2	gUNC4139799	144.06	H	H	H	L	L	H	H	B	B	H	L	B	B	B	L	H	L	H	L	L	H	H	H	H	H	H	B	H	H	L	B	B	L	H	H	L	L	H	H	L	H	B	H	B	H	B	B
CH2	S2H025777100	144.428	H	H	H	L	L	H	H	B	H	H	L	B	B	B	L	H	L	H	L	L	H	H	H	H	H	H	B	H	H	L	B	B	L	H	H	L	L	H	H	L	H	B	H	B	H	B	B
CH2	mJAX00506097	144.751	H	H	H	L	L	H	H	B	U	H	L	B	B	B	L	H	L	H	L	L	H	H	H	H	H	H	B	H	H	L	B	B	L	H	H	L	L	H	H	L	H	B	H	B	H	B	B
CH2	SFT025791257	144.781	H	H	H	L	L	H	H	B	U	H	L	B	B	B	L	H	L	H	L	L	H	H	H	H	H	H	B	H	H	L	B	B	L	H	H	L	L	H	H	L	H	B	H	B	H	B	B
CH2	SFT025791259	144.781	H	H	H	L	L	H	H	B	U	H	L	B	B	B	L	H	L	H	L	L	H	H	H	H	H	H	B	H	H	L	B	B	L	H	H	L	L	H	H	L	H	B	H	B	H	B	B
CH2	ST2025812239	145.306	H	H	H	L	L	H	H	B	U	H	L	B	B	B	L	H	L	H	L	L	H	H	H	H	H	H	B	H	H	L	B	B	L	H	H	L	L	H	H	L	H	B	H	B	H	B	B
CH2	S2T025827288	145.682	H	H	H	L	L	H	H	B	H	H	L	B	B	B	L	H	L	H	L	L	H	H	H	H	H	H	B	H	H	L	B	B	L	H	H	L	L	H	H	L	H	B	H	B	H	B	B
CH2	gJAX00506345	145.919	H	H	H	L	L	H	H	B	B	H	L	B	B	B	L	H	L	H	L	L	H	H	H	H	H	H	B	H	H	L	B	B	L	H	H	L	L	H	H	L	H	B	H	B	H	B	B
CH2	SSH025853615	146.34	H	H	H	L	L	H	H	B	B	H	L	B	B	B	L	H	L	H	L	L	H	H	H	H	H	H	B	H	H	L	B	B	L	H	H	L	L	H	H	L	H	B	H	B	H	B	B
CH2	gUNC4170760	146.727	H	H	H	L	L	H	H	B	B	H	L	B	B	B	L	H	L	H	L	L	H	H	H	H	H	H	B	H	H	L	B	B	L	H	H	L	L	H	H	L	H	B	H	B	H	B	B
CH2	S6R025872386	146.81	H	H	H	L	L	H	H	B	U	H	L	B	B	B	L	H	L	H	L	L	H	H	H	H	H	H	B	H	H	L	B	B	L	H	H	L	L	H	H	L	H	B	H	B	H	B	B
CH2	S3C025878727	146.968	H	H	H	L	L	H	H	B	U	H	L	B	B	B	L	H	L	H	L	L	H	H	H	H	H	H	B	H	H	L	B	B	L	H	H	L	L	H	H	L	H	B	H	B	H	B	B
CH2	mUNC4181145	147.575	H	H	H	L	L	H	H	B	H	H	L	B	B	B	L	H	L	H	L	L	H	H	H	H	H	H	B	H	H	L	B	B	L	H	H	L	L	H	H	L	H	B	H	B	H	B	B
CH2	SFT025918243	147.956	H	H	H	L	L	H	H	B	U	H	L	B	B	B	L	H	L	H	L	L	H	H	H	H	H	H	B	H	H	L	B	B	L	H	H	L	L	H	H	L	H	B	H	B	H	B	B
CH2	SFH025925531	148.138	H	H	H	L	L	H	H	B	H	H	L	B	B	B	L	H	L	H	L	L	H	H	H	H	H	H	B	H	H	L	B	B	L	H	H	L	L	H	H	L	H	B	H	B	H	B	B
CH2	gICR1173	149.058	H	H	H	L	L	H	H	B	H	H	L	B	B	B	L	H	L	H	L	L	H	H	H	H	H	H	B	H	H	L	B	B	L	H	H	L	L	H	H	L	H	B	H	B	H	B	B
CH2	SSR025964530	149.113	H	H	H	L	L	H	H	B	B	H	L	B	B	B	L	H	L	H	L	L	H	H	H	H	H	H	B	H	H	L	B	B	L	H	H	L	L	H	H	L	H	B	H	B	H	B	B
CH2	gUNC4211212	149.426	H	H	H	L	L	H	H	B	U	H	L	B	B	B	L	H	L	H	L	L	H	H	H	H	H	H	B	H	H	L	B	B	L	H	H	L	L	H	H	L	H	B	H	B	H	B	B
CH2	gJAX00101614	150.901	H	H	H	L	L	H	H	B	U	H	L	B	B	B	L	H	L	H	L	L	H	H	H	H	H	H	B	H	H	L	B	B	L	H	H	L	L	H	H	L	H	B	H	B	H	B	B
CH2	gUNC4231083	151.213	H	H	H	L	L	H	H	B	U	H	L	B	B	B	L	H	L	H	L	L	H	H	H	H	H	H	B	H	H	L	B	B	L	H	H	L	L	H	H	L	H	B	H	B	H	B	B
CH2	gUNC4239943	152.157	H	H	H	L	L	H	H	B	B	H	L	B	B	B	L	H	L	H	L	L	H	H	H	H	H	H	B	H	H	L	B	B	L	H	H	L	L	H	H	L	H	B	H	B	H	B	B
CH2	gJAX00507625	153.029	H	H	H	L	L	H	H	B	H	H	L	B	B	B	L	H	L	H	L	L	H	H	H	H	H	H	B	H	H	L	B	B	L	H	H	L	L	H	H	L	H	B	H	B	H	B	H
CH2	mUNC020233372	154.144	U	U	U	L	L	H	U	B	U	H	L	B	B	B	L	H	L	H	L	L	H	H	H	H	H	H	B	H	H	U	B	B	L	U	H	L	L	U	H	L	H	B	H	B	H	B	U
CH2	SFH026230678	155.767	H	H	H	L	L	H	H	B	B	H	L	H	B	B	L	H	L	H	L	L	H	H	H	H	H	H	B	H	H	H	B	B	L	H	H	L	L	H	H	L	H	B	H	B	H	B	H
CH2	gUNC4303030	157.61	H	H	H	L	L	H	H	B	B	H	L	H	B	B	L	H	L	H	L	L	H	H	H	H	H	H	B	H	H	H	B	B	L	H	H	L	L	H	H	L	H	B	H	B	H	B	H
CH2	mUNC020545758	159.625	H	H	H	L	L	H	H	B	U	H	L	H	B	B	L	H	L	H	L	L	H	H	H	H	L	H	B	H	H	H	H	B	L	H	H	L	L	H	H	L	H	B	H	B	H	B	H
CH2	SFR026475530	161.888	H	H	H	L	L	H	H	B	U	H	L	H	B	B	L	H	L	H	H	L	H	H	H	H	L	H	B	H	H	H	H	B	L	H	H	L	L	H	H	L	H	U	L	B	H	B	H
CH2	ST2026499508	162.488	H	H	H	L	L	H	H	B	H	H	L	H	B	B	L	H	L	H	H	L	H	H	H	H	L	H	B	H	H	H	H	B	L	H	H	L	L	H	H	L	H	B	L	B	H	B	H
CH2	gUNC4384936	163.179	H	H	H	L	L	H	H	B	H	H	L	H	B	B	L	H	L	H	H	L	H	H	H	H	L	H	B	H	H	H	H	B	L	B	H	L	L	H	H	L	H	B	L	B	H	B	H
CH2	gUNC4410736	164.946	H	H	H	L	L	H	H	B	U	H	L	H	B	H	L	H	L	H	H	L	H	H	H	H	L	H	B	H	H	H	H	H	L	B	H	L	L	H	H	L	H	U	L	B	H	B	H
CH2	gUNC4417060	165.407	H	H	H	L	L	H	H	B	U	H	L	H	B	H	L	H	L	H	H	L	H	H	H	H	L	H	B	H	H	H	H	H	L	B	H	L	L	H	H	L	H	B	L	B	H	B	H
CH2	gUNC4422942	165.786	H	H	H	L	L	H	H	B	H	H	L	H	B	H	L	H	L	H	H	L	H	H	H	H	L	H	B	H	H	H	H	H	L	B	H	L	L	H	H	L	H	B	L	B	H	B	H
CH2	gUNC4438722	166.735	H	H	H	L	L	H	U	B	B	H	L	H	B	H	L	H	L	H	H	L	H	U	H	H	L	H	B	H	H	H	H	H	L	B	H	L	H	H	H	L	U	B	L	B	U	B	H
CH2	SAJ026906313	172.658	H	H	H	L	L	H	H	B	H	H	L	H	B	H	L	H	L	H	H	H	H	H	H	H	L	B	B	B	H	H	H	H	L	B	H	L	H	H	H	H	H	U	L	B	H	B	H
CH2	gJAX00103339	173.937	H	H	H	L	L	H	H	B	U	H	L	H	B	L	L	H	L	H	H	H	H	H	H	H	L	B	H	B	H	H	H	H	L	H	H	L	H	H	H	H	H	B	L	B	H	B	H
CH2	UNC020555613	179.086	H	H	H	L	L	L	H	B	U	H	L	H	B	L	L	H	L	H	H	H	H	H	H	H	L	B	H	B	H	H	H	H	L	H	B	L	H	H	H	H	H	U	L	B	H	B	H
CH2	mUNC4608754	181.796	H	B	H	L	L	L	H	B	U	H	L	H	B	L	H	H	L	H	H	H	H	H	H	H	L	H	H	B	H	H	H	H	H	H	B	L	H	H	B	H	H	U	L	B	H	B	H
CH3	mbHkupUNC030360530	3.78542	L	B	H	L	L	L	B	B	L	L	H	L	H	L	H	H	H	H	B	B	B	H	H	L	H	B	H	L	L	H	L	L	B	L	B	B	L	H	B	B	H	H	H	H	H	H	B
CH3	mbHkupUNC030360676	4.90668	L	B	H	L	L	L	B	B	H	L	H	L	H	L	H	H	H	H	B	B	B	H	H	L	H	B	H	L	L	H	L	L	B	L	B	B	L	H	B	B	H	H	H	H	H	H	B
CH3	gJAX00103952	5.92187	L	B	H	L	L	L	B	B	H	L	H	L	H	L	H	H	H	H	B	B	B	H	H	L	H	B	H	L	L	H	L	L	B	L	B	B	L	H	B	B	H	H	H	H	H	H	B
CH3	SAH030317027	7.92568	L	B	H	L	L	L	B	B	H	L	H	L	H	L	H	H	H	H	B	B	B	H	H	L	H	B	H	L	L	H	L	L	B	L	B	B	L	H	B	B	H	H	H	H	H	H	B
CH3	gUNC4666739	8.24112	L	B	H	L	L	L	B	B	U	L	H	L	H	L	H	H	H	H	B	B	B	H	H	L	H	B	H	L	L	H	L	L	B	L	B	B	L	H	B	B	H	H	H	H	H	H	B
CH3	SBJ030341629	8.54074	L	B	H	L	L	L	B	B	L	L	H	L	H	L	H	H	H	H	B	B	B	H	H	L	H	B	H	L	L	H	L	L	B	L	B	B	L	H	B	B	H	H	H	B	H	H	B
CH3	gUNC4683846	9.52756	L	B	H	L	L	L	B	B	L	L	H	L	H	L	H	H	H	H	B	B	B	H	H	L	H	B	H	L	L	H	L	L	B	L	B	B	L	H	B	B	H	H	H	B	H	H	B
CH3	gUNC4702917	10.748	L	B	U	L	L	L	B	B	L	L	H	L	H	L	H	H	H	H	B	B	B	H	H	L	H	B	H	L	L	H	L	L	B	L	B	B	L	H	B	B	U	H	U	B	H	H	B
CH3	gJAX00104495	13.1945	L	B	H	L	L	L	B	B	L	L	H	L	H	L	H	H	H	H	B	B	B	H	H	L	H	B	H	L	L	H	L	L	B	L	B	B	L	H	B	B	H	H	H	B	H	H	B
CH3	gUNC4743317	13.7246	L	B	H	L	L	L	B	B	L	L	H	L	H	L	H	H	H	H	B	B	B	H	H	L	H	B	B	L	L	H	L	L	B	L	B	B	L	H	B	B	H	H	H	B	H	H	B
CH3	gUNC4746232	13.9401	L	B	H	L	L	L	B	B	L	L	H	L	H	L	H	H	H	H	B	B	B	H	H	L	H	B	B	L	L	H	L	L	B	L	B	B	L	H	B	B	H	H	H	B	H	H	B
CH3	gUNC4753984	14.527	L	B	H	L	L	L	B	B	U	L	H	L	H	L	H	H	H	H	B	B	B	H	H	L	H	B	B	L	L	H	L	L	B	L	B	B	L	H	B	B	H	H	H	B	H	H	B
CH3	S3C030611680	15.292	L	B	H	L	L	L	B	B	U	L	H	L	H	L	H	H	H	H	B	B	B	H	H	L	H	B	B	L	L	H	L	L	B	L	B	B	L	H	B	B	H	H	H	B	H	H	B
CH3	gUNC4805771	18.9534	L	B	B	L	L	L	B	B	L	L	H	L	H	L	H	H	H	H	B	B	B	H	L	L	H	B	B	L	L	H	L	L	B	L	B	B	L	H	B	B	H	H	H	B	H	H	B
CH3	gUNC4833458	20.8207	L	B	B	L	L	L	B	B	H	L	H	L	H	L	H	H	H	H	B	B	B	H	L	L	H	B	B	L	L	H	L	L	B	L	B	B	L	H	B	B	H	H	H	B	H	H	B
CH3	gUNC4894822	25.4907	L	B	H	L	L	L	B	B	H	L	H	L	H	H	H	H	H	H	B	B	B	H	L	L	H	B	B	L	L	H	L	L	B	H	B	B	L	H	B	B	H	H	H	B	H	H	B
CH3	gUNC4904534	26.3316	L	B	H	L	L	L	B	B	H	L	H	L	H	H	H	H	H	H	B	B	B	H	L	L	H	B	B	L	L	H	L	L	B	H	B	B	L	H	B	B	H	H	H	B	H	H	B
CH3	gUNC4958946	30.5513	L	B	H	L	L	L	B	B	B	L	H	L	H	H	H	H	H	H	B	B	B	L	L	L	H	B	B	L	L	H	L	L	B	H	B	B	L	H	H	B	H	L	H	B	H	H	H
CH3	gUNC4962432	30.7963	L	B	H	L	L	L	B	B	B	L	H	L	H	H	H	H	H	H	B	B	B	L	L	L	H	B	B	L	L	H	L	L	B	H	B	B	L	H	H	B	H	L	H	B	H	H	H
CH3	S2H031267416	31.6854	L	B	H	L	L	L	B	B	U	L	H	L	H	H	H	H	H	H	B	B	B	L	L	L	H	B	B	L	L	H	L	L	B	H	B	B	L	H	H	B	H	L	H	B	H	H	H
CH3	mUNC030031869	32.3787	L	B	H	L	L	L	B	B	H	L	H	L	H	H	H	H	H	H	B	B	B	L	L	L	U	B	B	L	L	H	L	L	B	H	B	B	L	H	H	B	H	L	H	B	H	H	H
CH3	S6H031356365	33.9091	L	B	H	L	L	L	B	B	B	L	H	L	H	H	H	H	H	H	B	B	B	L	L	L	H	B	B	H	L	H	L	L	B	H	B	B	L	H	H	B	H	L	H	B	H	H	H
CH3	gUNC5009091	34.0666	L	B	H	L	L	L	B	B	B	L	H	L	H	H	H	H	H	H	B	B	B	L	L	L	H	B	B	H	L	H	L	L	B	H	B	B	L	H	H	B	H	L	H	B	H	H	H
CH3	SFT031443172	36.0793	L	B	H	L	L	L	B	B	B	L	H	L	H	H	H	H	H	H	H	H	B	L	L	L	H	B	B	H	L	H	H	L	B	H	B	B	L	H	H	B	H	L	H	B	H	H	H
CH3	gUNC5046545	36.5994	L	B	H	L	L	L	B	B	U	L	H	L	H	H	H	H	H	H	H	H	B	L	L	L	H	B	B	H	L	H	H	L	B	H	B	B	L	H	H	B	H	L	H	B	H	H	H
CH3	gJAX00106269	37.1058	L	B	H	L	L	L	B	B	B	L	H	L	H	H	H	H	H	H	H	H	B	L	L	L	H	B	B	H	L	H	H	L	B	H	B	B	L	H	H	B	H	L	H	B	H	H	H
CH3	mUNC030404303	38.1445	L	B	H	L	L	L	B	B	U	L	H	L	H	H	H	H	H	H	H	H	B	L	L	L	H	B	B	H	L	H	H	L	B	H	B	B	L	H	H	B	H	L	H	B	H	H	H
CH3	SBT031527500	38.1875	L	B	H	L	L	L	B	B	U	L	H	L	H	H	H	H	H	H	H	H	B	L	L	L	H	B	B	H	L	H	H	L	B	H	B	B	L	H	H	B	H	L	H	B	H	H	H
CH3	S6T031543241	38.581	L	B	H	L	L	L	B	B	B	L	H	L	H	H	H	H	H	H	H	H	B	L	L	L	H	B	B	H	L	H	H	L	B	H	B	B	L	H	H	B	H	L	H	B	H	H	H
CH3	gUNC5182782	46.8095	L	H	H	L	L	L	B	B	B	L	H	L	H	H	H	H	B	H	H	H	B	L	L	L	H	B	B	H	L	H	H	L	B	H	B	H	H	H	H	B	H	L	B	B	B	H	H
CH3	gUNC5194701	47.6539	L	H	H	L	L	L	B	B	U	L	H	L	H	H	H	H	B	H	H	H	B	L	L	L	H	B	B	H	L	H	H	L	B	H	B	H	H	H	H	H	H	L	B	B	B	H	H
CH3	gUNC5208223	48.566	L	H	H	L	L	L	B	B	H	L	H	L	H	H	H	H	B	H	H	H	B	L	L	L	H	B	B	H	L	H	H	L	B	H	B	H	H	H	H	H	H	U	B	B	B	H	H
CH3	SBJ031952786	48.8197	L	H	H	L	L	L	B	B	U	L	H	L	H	H	H	H	B	H	H	H	B	L	L	L	H	B	B	H	L	H	H	L	B	H	B	H	H	H	H	H	H	L	B	B	B	H	H
CH3	S2R032015131	50.3783	L	H	H	L	L	L	B	B	U	L	H	L	H	H	H	H	B	H	H	H	B	L	L	L	H	B	B	H	L	H	H	L	B	H	B	H	H	H	H	H	H	U	B	B	B	H	H
CH3	SBR032134332	53.3583	L	H	H	L	L	L	B	B	U	L	H	L	H	H	H	H	B	H	H	H	H	L	L	L	H	B	B	H	H	H	H	L	B	H	B	H	H	L	L	H	H	U	B	B	H	H	H
CH3	gUNC5287977	53.8893	L	H	H	L	L	L	B	B	H	L	H	L	H	H	H	B	B	H	H	H	H	L	L	L	H	H	B	H	H	H	H	L	B	H	B	H	H	L	L	H	H	U	B	B	H	H	H
CH3	SBJ032260408	56.5102	L	H	H	L	L	L	B	B	B	L	H	L	H	H	H	B	B	H	L	H	H	L	L	L	H	U	B	H	H	L	H	H	B	H	B	H	H	L	L	H	H	L	B	B	H	H	H
CH3	S6R032356494	58.9124	L	H	H	L	L	L	B	B	B	L	H	L	H	H	H	B	B	H	L	H	H	L	L	L	H	H	B	H	H	L	H	H	B	H	H	H	H	L	L	H	H	L	B	B	H	H	H
CH3	SAH032478677	61.9669	L	H	H	L	L	L	B	B	H	L	H	L	H	H	H	B	B	H	L	H	H	L	L	L	H	H	B	H	H	L	H	H	B	H	H	H	H	L	L	H	H	L	B	B	H	H	H
CH3	gUNC5384072	62.2989	L	H	H	L	L	L	B	B	U	L	H	L	H	H	H	B	B	H	L	H	H	L	L	L	H	H	B	H	H	L	H	H	B	H	H	H	H	L	L	H	H	L	B	B	H	H	H
CH3	mJAX00525416	66.2085	L	H	H	L	L	H	B	B	H	L	H	L	H	H	H	B	B	H	L	H	H	L	L	L	H	H	B	H	H	L	H	H	H	H	H	H	H	L	L	H	H	U	B	B	H	H	H
CH3	SFT032662274	66.5569	L	H	H	L	L	H	B	B	B	L	H	L	H	H	H	B	B	H	L	H	H	L	L	L	H	H	B	H	H	L	H	H	H	H	H	H	H	L	L	H	H	L	B	B	H	H	H
CH3	gUNC5440607	67.6167	L	H	H	L	L	H	B	B	H	L	H	L	H	H	H	B	B	H	L	H	H	L	L	L	H	H	B	H	H	L	H	H	H	H	H	H	H	L	L	H	H	L	B	B	H	H	H
CH3	UNC5440607	67.6167	L	H	H	L	L	H	B	B	H	L	H	L	H	H	H	B	B	H	L	H	H	L	L	L	H	H	B	H	H	L	H	H	H	H	H	H	H	L	L	H	H	U	B	B	H	H	H
CH3	bHkupUNC030615251	78.594	L	H	H	H	H	H	B	B	U	L	H	L	H	H	H	B	B	H	L	H	H	L	L	L	H	L	B	H	H	L	H	B	H	H	H	H	H	L	L	H	H	L	B	B	H	H	H
CH3	mbHkupUNC030615251	78.594	L	H	H	H	H	H	B	B	B	L	H	L	H	H	H	B	B	H	L	H	H	L	L	L	H	L	B	H	H	L	H	B	H	H	H	H	H	L	L	H	H	L	B	B	H	H	H
CH3	UNC5598889	78.7978	L	H	H	H	H	H	B	B	U	L	H	L	H	H	H	B	B	H	L	H	H	L	L	L	H	L	B	H	H	L	H	B	H	H	H	H	H	L	L	H	H	L	B	B	H	H	H
CH3	SS6033151917	78.7979	L	H	H	H	H	H	B	B	B	L	H	L	H	H	H	B	B	H	L	H	H	L	L	L	H	L	B	H	H	L	H	B	H	H	H	H	H	L	L	H	H	L	B	B	H	H	H
CH3	mJAX00109485	80.2617	L	H	H	H	H	H	B	B	B	L	H	L	H	H	H	B	B	H	L	H	H	L	L	L	H	L	B	H	H	L	H	B	H	H	H	H	H	L	L	H	H	L	B	B	H	H	H
CH3	mUNC030121003	80.9845	L	H	H	H	H	H	B	B	U	L	H	L	H	H	H	B	B	H	L	H	H	L	L	L	H	L	B	H	H	L	H	B	H	H	H	H	H	L	L	H	H	L	B	B	H	H	H
CH3	gUNC5637295	81.2964	L	H	H	H	H	H	B	B	U	L	H	L	H	H	H	B	B	H	L	H	H	L	L	L	H	L	B	H	H	L	H	B	H	H	H	H	H	L	L	H	H	U	B	B	H	H	H
CH3	gJAX00109616	82.0053	L	H	H	H	H	H	B	B	U	L	H	L	H	H	H	B	B	H	L	H	H	L	L	L	H	L	B	H	H	L	H	B	H	H	H	H	H	L	L	H	H	L	B	B	H	H	H
CH3	SS6033309060	82.7265	L	H	H	B	H	H	B	B	B	L	H	L	H	H	H	B	B	H	L	H	H	L	L	L	H	L	B	H	H	L	H	B	H	H	H	H	H	L	L	H	H	L	B	B	H	H	H
CH3	UNC030485727	83.0525	L	H	H	B	H	H	B	B	B	L	H	L	H	H	H	B	B	H	L	H	H	L	L	L	H	L	B	H	H	L	H	B	H	H	H	H	H	L	L	H	H	L	B	B	H	H	H
CH3	UNC5672509	83.8282	L	H	H	B	H	H	B	B	H	L	H	L	H	H	H	B	B	H	L	H	H	L	L	L	H	L	B	H	H	L	H	B	H	H	H	H	H	L	L	H	H	L	B	B	H	H	H
CH3	JAX00109777	84.1645	L	H	H	B	H	H	B	B	H	L	H	L	H	H	H	B	B	H	L	H	H	L	L	L	H	L	B	H	H	L	H	B	H	H	H	H	H	L	L	H	H	L	B	B	H	H	H
CH3	mUNC030314030	84.2934	L	H	H	B	H	H	B	B	B	L	H	L	H	H	H	B	B	H	L	H	H	L	L	L	H	L	B	H	H	L	H	B	H	H	H	H	H	L	L	H	H	L	B	B	H	H	H
CH3	UNC5686125	84.8012	L	H	H	B	H	H	B	B	U	L	H	L	H	H	H	B	B	H	L	H	H	L	L	L	H	L	B	H	H	L	H	B	H	H	H	H	H	L	L	H	H	U	B	B	H	H	H
CH3	UNC5690039	85.1464	L	H	H	B	H	H	B	B	H	L	H	L	H	H	H	B	B	H	L	H	H	L	L	L	H	L	B	H	H	L	H	B	H	H	H	H	H	L	L	H	H	U	B	B	H	H	H
CH3	SBC033448082	86.2021	L	H	H	B	H	H	B	B	U	L	H	L	H	H	H	B	B	H	L	H	H	L	L	L	H	L	B	H	H	L	H	B	H	H	H	H	H	L	L	H	H	L	B	B	H	H	H
CH3	JAX00110025	87.4571	L	H	H	B	H	H	B	B	B	L	H	L	H	H	H	B	B	H	L	H	H	L	L	L	H	L	B	H	H	L	H	B	H	H	H	H	H	L	L	H	H	L	B	B	H	H	H
CH3	UNCHS009315	87.7533	L	H	H	B	H	H	B	B	U	L	H	L	H	H	H	B	B	H	L	H	H	L	L	L	H	L	B	H	H	L	H	B	H	H	H	H	H	L	L	H	H	L	B	B	H	H	H
CH3	gUNCHS009315	87.7533	L	H	H	B	H	H	B	B	H	L	H	L	H	H	H	B	B	H	L	H	H	L	L	L	H	L	B	H	H	L	H	B	H	H	H	H	H	L	L	H	H	L	B	B	H	H	H
CH3	gUNC5732520	88.855	L	H	H	B	H	H	B	B	H	L	H	L	H	H	H	B	H	H	L	H	H	L	L	L	H	L	B	H	H	L	H	B	H	H	H	H	H	L	L	H	H	L	B	B	H	H	H
CH3	gJAX00110225	90.1323	L	H	H	B	H	H	B	B	U	L	H	L	H	H	H	B	H	H	L	H	H	L	L	L	H	L	B	H	H	L	H	B	H	H	H	H	H	L	L	H	H	U	B	B	H	H	H
CH3	JAX00110225	90.1323	L	H	H	B	H	H	B	B	U	L	H	L	H	H	H	B	H	H	L	H	H	L	L	L	H	L	B	H	H	L	H	B	H	H	H	H	H	L	L	H	H	L	B	B	H	H	H
CH3	UNC5747116	90.4128	L	H	H	B	H	H	B	B	U	L	H	L	H	H	H	B	H	H	L	H	H	L	L	L	H	L	B	H	H	L	H	B	H	H	H	H	H	L	L	H	H	L	B	B	H	H	H
CH3	JAX00529857	90.5761	L	H	H	B	H	H	B	B	B	L	H	L	H	H	H	B	H	H	L	H	H	L	L	L	H	L	B	H	H	L	H	B	H	H	H	H	H	L	L	H	H	U	B	B	H	H	H
CH3	UNC5755533	92.1435	L	H	H	B	H	H	B	B	H	L	H	L	H	H	H	B	H	H	L	H	H	L	L	L	H	L	B	H	H	L	H	B	H	H	H	H	H	L	L	H	H	L	B	B	H	B	H
CH3	UNC5770722	93.5685	L	H	H	B	H	H	B	B	U	L	H	L	H	H	H	B	H	H	L	H	H	L	L	L	H	L	B	H	H	L	H	B	H	H	H	H	H	L	L	H	H	L	B	B	H	B	H
CH3	gUNC5773934	94.461	L	H	H	B	H	H	B	B	B	L	H	L	H	H	H	B	H	H	L	H	L	L	L	L	H	L	B	H	H	L	H	B	H	H	H	H	H	L	L	H	H	L	B	B	H	B	H
CH3	UNC5773934	94.461	L	H	H	B	H	H	B	B	B	L	H	L	H	H	H	B	H	H	L	H	L	L	L	L	H	L	B	H	H	L	H	B	H	H	H	H	H	L	L	H	H	L	B	B	H	B	H
CH3	SS6033794184	94.8546	L	H	H	B	H	H	B	B	U	L	H	L	H	H	H	B	H	H	L	H	L	L	L	L	H	L	B	H	H	L	H	B	H	H	H	H	H	L	L	H	H	U	B	B	H	B	H
CH3	JAX00110594	95.3376	L	H	H	B	H	H	B	B	B	L	H	L	H	H	H	B	H	H	L	H	L	L	L	L	H	L	B	H	H	L	H	B	H	H	H	H	H	L	L	H	H	L	B	B	H	B	H
CH3	UNC5787203	95.9412	L	H	H	B	H	H	B	B	U	L	H	L	H	H	H	B	H	H	L	H	L	L	L	L	H	L	H	H	H	L	H	B	H	H	H	H	H	L	L	H	H	L	B	B	H	B	H
CH3	UNC5787323	95.9532	L	H	H	B	H	H	B	B	U	L	H	H	H	H	H	B	H	H	L	H	L	L	L	L	H	L	H	H	H	L	H	B	H	H	H	H	H	L	L	H	H	L	B	B	H	B	H
CH3	SS6033839129	95.9782	L	H	H	B	H	H	B	B	U	L	H	H	H	H	H	B	H	H	L	H	L	L	L	L	H	L	H	H	H	L	H	B	H	H	H	H	H	L	L	H	H	L	B	B	H	B	H
CH3	UNC5789300	96.2147	L	H	H	B	H	H	B	B	B	L	H	H	H	H	H	B	H	H	L	H	L	L	L	L	H	L	H	H	H	L	H	B	H	H	H	H	H	L	L	H	H	L	B	B	H	B	H
CH3	bHkupUNC030495445	96.4106	L	H	H	B	H	H	B	B	B	L	H	H	H	H	H	B	H	H	L	H	L	L	L	L	H	L	H	H	H	L	H	B	H	H	H	H	H	L	L	H	H	L	B	B	H	B	H
CH3	mUNC5799631	97.321	L	H	H	B	H	H	B	B	H	L	H	H	H	H	H	B	H	H	L	H	L	L	L	L	H	L	H	H	H	L	H	B	H	H	H	H	H	L	L	H	H	L	B	B	H	B	H
CH3	SFT033893264	97.3316	L	H	H	B	H	H	B	B	U	L	H	H	H	H	H	B	H	H	L	H	L	L	L	L	H	L	H	H	H	L	H	B	H	H	H	H	H	L	L	H	H	U	B	B	H	B	H
CH3	UNC5800029	97.3458	L	H	H	B	H	H	B	B	U	L	H	H	H	H	H	B	H	H	L	H	L	L	L	L	H	L	H	H	H	L	H	B	H	H	H	H	H	L	L	H	H	L	B	B	H	B	H
CH3	mUNC030674885	98.3568	L	H	H	B	H	H	B	B	H	L	H	H	H	H	H	B	H	H	L	H	L	L	L	L	H	L	H	H	H	H	H	B	H	H	H	H	L	L	L	H	H	L	B	B	H	B	H
CH3	S6Y033972444	99.3111	L	H	H	B	H	H	B	B	B	L	H	H	H	H	H	B	H	H	L	H	L	L	L	L	H	L	H	H	H	H	H	B	H	H	H	H	L	L	L	H	H	L	B	B	H	B	H
CH3	gUNC5826374	99.4699	L	H	H	B	H	H	B	B	B	L	H	H	H	H	H	B	H	H	L	H	L	L	L	L	H	L	H	H	H	H	H	B	H	H	H	H	L	L	L	H	H	L	B	B	H	B	H
CH3	UNC5831385	99.879	L	H	H	B	H	H	B	B	B	L	H	H	H	H	H	B	H	H	L	H	L	L	L	L	H	L	H	H	H	H	H	B	H	H	H	H	L	L	L	H	H	L	B	B	H	B	H
CH3	UNC5837234	100.381	L	H	H	B	H	H	B	B	U	L	H	H	H	H	H	B	H	H	L	H	L	L	L	L	H	L	H	H	H	H	H	B	H	H	H	H	L	L	L	H	H	L	B	B	H	B	H
CH3	JAX00110988	100.719	L	H	H	B	H	H	B	B	U	L	H	H	H	H	H	B	H	H	L	H	L	L	L	L	H	L	H	H	H	H	H	B	H	H	H	H	L	L	L	H	H	L	B	B	H	B	H
CH3	UNC5841910	100.756	L	H	H	B	H	H	B	B	U	L	H	H	H	H	H	B	H	H	L	H	L	L	L	L	H	L	H	H	H	H	H	B	H	H	H	H	L	L	L	H	H	L	B	B	H	B	H
CH3	UNC5855250	101.612	L	H	H	B	H	H	B	B	H	L	H	H	H	H	H	B	H	H	L	H	L	L	L	L	H	L	H	H	H	H	H	B	H	H	H	H	L	L	L	H	H	L	B	B	H	B	H
CH3	gUNC5855250	101.612	L	H	H	B	H	H	B	B	H	L	H	H	H	H	H	B	H	H	L	H	L	L	L	L	H	L	H	H	H	H	H	B	H	H	H	H	L	L	L	H	H	L	B	B	H	B	H
CH3	UNC5864433	102.208	L	H	H	B	H	H	B	B	B	L	H	H	H	H	H	B	H	H	L	H	L	L	L	L	H	L	H	H	H	H	H	B	H	H	H	H	L	L	L	H	H	L	B	B	H	B	H
CH3	UNC5865708	102.278	L	H	H	B	H	H	B	B	B	L	H	H	H	H	H	B	H	H	L	H	L	L	L	L	H	L	H	H	H	H	H	B	H	H	H	H	L	L	L	H	H	U	B	B	H	B	H
CH3	SS6034129263	103.232	L	H	H	B	H	H	B	B	U	L	H	H	H	H	H	B	H	H	L	H	L	L	L	L	H	L	H	H	H	H	H	H	H	H	H	H	L	L	L	H	H	L	B	B	H	B	H
CH3	SFT034144880	103.622	L	H	H	B	H	H	B	B	H	L	H	H	H	H	H	B	H	H	L	H	L	L	L	L	H	L	H	H	H	H	H	H	H	H	H	H	L	L	L	H	H	L	B	B	H	B	H
CH3	gUNC5883020	103.722	L	H	H	B	H	H	B	B	H	L	H	H	H	H	H	B	H	H	L	H	L	L	L	L	H	L	H	H	H	H	H	H	H	H	H	H	L	L	L	H	H	L	B	B	H	B	H
CH3	gUNC5885627	104.024	L	H	H	B	H	H	B	B	H	L	H	H	H	H	H	B	H	H	L	H	L	L	L	L	H	L	H	H	H	H	H	H	H	H	H	H	L	L	L	H	H	L	B	B	H	B	H
CH3	bHkupUNC030163295	104.321	L	H	H	B	H	H	B	B	H	L	H	H	H	H	H	B	H	H	L	H	L	L	L	L	H	L	H	H	H	H	H	H	H	H	H	H	L	L	L	H	H	U	B	B	H	B	H
CH3	SSH034177380	104.435	L	H	H	B	H	H	B	B	U	L	H	H	H	H	H	B	H	H	L	H	L	L	L	L	H	L	H	H	H	H	H	H	H	H	H	H	L	L	L	H	H	L	B	B	H	B	H
CH3	JAX00111268	104.444	L	H	H	B	H	H	B	B	H	L	H	H	H	H	H	B	H	H	L	H	L	L	L	L	H	L	H	H	H	H	H	H	H	H	H	H	L	L	L	H	H	L	B	B	H	B	H
CH3	SBJ034218063	105.452	L	H	H	B	H	H	B	B	H	L	H	H	H	H	H	B	H	H	H	H	L	L	L	L	H	L	H	H	H	H	H	H	H	H	H	H	L	L	L	H	H	L	B	B	H	B	H
CH3	S6T034284628	107.116	L	H	H	B	H	H	B	B	H	L	H	H	H	H	H	B	H	H	H	H	L	L	L	L	H	L	H	H	H	H	H	H	H	H	H	H	L	L	L	H	H	L	B	B	H	B	H
CH3	mUNC030678789	107.19	L	H	H	B	H	H	B	B	B	L	H	H	H	H	H	B	H	H	H	U	L	L	L	L	U	L	U	U	H	H	H	H	H	H	H	H	L	L	L	H	H	U	B	B	H	B	H
CH3	gUNC5923673	107.999	L	H	H	B	H	H	H	B	B	L	H	H	H	H	H	B	H	H	H	H	L	L	L	L	H	L	H	H	H	H	H	H	H	H	H	H	L	L	L	H	H	L	B	B	H	B	L
CH3	gUNC5945004	109.648	L	H	H	B	H	H	H	B	U	L	H	H	H	H	H	B	H	H	H	H	L	L	L	L	H	L	H	H	H	H	H	H	H	H	H	H	L	L	L	H	H	L	B	B	H	B	L
CH3	gUNC5949179	109.979	L	H	H	B	H	H	H	B	H	L	H	H	H	H	H	B	H	H	H	H	L	L	L	L	H	L	H	H	H	H	H	H	H	H	H	H	L	L	L	H	H	L	B	B	H	B	L
CH3	SFT034447601	111.19	L	H	H	B	H	H	H	B	B	L	H	H	H	H	H	B	H	H	H	H	L	L	L	L	H	L	H	H	H	H	H	H	H	H	H	H	L	L	L	H	H	L	B	B	H	H	L
CH3	gICR1414	111.776	L	H	H	B	H	H	H	B	H	L	H	H	H	H	H	B	H	H	H	H	L	L	L	L	H	L	H	H	H	H	H	H	H	H	H	H	L	L	L	H	H	L	B	B	H	H	L
CH3	gUNC6002742	114.581	L	H	H	B	H	H	H	B	H	L	H	H	H	H	H	B	H	H	H	H	L	L	L	L	H	L	H	H	H	H	H	H	H	H	H	H	L	L	L	H	H	L	B	B	H	H	L
CH3	SS6034626385	115.66	L	H	H	B	H	H	H	B	U	L	H	H	H	H	H	B	H	H	H	H	L	L	L	L	H	L	H	H	H	H	H	H	H	H	H	H	L	L	L	H	H	U	B	B	H	H	L
CH3	SBJ034626667	115.667	L	H	H	B	H	H	H	B	B	L	H	H	H	H	H	B	H	H	H	H	L	L	L	L	H	L	H	H	H	H	H	H	H	H	H	H	L	L	L	H	H	L	B	B	H	H	L
CH3	gUNC6019002	115.671	L	H	H	B	H	H	H	B	U	L	H	H	H	H	H	B	H	H	H	H	L	L	L	L	H	L	H	H	H	H	H	H	H	H	H	H	L	L	L	H	H	L	B	B	H	H	L
CH3	gJAX00112120	116.143	L	H	H	B	H	H	H	B	H	L	H	H	H	H	H	B	H	H	H	H	L	L	L	L	H	L	H	H	H	H	H	H	H	H	H	H	L	L	L	H	H	L	B	B	H	H	L
CH3	gUNC6032774	116.568	L	H	H	B	H	H	H	B	U	L	H	H	H	H	H	B	H	H	H	H	L	L	L	L	H	L	H	H	H	H	H	H	H	H	H	H	L	L	L	H	H	L	B	B	H	H	L
CH3	gJAX00112248	117.862	L	H	H	B	H	H	H	B	B	L	B	H	H	H	H	B	H	H	H	H	L	L	L	L	H	L	H	H	H	H	H	H	H	H	H	H	L	L	L	H	H	U	B	B	H	H	L
CH3	mUNC030523155	119.976	L	H	H	B	H	H	H	B	B	L	B	H	H	H	H	B	H	H	H	H	H	L	L	L	H	L	H	H	H	H	H	H	H	H	H	H	L	L	L	H	H	L	B	B	H	H	L
CH3	gUNC6086937	120.468	L	H	H	B	H	H	H	B	B	L	B	H	H	H	H	B	H	H	H	H	H	L	L	L	H	L	H	H	H	H	H	H	H	H	H	H	L	L	L	H	H	U	B	B	H	H	L
CH3	gUNC6106313	121.827	L	H	H	B	H	H	H	B	U	L	B	H	H	H	H	B	H	H	H	B	H	L	L	L	H	L	H	H	H	H	H	H	H	H	H	H	L	L	L	H	H	L	B	B	H	H	L
CH3	gUNC6114888	122.412	L	H	H	B	H	H	H	B	B	L	B	H	H	H	H	B	H	H	H	B	H	L	L	L	H	L	H	H	H	H	H	H	H	H	H	H	L	L	L	H	H	U	B	B	H	H	L
CH3	S3C034928154	123.204	L	H	H	B	H	H	H	B	U	L	B	H	H	B	H	B	H	H	H	B	H	L	L	L	H	L	H	H	H	H	H	H	H	H	H	H	L	L	L	H	H	L	B	B	H	H	L
CH3	S3C034928156	123.204	L	H	H	B	H	H	H	B	U	L	B	H	H	B	H	B	H	H	H	B	H	L	L	L	H	L	H	H	H	H	H	H	H	H	H	H	L	L	L	H	H	L	B	B	H	H	L
CH3	mUNC6132276	123.52	L	H	H	B	H	H	H	B	B	L	B	H	H	B	H	B	H	H	H	B	H	L	L	L	H	L	H	H	H	H	H	H	H	H	H	H	L	L	L	H	H	L	B	B	H	H	L
CH3	SBC034941050	123.526	L	H	H	B	H	H	H	B	B	L	B	H	H	B	H	B	H	H	H	B	H	L	L	L	H	L	H	H	H	H	H	H	H	H	H	H	L	L	L	H	H	U	B	B	H	H	L
CH3	SAH034955442	123.886	L	H	H	B	H	H	H	B	H	L	B	H	H	B	H	B	H	H	H	B	H	L	L	L	H	L	H	H	H	H	H	H	H	H	H	H	L	L	L	H	H	L	B	B	H	H	L
CH3	SAJ034982318	124.558	L	H	H	B	H	H	H	B	H	L	B	H	H	B	H	B	H	H	H	B	H	L	L	L	H	L	H	H	H	H	H	H	H	H	H	H	L	L	L	H	H	L	B	B	H	H	L
CH3	gUNC6167562	125.598	L	H	H	B	H	H	H	B	U	L	B	H	H	B	H	B	H	H	H	B	H	L	L	L	H	L	H	H	H	H	H	H	H	H	H	H	L	L	L	H	H	L	B	B	H	H	L
CH3	UNC6225534	129.423	L	H	H	B	H	H	H	B	B	L	B	H	H	B	L	B	H	H	H	B	H	L	L	L	H	H	H	H	H	H	H	H	H	H	H	H	L	L	L	H	H	H	B	B	H	H	L
CH3	UNC6226186	129.47	L	H	H	B	H	H	H	B	B	L	B	H	H	B	L	B	H	H	H	B	H	L	L	L	H	H	H	H	H	H	H	H	H	H	H	H	L	L	L	H	H	H	B	B	H	H	L
CH3	SBJ035272030	131.801	L	H	H	B	H	H	H	B	U	L	B	H	H	B	L	B	H	H	H	B	H	H	L	L	H	H	H	H	H	H	H	H	H	H	H	H	L	L	L	H	H	H	B	B	H	H	L
CH3	SSH035274975	131.874	L	H	H	B	H	H	H	B	B	L	B	H	H	B	L	B	H	H	H	B	H	H	L	L	H	H	H	H	H	H	H	H	H	H	H	H	L	L	L	H	H	H	B	B	H	H	L
CH3	SSR035274986	131.875	L	H	H	B	H	H	H	B	B	L	B	H	H	B	L	B	H	H	H	B	H	H	L	L	H	H	H	H	H	H	H	H	H	H	H	H	L	L	L	H	H	H	B	B	H	H	L
CH3	SSH035276932	131.923	L	H	H	B	H	H	H	B	H	L	B	H	H	B	L	B	H	H	H	B	H	H	L	L	H	H	H	H	H	H	H	H	H	H	H	H	L	L	L	H	H	H	B	B	H	H	L
CH3	SSH035279587	131.99	L	H	H	B	H	H	H	B	H	L	B	H	H	B	L	B	H	H	H	B	H	H	L	L	H	H	H	H	H	H	H	H	H	H	H	H	L	L	L	H	H	H	B	B	H	H	L
CH3	gUNC6264274	132.02	L	H	H	B	H	H	H	B	U	L	B	H	H	B	L	B	H	H	H	B	H	H	L	L	H	H	H	H	H	H	H	H	H	H	H	H	L	L	L	H	H	H	B	B	H	H	L
CH3	SSR035281155	132.029	L	H	H	B	H	H	H	B	B	L	B	H	H	B	L	B	H	H	H	B	H	H	L	L	H	H	H	H	H	H	H	H	H	H	H	H	L	L	L	H	H	H	B	B	H	H	L
CH3	S6R035281336	132.033	L	H	H	B	H	H	H	B	B	L	B	H	H	B	L	B	H	H	H	B	H	H	L	L	H	H	H	H	H	H	H	H	H	H	H	H	L	L	L	H	H	H	B	B	H	H	L
CH3	SSH035282598	132.065	L	H	H	B	H	H	H	B	U	L	B	H	H	B	L	B	H	H	H	B	H	H	L	L	H	H	H	H	H	H	H	H	H	H	H	H	L	L	L	H	H	H	B	B	H	H	L
CH3	SSR035282789	132.07	L	H	H	B	H	H	H	B	U	L	B	H	H	B	L	B	H	H	H	B	H	H	L	L	H	H	H	H	H	H	H	H	H	H	H	H	L	L	L	H	H	H	B	B	H	H	L
CH3	SSR035282807	132.07	L	H	H	B	H	H	H	B	U	L	B	H	H	B	L	B	H	H	H	B	H	H	L	L	H	H	H	H	H	H	H	H	H	H	H	H	L	L	L	H	H	H	B	B	H	H	L
CH3	SSR035282975	132.074	L	H	H	B	H	H	H	B	H	L	B	H	H	B	L	B	H	H	H	B	H	H	L	L	H	H	H	H	H	H	H	H	H	H	H	H	L	L	L	H	H	H	B	B	H	H	L
CH3	SSR035282992	132.075	L	H	H	B	H	H	H	B	U	L	B	H	H	B	L	B	H	H	H	B	H	H	L	L	H	H	H	H	H	H	H	H	H	H	H	H	L	L	L	H	H	H	B	B	H	H	L
CH3	gUNC6265372	132.075	L	H	H	B	H	H	H	B	H	L	B	H	H	B	L	B	H	H	H	B	H	H	L	L	H	H	H	H	H	H	H	H	H	H	H	H	L	L	L	H	H	H	B	B	H	H	L
CH3	gJAX00113359	132.78	L	H	H	B	H	H	H	B	U	L	B	H	H	B	L	B	H	H	H	B	H	H	L	L	H	H	H	H	H	H	H	H	H	H	H	H	L	L	L	H	H	H	B	B	H	H	L
CH3	gJAX00113396	133.244	L	H	H	B	H	H	H	B	B	L	B	H	H	B	L	B	H	H	H	B	H	H	L	L	H	H	H	H	H	H	H	H	H	H	H	H	L	L	L	H	H	H	B	B	H	H	U
CH3	gJAX00113456	134.048	L	H	H	B	H	H	H	B	B	L	B	H	H	B	L	B	H	H	H	B	H	H	L	L	H	H	H	H	H	H	H	H	H	H	H	H	L	L	L	H	H	H	B	B	H	H	L
CH3	gUNC6309280	135.363	L	H	H	B	B	H	H	B	H	L	B	H	H	B	L	B	H	H	H	B	H	H	H	L	H	H	H	H	H	H	H	H	H	H	H	H	L	H	L	H	H	H	B	B	H	H	L
CH3	gJAX00113606	136.024	L	H	H	B	B	H	H	B	H	L	B	H	H	B	L	B	H	H	H	B	H	H	H	L	H	H	H	H	H	H	H	H	H	H	H	H	L	H	L	H	H	H	B	B	H	H	L
CH3	gJAX00539599	140.316	L	H	H	B	B	H	L	B	U	H	B	H	H	B	L	B	L	H	H	B	H	H	H	L	H	H	H	H	H	H	H	L	H	H	H	H	L	H	L	H	L	H	B	B	H	H	L
CH3	gUNCHS010297	143.467	L	H	B	B	B	H	L	B	U	H	B	H	H	B	L	B	L	H	H	B	H	H	H	L	H	H	H	H	H	H	H	L	H	H	H	H	L	H	B	H	L	L	B	B	H	H	L
CH3	gUNC6444169	144.318	L	H	B	B	B	H	L	B	H	H	B	H	H	B	L	H	L	H	H	B	H	H	H	L	H	H	H	H	H	H	H	L	H	H	H	H	L	H	B	L	L	L	B	B	H	H	L
CH3	UNC6445132	144.395	L	H	B	B	B	H	L	B	H	H	B	H	H	B	L	H	L	H	H	B	H	H	H	L	H	H	H	H	H	H	H	L	H	H	H	H	L	H	B	L	L	L	B	B	H	H	L
CH3	gUNC6478289	146.596	L	H	B	H	B	H	L	B	U	H	B	H	H	B	L	H	L	H	H	B	H	H	H	L	H	H	H	H	H	H	H	L	H	H	H	H	L	H	B	L	L	L	B	B	H	H	L
CH3	SBJ035881520	147.038	L	H	B	H	B	H	L	B	B	H	B	H	H	B	L	H	L	H	H	B	H	H	H	L	H	H	H	H	H	H	H	L	H	H	H	H	L	H	B	L	L	L	B	B	H	H	L
CH3	gUNC6507289	148.599	L	H	B	H	B	H	L	B	B	H	B	H	H	B	L	H	L	H	H	B	H	B	H	L	H	H	H	H	H	H	H	L	H	H	H	H	L	H	B	L	L	L	B	U	H	H	L
CH3	gUNC6535995	150.99	L	H	H	H	B	H	L	B	H	H	B	H	H	B	L	H	L	H	B	B	H	B	H	L	H	H	H	H	H	H	B	L	H	H	H	H	L	H	B	L	L	L	B	B	H	H	L
CH3	mUNC6547782	151.948	L	H	H	H	B	H	L	B	U	H	B	H	H	B	L	H	L	H	B	B	H	B	H	L	H	H	H	H	H	H	B	L	H	H	H	H	L	H	B	L	L	L	B	B	H	H	L
CH3	SSH036086655	152.166	L	H	H	H	B	H	L	B	U	H	B	H	H	B	L	H	L	H	B	B	H	B	H	L	H	H	H	H	H	H	B	L	H	H	H	H	L	H	B	L	L	L	B	B	H	H	L
CH3	SFH036129403	153.235	L	H	H	H	B	H	L	B	U	H	B	H	H	B	L	H	L	H	B	B	H	B	H	L	H	H	H	H	H	H	B	L	H	H	H	H	L	H	B	L	L	L	B	B	H	H	L
CH3	gUNC6570745	153.539	L	H	H	H	B	H	L	B	B	H	B	H	H	B	L	H	L	H	B	B	H	B	H	L	H	H	H	H	H	H	B	L	H	H	H	H	L	H	B	L	L	L	B	B	H	H	L
CH3	gUNC6581568	154.127	L	H	H	H	B	H	L	B	H	H	B	H	H	B	L	H	L	H	B	B	H	B	H	L	H	H	H	H	H	H	B	L	H	H	H	H	L	H	B	L	L	L	B	B	H	H	L
CH3	gUNCHS010452	154.713	L	H	H	H	B	H	L	B	U	H	B	H	H	B	L	H	L	H	B	B	H	B	H	L	H	H	H	H	H	H	H	L	H	H	H	H	L	H	B	L	L	L	B	B	H	H	L
CH3	SBJ036198213	154.955	L	H	H	H	B	H	L	B	U	H	B	H	H	B	L	H	L	H	B	B	H	B	H	L	H	H	H	H	H	H	H	L	H	H	H	H	L	H	B	L	L	L	B	B	H	H	L
CH3	mUNC6606962	156.388	H	H	H	H	B	H	L	B	B	H	B	H	H	B	L	H	L	H	B	B	H	B	H	L	H	H	H	H	H	H	H	L	H	H	H	H	H	H	B	L	L	L	B	B	H	H	L
CH3	gUNC6614241	157.023	H	H	H	H	B	H	L	B	U	H	B	H	H	B	L	H	L	H	B	B	H	B	H	L	H	H	H	H	H	H	H	L	H	H	H	H	H	H	B	L	L	L	B	B	H	H	L
CH3	gUNC6624174	158.053	H	H	H	H	B	H	L	B	U	H	B	H	H	B	L	H	L	H	B	B	H	B	H	L	H	H	H	H	H	H	H	L	H	H	H	H	B	H	B	L	L	L	B	B	H	H	L
CH3	gUNC6631755	159.134	H	H	H	H	B	H	L	B	B	H	B	H	H	B	L	H	L	H	B	B	H	B	H	L	H	H	H	H	H	H	H	L	H	H	H	H	B	H	B	L	L	L	B	B	H	H	L
CH4	SBJ040790064	19.7516	H	B	H	H	H	U	U	U	U	B	B	U	B	L	B	L	U	B	U	L	U	L	U	H	U	U	L	B	L	H	B	U	U	L	B	U	B	U	U	H	B	L	H	B	H	H	H
CH4	gUNC6860017	20.8933	H	B	H	H	H	H	H	H	H	B	B	H	B	L	H	L	H	B	H	L	H	L	H	H	H	H	L	B	L	H	B	H	H	L	B	H	B	H	H	H	B	L	H	B	H	H	H
CH4	SBJ040845610	21.1403	H	B	H	H	H	H	H	H	U	B	B	H	B	L	H	L	H	B	H	U	H	L	H	H	H	U	L	B	L	H	B	U	U	L	B	H	B	H	H	H	B	L	H	B	H	H	H
CH4	gUNC6870906	21.7836	H	B	H	H	H	H	H	H	U	B	B	H	B	L	H	L	H	B	H	L	H	L	H	H	H	H	L	U	L	H	B	H	H	L	B	H	B	H	H	H	B	L	H	B	H	H	H
CH4	mUNC6878513	22.3794	H	B	H	H	H	H	H	H	H	B	B	H	B	L	H	L	H	B	H	L	H	L	H	H	H	H	L	B	L	H	B	H	H	L	B	H	B	H	H	H	B	L	H	B	H	H	H
CH4	mUNC040389759	23.2867	H	B	H	H	H	H	H	H	H	B	B	H	B	L	H	L	H	B	H	L	H	L	H	H	H	H	L	U	L	H	B	H	H	L	B	H	B	H	H	H	B	L	H	B	H	H	H
CH4	gUNC6896735	23.9371	H	B	H	H	H	H	H	H	U	B	B	H	B	L	H	L	H	B	H	L	H	L	H	H	H	H	L	B	L	H	B	H	H	L	B	H	B	H	H	H	B	L	H	B	H	H	H
CH4	gUNC6905295	24.64	H	B	H	H	H	H	H	H	H	B	B	H	B	L	H	L	H	B	H	L	H	L	H	B	H	H	L	B	L	H	B	H	H	L	B	H	B	H	H	H	B	L	H	B	H	H	H
CH4	S2H041022378	25.5595	H	B	H	H	H	H	H	H	H	B	B	H	B	L	H	L	H	B	H	L	H	L	H	B	H	H	L	B	L	H	B	H	H	L	B	H	B	H	H	H	B	L	H	B	H	H	H
CH4	gUNC7014151	32.3111	H	B	H	H	H	H	H	H	U	B	B	H	B	L	H	L	H	B	H	L	H	L	H	B	H	H	L	B	L	H	B	H	H	L	B	H	B	H	H	B	B	L	H	B	H	H	H
CH4	gUNC7022910	32.9586	H	B	H	H	H	H	H	H	H	B	B	H	B	L	H	L	H	B	H	L	H	L	H	B	H	H	L	B	L	H	B	H	H	L	B	H	B	H	H	B	B	L	H	B	H	H	H
CH4	mUNC7053705	35.7575	H	B	H	H	H	H	H	H	U	B	B	H	B	L	H	L	H	B	H	L	H	L	H	B	H	H	H	B	L	H	B	H	B	L	B	H	B	H	H	B	H	L	H	B	H	H	H
CH4	ST2041432706	35.8177	H	B	H	H	H	H	H	H	H	B	B	H	B	L	H	L	H	B	H	L	H	L	H	B	H	H	H	B	L	H	B	H	B	L	B	H	B	H	H	B	H	L	H	B	H	H	H
CH4	gJAX00117877	36.9156	H	B	H	H	H	H	H	H	H	B	B	H	B	L	H	L	H	B	H	L	H	L	H	B	H	H	H	B	L	H	B	H	B	L	B	H	B	H	H	B	H	L	H	B	H	H	H
CH4	ST2041501693	37.5423	H	B	H	H	H	H	H	H	U	B	B	H	B	L	H	L	H	B	H	L	H	L	H	B	H	H	H	B	L	H	B	H	B	L	B	H	B	H	H	B	H	L	H	B	H	H	H
CH4	SS6041721359	43.034	H	B	H	H	H	H	H	H	U	B	B	H	B	L	H	H	H	B	H	L	H	L	L	B	H	H	H	B	L	H	B	H	B	B	B	H	B	H	H	B	H	L	H	B	L	H	H
CH4	SAJ041754242	43.8561	H	B	H	H	H	H	H	H	H	B	B	H	B	L	H	H	H	B	H	L	H	L	L	B	H	H	H	B	L	H	B	H	B	B	B	H	B	H	H	B	H	L	H	B	L	H	H
CH4	gUNC7162427	45.419	H	B	H	H	H	H	H	H	H	B	B	H	B	L	H	H	H	B	H	L	H	H	L	B	H	H	H	B	L	H	B	H	B	B	B	H	B	H	H	B	H	L	H	B	L	H	H
CH4	mUNC7170328	45.9508	H	B	H	H	H	H	H	H	H	U	B	H	B	L	H	H	H	B	H	L	H	H	L	B	H	H	H	H	L	H	B	H	B	B	B	H	B	H	H	B	H	L	H	B	L	H	H
CH4	gUNCHS011178	46.5468	H	B	H	H	H	H	H	H	H	B	B	H	B	L	H	H	H	B	H	L	H	H	L	B	H	H	H	B	L	H	B	H	B	B	B	H	B	H	H	B	H	L	H	B	L	H	H
CH4	gUNC7205485	48.7165	H	B	H	H	H	L	H	H	B	B	B	H	B	L	H	H	H	B	H	L	H	H	L	B	H	H	H	B	L	H	B	H	B	B	H	H	B	H	H	B	H	L	H	B	L	H	H
CH4	gUNC7219031	49.8716	H	B	H	H	H	L	H	H	U	B	B	H	B	L	H	H	H	B	H	L	H	H	L	B	H	H	H	B	L	H	B	H	B	B	H	H	B	H	H	B	H	L	H	B	L	H	H
CH4	mJAX00118885	51.2976	H	B	H	H	H	L	H	H	B	B	B	H	B	L	H	H	H	B	H	L	H	H	L	B	H	H	H	B	L	H	B	H	B	B	H	H	B	H	H	B	H	L	H	B	L	H	H
CH4	S3C042109508	52.7377	H	B	H	H	H	L	H	H	B	B	B	H	B	L	H	H	H	H	L	L	H	H	L	B	H	H	H	B	L	H	B	H	B	B	H	H	B	H	H	B	H	L	H	B	L	H	H
CH4	gUNC7260027	53.1427	H	B	H	H	H	L	H	H	B	B	B	H	B	L	H	H	H	H	L	L	H	H	L	B	H	H	H	B	L	H	B	H	B	B	H	H	B	H	H	B	H	L	H	B	L	H	H
CH4	gUNC7264118	53.4368	H	B	H	H	H	L	H	H	U	B	B	H	B	L	H	H	H	H	L	L	H	H	L	B	H	H	H	B	L	H	B	H	B	B	H	H	B	H	H	B	H	L	H	B	L	H	H
CH4	S6Y042191713	54.7928	H	B	H	L	H	L	H	H	H	B	B	H	H	L	H	H	H	H	L	L	H	H	L	B	H	H	H	B	L	H	B	H	B	B	H	H	B	H	L	B	H	L	H	B	L	H	H
CH4	gUNC7288237	55.3397	H	B	H	L	H	L	H	H	H	B	B	H	H	L	H	H	H	H	L	L	H	H	L	B	H	H	H	B	L	H	B	H	B	B	H	H	B	H	L	B	H	L	H	B	L	H	L
CH4	gUNC7300184	56.1998	H	B	H	L	H	L	H	H	H	B	B	H	H	L	H	H	H	H	L	L	H	H	L	B	H	H	H	B	L	H	B	H	B	B	H	H	B	H	L	B	H	L	H	B	L	H	L
CH4	gUNC7322324	57.7565	H	B	H	L	H	L	H	H	B	B	B	H	H	L	H	H	H	H	L	L	H	H	L	B	H	H	H	B	L	H	B	H	B	B	H	H	B	H	L	B	H	L	H	B	L	H	L
CH4	gJAX00552186	58.8313	H	B	H	L	H	L	H	H	U	B	B	H	H	L	H	H	H	H	L	L	H	H	L	B	H	H	H	B	L	H	B	H	B	B	H	H	B	H	L	B	H	L	H	B	L	H	L
CH4	S3C042531961	63.299	H	B	L	L	H	L	B	H	H	B	B	H	H	L	H	H	H	H	L	L	H	H	L	B	H	H	H	B	L	H	B	H	B	B	H	H	B	H	L	H	H	L	H	B	L	H	L
CH4	gUNC7370285	63.4262	H	B	L	L	H	L	B	H	B	B	B	H	H	L	H	H	H	H	L	L	H	H	L	B	H	H	H	B	L	H	B	H	B	B	H	H	B	H	L	H	H	L	H	B	L	H	L
CH4	S1H042538779	63.4695	H	B	L	L	H	L	B	H	U	B	B	H	H	L	H	H	H	H	L	L	H	H	L	B	H	H	H	B	L	H	B	H	B	B	H	H	B	H	L	H	H	L	H	B	L	H	L
CH4	mUNC040514618	66.2361	H	B	L	L	H	L	B	H	U	B	B	H	H	L	H	H	H	H	L	L	H	H	L	B	H	H	H	B	L	H	B	H	B	B	H	H	H	H	L	H	H	L	H	B	L	H	L
CH4	SBC042661161	66.529	H	B	L	L	H	L	B	H	U	B	B	H	H	L	H	H	H	H	L	L	H	H	L	B	H	H	H	B	L	H	B	H	B	B	H	H	H	H	L	H	H	L	H	B	L	H	L
CH4	mbHkupUNC040089799	67.0983	H	B	L	L	H	L	B	H	B	B	B	H	H	L	H	H	H	H	L	L	H	H	L	B	H	H	H	B	L	H	B	H	B	B	H	H	H	H	L	H	H	L	H	B	L	H	L
CH4	gUNCHS011562	67.3174	H	B	L	L	H	L	B	H	H	B	B	H	H	L	H	H	H	H	L	L	H	H	L	B	H	H	H	B	L	H	B	H	B	B	H	H	H	H	L	H	H	L	H	B	L	H	L
CH4	gJAX00120036	68.0165	H	B	L	L	H	L	B	H	U	B	B	H	H	L	H	H	H	H	L	U	H	H	L	B	H	H	H	B	L	H	B	H	B	B	H	H	H	H	L	H	H	L	H	B	L	H	L
CH4	mUNC040401940	68.466	H	B	L	L	H	L	B	H	U	B	B	B	H	L	H	H	H	H	L	L	H	H	L	B	H	H	H	B	L	H	B	H	B	B	H	H	H	H	L	H	H	L	H	B	L	H	L
CH4	gJAX00120191	70.0992	H	B	L	L	H	L	B	H	U	B	B	B	H	L	H	H	H	H	L	L	H	H	L	B	H	H	H	B	L	H	B	H	B	B	H	H	H	H	L	H	H	L	H	B	L	H	L
CH4	S2T042804384	70.1096	H	B	L	L	H	L	B	H	H	B	B	B	H	L	H	H	H	H	L	L	H	H	L	B	H	H	H	B	L	H	B	H	B	B	H	H	H	H	L	H	H	L	H	B	L	H	L
CH4	ST2042807470	70.1868	H	B	L	L	H	L	B	H	H	B	B	B	H	L	H	H	H	H	L	L	H	H	L	B	H	H	H	B	L	H	B	H	B	B	H	H	H	H	L	H	H	L	H	B	L	H	L
CH4	gUNC7467228	71.1651	H	B	L	L	H	L	B	H	U	B	B	B	H	L	H	H	H	H	L	L	H	H	L	B	H	H	H	B	L	H	B	H	B	B	H	H	H	H	L	H	H	L	H	B	L	H	L
CH4	gUNC7479389	72.1086	H	B	L	L	H	L	B	H	B	B	B	B	H	L	H	H	H	H	L	L	H	H	L	B	H	H	H	B	L	H	B	H	B	B	H	H	H	H	L	H	H	L	H	B	L	H	L
CH4	mUNC040122874	72.605	H	B	L	L	H	L	B	H	H	B	B	B	H	L	H	H	H	H	L	L	H	H	L	B	H	H	H	B	L	H	B	H	B	B	H	H	H	H	L	H	H	L	H	B	L	H	L
CH4	gUNC7503701	74.2109	H	B	L	L	H	L	B	H	U	B	B	B	H	L	H	H	H	H	L	L	H	H	L	B	H	H	H	B	L	H	B	H	B	B	H	H	H	H	L	H	H	L	H	B	L	H	L
CH4	mUNC7508779	74.598	H	B	L	L	H	L	B	H	B	B	B	B	H	L	H	H	H	H	L	L	H	H	L	B	H	H	H	B	L	H	B	H	B	B	H	H	H	H	L	H	H	L	H	B	L	H	L
CH4	SBJ042986544	74.6636	H	B	L	L	H	L	B	H	B	B	B	B	H	L	H	H	H	H	L	L	H	H	L	B	H	H	H	B	L	H	B	H	B	B	H	H	H	H	L	H	H	L	H	B	L	H	L
CH4	mUNC040130245	75.0849	H	B	L	L	H	L	B	H	B	B	B	B	H	L	H	H	H	H	L	L	H	H	L	B	H	H	H	B	L	H	B	H	B	B	H	H	H	H	L	H	H	L	H	B	L	H	L
CH4	S3T043177610	79.4403	H	B	L	L	H	L	B	H	H	B	B	B	H	L	H	H	H	H	H	L	H	H	L	H	H	H	B	B	L	H	B	H	B	B	H	H	H	H	L	H	H	L	H	B	L	H	L
CH4	gUNC7580591	79.8224	H	B	L	L	H	L	B	H	B	B	B	B	H	L	H	H	H	H	H	L	H	H	L	H	H	H	B	B	L	H	B	H	B	B	H	H	H	H	L	H	H	L	H	B	L	H	L
CH4	gUNC7591097	80.5464	H	B	L	L	H	L	B	H	H	B	B	B	H	L	H	H	H	H	H	L	H	H	L	H	H	H	B	B	L	H	B	H	B	B	H	H	H	H	L	H	H	L	H	B	L	H	L
CH4	gUNC7598588	81.0762	H	B	L	L	H	L	B	H	H	B	B	B	H	L	H	H	H	H	H	L	H	H	L	H	H	H	B	B	L	H	B	H	B	B	H	H	H	H	L	H	H	L	H	B	L	H	L
CH4	mJAX00555843	82.5509	H	B	L	L	H	L	B	H	H	B	B	B	H	L	H	H	H	H	H	L	H	H	L	H	H	H	B	B	L	H	B	H	B	B	H	H	H	H	L	H	H	L	H	B	L	H	L
CH4	JAX00555961	83.202	H	B	L	L	H	L	B	H	U	B	B	B	H	L	H	H	H	H	H	L	H	H	L	H	H	H	B	B	L	H	B	H	B	B	H	H	H	H	L	H	H	L	H	B	L	H	L
CH4	SBJ043363012	84.0753	H	B	L	L	H	L	B	H	H	B	B	B	H	L	H	H	H	H	H	L	H	H	H	H	H	H	B	B	L	H	B	H	B	B	H	H	H	H	L	H	H	L	H	B	L	H	L
CH4	SFT043369012	84.2253	H	B	L	L	H	L	B	H	H	B	B	B	H	L	H	H	H	H	H	L	H	H	H	H	H	H	B	B	L	H	B	H	B	B	H	H	H	H	L	H	H	L	H	B	L	H	L
CH4	gUNCHS011881	85.4912	H	B	L	L	H	L	B	H	B	B	B	B	H	L	H	H	H	H	H	L	H	H	H	H	H	H	B	B	L	H	B	H	B	B	H	H	H	H	L	H	H	L	H	B	L	H	L
CH4	gUNC7677604	87.1188	H	B	L	L	H	L	B	H	B	B	B	B	H	L	H	H	H	H	H	L	H	H	H	H	H	H	B	B	L	H	B	H	B	B	H	H	H	H	L	H	H	L	H	B	L	H	L
CH4	SBT043527032	88.1758	H	B	L	L	H	L	B	H	B	B	B	B	H	L	H	H	H	H	H	H	H	H	H	H	H	H	B	B	L	H	B	H	B	B	H	H	H	H	L	H	H	L	H	B	L	H	L
CH4	gJAX00121562	88.5133	H	B	L	L	H	L	B	H	H	B	B	B	H	L	H	H	H	H	H	H	H	H	H	H	H	H	B	B	L	H	B	H	B	B	H	H	H	H	L	H	H	L	H	B	L	H	L
CH4	mbHkupUNC040532754	92.3479	H	B	L	L	H	L	B	H	B	B	B	B	H	L	H	H	H	H	H	H	H	H	H	H	H	H	B	B	L	H	H	H	B	B	H	H	H	H	L	H	H	L	H	B	L	H	L
CH4	gUNC7746435	92.9392	H	B	L	L	H	L	B	H	B	B	B	B	H	L	H	H	H	H	H	H	H	H	H	H	H	H	B	B	L	H	H	H	B	B	H	H	H	H	L	H	H	L	H	B	L	H	L
CH4	gUNC7754999	93.6461	H	B	L	L	H	L	B	H	U	B	B	B	H	L	H	H	H	H	H	H	H	H	H	H	H	H	B	B	L	H	H	H	B	B	H	H	H	H	L	H	H	L	H	B	L	H	L
CH4	SBC043799928	94.9982	H	B	L	L	H	L	B	H	B	B	B	B	H	L	H	H	H	H	H	H	H	H	H	H	H	H	B	B	L	H	H	H	B	B	H	H	H	H	L	H	H	L	H	B	L	H	L
CH4	mJAX00558461	95.5716	H	B	L	L	H	L	B	H	U	B	B	B	H	L	H	H	H	H	H	H	H	H	H	H	H	H	B	B	L	H	H	H	B	B	H	H	H	H	L	H	H	L	H	B	L	H	L
CH4	gJAX00122133	96.1359	H	B	L	L	H	L	B	H	U	B	B	B	H	L	H	H	H	H	H	H	H	H	H	H	H	H	B	B	L	H	H	H	B	B	H	H	H	H	L	H	H	L	H	B	L	H	L
CH4	B10040097621	97.6211	H	B	L	L	H	L	B	H	U	B	B	B	H	L	H	H	H	H	H	H	H	H	H	H	H	H	B	B	L	H	H	H	B	B	H	H	H	H	L	H	H	L	H	B	L	H	L
CH4	gUNC7803077	97.7583	H	B	L	L	H	L	B	H	U	B	B	B	H	L	H	H	H	H	H	H	H	H	H	H	H	H	B	B	L	H	H	H	B	B	H	H	H	H	L	H	H	L	H	B	L	H	L
CH4	mJAX00122280	98.0921	H	B	L	L	H	L	B	H	B	B	B	B	H	L	H	H	H	H	H	H	H	H	H	H	H	H	B	B	L	H	H	H	B	B	H	H	H	H	L	H	H	L	H	B	L	H	L
CH4	gUNC7815041	98.733	H	B	L	L	H	L	B	H	H	B	B	B	H	L	H	H	H	H	H	H	H	H	H	H	H	H	B	B	L	H	H	H	B	B	H	H	H	H	L	H	H	L	H	B	L	H	L
CH4	gUNCHS012136	99.3293	H	B	L	L	H	L	B	L	U	B	B	B	H	L	H	H	H	H	H	H	H	H	H	H	H	H	B	B	L	H	H	H	B	B	H	H	H	H	L	H	H	L	H	B	L	H	L
CH4	gUNC7852981	101.547	H	B	L	L	H	L	B	L	B	B	B	B	H	L	H	H	H	H	H	H	H	H	H	H	H	H	B	B	L	H	H	H	B	B	H	H	H	H	L	H	H	L	H	B	L	H	L
CH4	gUNC7862387	102.281	H	B	L	L	H	L	B	L	B	B	B	B	H	L	H	H	H	H	H	H	H	H	H	H	H	H	B	B	L	H	H	H	B	B	H	H	H	H	L	H	H	L	H	B	L	H	L
CH4	gUNC7883528	103.815	H	B	L	L	H	L	B	L	H	B	B	H	H	L	H	H	H	H	H	H	H	H	H	H	H	H	B	B	L	H	H	H	B	B	H	H	H	H	L	H	H	L	H	B	L	H	L
CH4	mbHkupUNC040545931	104.91	H	B	L	L	H	L	B	L	H	B	B	H	H	L	H	H	H	H	H	H	H	H	H	H	H	H	B	B	L	H	H	H	B	B	H	H	H	H	L	H	H	L	H	B	L	H	L
CH4	gJAX00122831	105.446	H	B	L	L	H	L	B	L	H	B	B	H	H	L	H	H	H	H	H	H	H	H	H	H	H	H	B	B	L	H	H	H	B	B	H	L	H	H	L	H	H	L	H	B	L	H	L
CH4	gUNCHS012287	106.069	H	B	L	L	H	L	B	L	H	B	B	H	H	L	H	H	H	H	H	H	H	H	H	H	H	H	B	B	L	H	H	H	B	B	H	L	H	H	L	H	H	L	H	B	L	H	L
CH4	SFH044247545	106.189	H	B	L	L	H	L	B	L	H	B	B	H	H	L	H	H	H	H	H	H	H	H	H	H	H	H	B	B	L	H	H	H	B	B	H	L	H	H	L	H	H	L	H	B	L	H	L
CH4	gUNC7918981	106.3	H	B	L	L	H	L	B	L	H	B	B	H	H	L	H	H	H	H	H	H	H	H	H	H	H	H	B	B	L	H	H	H	B	B	H	L	H	H	L	H	H	L	H	B	L	H	L
CH4	SBT044264560	106.614	H	B	L	L	H	L	B	L	U	B	B	H	H	L	H	H	H	H	H	H	H	H	H	H	H	H	B	B	L	H	H	H	B	B	H	L	H	H	L	H	H	L	H	B	L	H	L
CH4	gJAX00561354	107.318	H	B	L	L	H	L	B	L	U	B	B	H	H	L	H	H	H	H	H	H	H	H	H	H	H	H	B	B	L	H	H	H	B	B	H	L	H	H	L	H	H	L	H	B	L	H	L
CH4	mUNC7939797	107.787	H	B	L	L	H	L	B	L	H	B	B	H	H	L	H	H	H	H	H	H	H	H	H	H	H	H	B	B	L	H	H	H	B	B	H	L	H	H	L	H	H	L	H	B	L	H	L
CH4	S3N044389829	109.746	H	B	L	L	H	L	B	L	H	B	B	H	H	L	H	H	H	H	H	H	H	H	H	H	H	H	B	B	L	H	H	H	B	B	H	L	H	H	L	H	H	L	H	B	L	H	L
CH4	gUNC7966272	110.345	H	B	L	L	H	L	B	L	H	B	B	H	H	L	H	H	H	H	H	H	H	H	H	H	H	H	B	B	L	H	H	H	B	B	H	L	H	H	L	H	H	L	H	B	L	H	L
CH4	SBJ044442934	111.073	H	B	L	L	H	L	B	L	H	B	B	H	H	L	H	H	H	H	H	H	H	H	H	H	H	H	B	B	L	H	H	H	B	B	H	L	H	H	L	H	H	L	H	B	L	H	L
CH4	gUNC7975969	111.366	H	B	L	L	H	L	B	L	U	B	B	H	H	L	H	H	H	H	H	H	H	H	H	H	H	H	B	B	L	H	H	H	B	B	H	L	H	H	L	H	H	L	H	B	L	H	L
CH4	S6Y044461889	111.547	H	B	L	L	H	L	B	L	H	B	B	H	H	L	H	H	H	H	H	H	H	H	H	H	H	H	B	B	L	H	H	H	B	B	H	L	H	H	L	H	H	L	H	B	L	H	L
CH4	gUNCHS012429	111.652	H	B	L	L	H	L	B	L	U	B	B	H	H	L	H	H	H	H	H	H	H	H	H	H	H	H	B	B	L	H	H	H	B	B	H	L	H	H	L	H	H	L	H	B	L	H	L
CH4	mUNC040260326	115.058	H	B	L	L	H	L	B	L	U	B	B	H	H	L	H	H	H	H	H	H	H	H	H	H	H	H	B	B	L	H	H	H	H	B	H	L	H	H	L	H	H	L	H	B	L	H	L
CH4	gUNC8048317	116.751	H	B	L	L	H	L	B	L	B	B	B	H	H	L	H	U	H	H	H	H	U	U	H	H	H	H	B	B	L	H	H	H	H	B	H	L	U	U	L	H	H	L	U	B	L	H	L
CH4	gUNC8057040	117.467	H	B	L	L	H	L	B	L	H	B	B	H	H	L	H	H	H	H	H	H	H	H	H	H	H	H	B	B	L	H	H	H	H	B	H	L	H	H	L	H	H	L	H	B	L	H	L
CH4	B10040117767	117.768	H	B	L	L	H	L	B	L	H	B	B	H	H	L	H	H	H	H	H	H	H	H	H	H	H	H	B	B	L	H	H	H	H	B	H	L	H	H	L	H	H	L	H	B	L	H	L
CH4	gUNC8061889	117.93	H	B	L	L	H	L	B	L	H	B	B	H	H	L	H	H	H	H	H	H	H	H	H	H	H	H	B	B	L	H	H	H	H	B	H	L	H	H	L	H	H	L	H	B	L	H	L
CH4	gUNC8114713	122.605	H	B	L	L	L	L	B	L	H	B	B	H	H	L	H	H	H	H	H	H	H	H	H	H	H	H	B	B	L	H	H	H	H	B	H	L	L	H	L	H	B	H	H	B	L	H	L
CH4	gUNC8121148	123.159	H	B	L	L	L	L	B	L	H	B	B	H	H	L	H	H	H	H	H	H	H	H	H	H	H	H	B	B	L	H	H	H	H	B	H	L	L	H	L	H	B	H	H	B	L	H	L
CH4	gUNC8134268	124.273	H	B	L	L	L	L	B	L	H	B	B	H	H	L	H	H	H	H	H	H	H	H	H	H	H	H	B	B	L	H	H	H	H	B	H	L	L	H	L	H	B	H	H	B	L	H	L
CH4	S3T045032964	125.824	H	B	L	L	L	L	B	L	U	B	B	H	H	H	H	H	H	H	H	H	H	H	H	H	H	H	B	B	L	H	H	H	H	B	H	L	L	H	L	H	B	H	H	B	L	H	L
CH4	gUNC8158630	125.926	H	B	L	L	L	L	B	L	U	B	B	H	H	H	H	H	H	H	H	H	H	H	H	H	H	H	B	B	L	H	H	H	H	B	H	L	L	H	L	H	B	H	H	B	L	H	L
CH4	gUNC8177483	127.422	H	B	L	L	L	L	B	L	H	B	B	H	H	H	H	H	H	H	H	H	H	H	H	H	H	H	B	B	L	H	H	H	H	B	H	L	L	H	L	H	B	H	H	B	L	H	L
CH4	S2R045097216	127.43	H	B	L	L	L	L	B	L	U	B	B	H	H	H	H	H	H	H	H	H	H	H	H	H	H	H	B	B	L	H	H	H	H	B	H	L	L	H	L	H	B	H	H	B	L	H	L
CH4	gUNC8246502	132.585	H	B	L	L	L	L	B	L	H	B	B	H	H	H	H	H	H	H	H	B	H	H	H	H	H	H	B	B	L	H	L	H	H	B	H	H	L	L	L	H	B	H	H	B	L	H	L
CH4	gUNC8249954	132.937	H	B	L	L	L	L	B	L	H	B	B	H	L	H	H	H	H	H	H	B	H	H	H	H	H	H	B	B	L	H	L	H	H	B	H	H	L	L	L	H	B	H	H	B	L	H	L
CH4	gUNCHS012931	133.715	H	B	L	L	L	L	B	L	H	B	B	H	L	H	H	H	H	H	H	B	H	H	H	H	H	H	B	B	L	H	L	H	H	B	H	H	L	L	L	H	B	H	H	B	L	H	L
CH4	S3N045365554	134.139	H	B	L	L	L	L	B	L	H	B	B	H	L	H	H	H	H	H	H	B	H	H	H	H	H	H	B	B	L	H	L	H	H	B	H	H	L	L	L	H	B	H	H	B	L	H	L
CH4	S6H045383934	134.598	H	B	L	L	L	L	B	L	H	B	B	H	L	H	H	H	H	B	H	B	H	H	H	H	H	H	B	B	L	H	L	H	H	B	H	H	L	L	L	H	B	H	H	B	L	H	L
CH4	SSH045449945	136.249	H	B	L	L	L	L	B	L	U	B	B	H	L	H	H	H	H	B	H	B	H	H	H	H	H	H	B	B	L	H	L	H	H	B	H	B	L	L	L	H	B	H	H	B	L	H	L
CH4	gUNC8302213	136.665	H	B	L	L	L	L	B	L	U	B	B	H	L	H	H	L	H	B	H	B	H	H	H	H	H	H	B	B	L	H	L	H	H	B	H	B	L	L	L	H	B	H	H	B	L	H	L
CH4	S6H045478139	136.953	H	B	L	L	L	L	B	L	H	B	B	H	L	H	H	L	H	B	H	B	H	H	H	H	H	H	B	B	L	H	L	H	H	B	H	B	L	L	L	H	B	H	H	B	L	H	L
CH4	SAH045482141	137.054	H	B	L	L	L	L	B	L	H	B	B	H	L	H	H	L	H	B	H	B	H	H	H	H	H	H	B	B	L	H	L	H	H	B	H	B	L	L	L	H	B	H	H	B	L	H	L
CH4	gUNC8308485	137.06	H	B	L	L	L	L	B	L	H	B	B	H	L	H	H	L	H	B	H	B	H	H	H	H	H	H	B	B	L	H	L	H	H	B	H	B	L	L	L	H	B	H	H	B	L	H	L
CH4	S6H045488160	137.204	H	B	L	L	L	L	B	L	H	B	B	H	L	H	H	L	H	B	H	B	H	H	H	H	H	H	H	B	L	H	L	H	H	B	H	B	L	L	L	H	B	H	H	B	L	H	L
CH4	gUNC8318327	137.803	H	B	L	L	L	L	B	L	U	B	B	H	L	H	H	L	H	B	H	B	H	H	H	L	H	H	H	B	L	H	L	H	H	B	H	B	L	L	L	H	B	H	H	B	L	H	L
CH4	SSH045524647	138.116	H	B	L	L	L	L	B	L	H	B	B	H	L	H	H	L	H	B	H	B	H	H	H	L	H	H	H	B	L	H	L	H	H	B	H	B	L	L	L	H	B	H	H	B	L	H	L
CH4	gUNC8328711	138.496	H	B	L	L	L	L	B	L	U	B	B	H	L	H	H	L	H	B	H	B	L	H	H	L	H	H	H	B	L	H	L	H	H	B	H	B	L	L	L	H	B	H	H	B	L	H	L
CH4	S6T045541460	138.537	H	B	L	L	L	L	B	L	H	B	B	H	L	H	H	L	H	B	H	B	L	H	H	L	H	H	H	B	L	H	L	H	H	B	H	B	L	L	H	H	B	H	H	B	L	H	L
CH4	ST2045553443	138.836	H	B	L	L	L	L	B	L	U	B	B	H	L	H	H	L	H	B	H	B	L	H	H	L	H	H	H	B	L	H	L	H	H	B	H	B	L	L	H	H	B	H	H	B	L	H	L
CH4	mUNC040671242	139.005	H	B	L	L	L	L	B	L	H	B	B	H	L	H	H	L	H	B	H	B	U	H	H	L	H	H	H	B	L	H	L	H	H	B	H	B	L	L	H	H	B	H	H	B	L	H	L
CH4	gUNCHS013077	139.363	H	B	L	L	L	L	B	L	H	B	B	H	L	H	H	L	H	B	H	B	L	H	H	L	H	H	H	B	L	H	L	H	H	B	H	B	L	L	H	H	B	H	H	B	L	H	L
CH4	SAH045580624	139.516	H	B	L	L	L	L	B	L	H	B	B	H	L	H	H	L	H	B	H	B	L	H	H	L	H	H	H	B	L	H	L	H	H	B	H	B	L	L	H	H	B	H	H	B	L	H	L
CH4	gUNC8352588	140.198	H	B	L	L	L	L	B	L	U	B	B	H	L	H	H	L	H	B	H	B	L	H	H	L	H	H	H	B	L	H	L	H	H	B	H	B	L	L	H	H	B	H	H	B	L	H	L
CH4	SFT045612173	140.304	H	B	L	L	L	L	B	L	H	B	B	H	L	H	H	L	H	B	H	B	L	H	H	L	H	H	H	B	L	H	L	H	H	B	H	B	L	L	H	H	B	H	H	B	L	H	L
CH4	gUNC8366533	140.996	H	H	L	L	L	L	B	L	H	B	B	H	L	H	H	L	H	B	L	B	L	H	H	L	H	H	H	B	L	H	L	H	H	B	H	B	L	L	H	H	B	H	H	B	L	H	L
CH4	S3C045659529	141.488	H	H	L	H	L	L	B	L	U	B	B	H	L	H	H	L	H	B	L	B	L	H	H	L	H	H	H	B	L	H	L	H	H	B	H	B	L	L	H	H	B	H	H	B	L	H	L
CH4	gUNC8380344	141.964	H	H	L	H	L	L	B	L	H	B	B	H	L	H	H	L	H	B	L	B	L	H	H	L	H	H	H	B	L	H	L	H	H	B	H	B	L	L	H	H	B	H	H	B	L	H	L
CH4	SSH045683570	142.089	H	H	L	H	L	L	B	L	H	B	B	H	L	H	H	L	H	B	L	B	L	H	H	L	H	H	H	B	L	H	L	H	H	B	H	B	L	L	H	H	B	H	H	B	L	H	L
CH4	mUNC8397172	143.296	H	H	L	H	H	L	H	L	H	B	B	H	L	H	H	L	B	B	L	B	L	H	H	L	H	H	H	B	L	H	L	H	H	B	H	B	L	L	H	H	B	H	H	B	H	H	L
CH4	S3N045733682	143.342	H	H	L	H	H	L	H	L	U	B	B	H	L	H	H	L	B	B	L	B	L	H	H	L	H	H	H	B	L	H	L	H	H	B	H	B	L	L	H	H	B	H	H	B	H	H	L
CH4	mUNC8403532	144.408	H	H	L	H	H	L	H	L	H	B	B	H	L	H	H	L	B	B	L	B	L	H	H	L	H	H	H	B	L	H	L	H	H	B	H	B	L	L	H	H	B	H	H	B	H	H	L
CH4	mUNC8413922	145.383	H	H	L	H	H	L	H	L	H	B	B	H	L	H	H	L	B	B	L	B	L	H	H	L	H	H	H	B	L	H	L	H	H	B	H	B	L	L	H	H	B	H	H	B	H	H	L
CH4	S6T045926406	148.16	H	H	L	H	H	L	H	L	H	B	B	H	L	H	H	L	B	B	L	B	L	H	H	L	H	H	H	B	L	H	L	H	H	B	H	B	L	L	H	H	B	H	H	B	H	H	L
CH4	mUNC040357800	148.309	H	H	L	H	H	L	H	L	U	B	B	H	L	H	H	L	B	B	L	B	L	H	H	L	H	H	H	B	L	H	L	H	H	B	H	B	L	L	H	H	B	H	H	B	H	H	L
CH4	gJAX00570373	149.326	H	H	L	H	H	L	H	L	H	B	B	H	L	H	H	L	B	B	L	B	L	H	H	L	H	H	H	B	L	H	L	H	H	B	H	B	L	L	H	H	B	H	H	B	H	H	L
CH4	gUNC8454694	150.807	H	H	L	H	H	L	H	L	H	H	B	H	L	H	H	L	B	H	L	B	L	H	H	L	H	B	H	B	L	H	L	H	H	B	H	B	L	L	H	H	B	H	L	B	H	H	L
CH4	SFH046041856	151.046	H	H	L	H	H	L	H	L	H	H	B	H	L	H	H	L	B	H	L	B	L	H	H	L	H	B	H	B	L	H	L	H	H	B	H	B	L	L	H	H	B	H	L	B	H	H	L
CH4	S6Y046058864	151.472	H	L	L	H	H	L	H	L	H	H	B	H	L	H	H	L	B	H	L	B	L	H	H	H	H	B	H	B	L	H	L	H	H	B	H	B	L	L	H	H	B	H	L	B	H	H	L
CH4	gJAX00571383	152.952	H	L	L	H	H	L	H	L	H	H	B	H	L	H	H	L	B	H	L	B	L	H	H	H	H	B	H	B	L	H	L	H	H	B	H	B	L	L	H	L	B	H	L	B	H	H	L
CH4	gUNC8490992	153.056	H	L	L	H	H	L	H	L	H	H	B	H	L	H	H	L	B	H	L	B	L	H	H	H	H	B	H	B	L	H	L	H	H	B	H	B	L	L	H	L	B	H	L	B	H	H	L
CH4	gUNC8531398	155.736	H	L	L	H	H	L	H	L	B	H	B	U	L	H	L	L	B	H	L	U	H	H	H	H	H	B	H	B	L	B	L	H	H	B	H	B	L	L	H	L	B	U	L	B	U	H	L
CH4	S6T046236222	155.906	H	L	L	H	H	L	H	L	U	H	B	H	L	H	L	L	B	H	L	B	H	H	L	H	H	B	H	B	L	B	L	H	H	B	H	B	L	L	H	L	B	H	L	B	H	H	L
CH4	gUNC8536472	156.06	H	L	L	H	H	L	H	H	L	H	B	H	L	H	L	L	B	H	L	B	H	H	L	H	H	B	H	B	L	B	L	H	H	B	H	B	L	L	H	L	B	H	L	B	H	H	L
CH4	UNC8536741	156.073	H	L	L	H	H	L	H	H	H	H	B	H	L	H	L	L	B	H	L	B	H	H	L	H	H	B	H	B	L	B	L	H	H	B	H	B	L	L	H	L	B	H	L	B	H	H	L
CH5	gUNC8619742	9.50816	B	H	H	H	H	H	B	H	H	B	L	L	H	L	L	L	B	L	L	H	B	B	B	L	B	B	H	H	H	H	H	H	B	L	H	H	H	L	L	L	L	L	H	B	B	B	B
CH5	gUNC8627615	10.1314	B	H	H	H	H	H	B	H	H	B	L	L	H	L	L	L	B	L	L	H	B	B	B	L	B	B	H	H	H	H	H	H	B	L	H	H	H	L	L	L	L	L	H	B	B	B	B
CH5	gUNC8637633	11.9882	B	H	H	H	H	H	B	H	H	B	L	L	H	L	L	L	B	L	L	H	B	B	B	L	B	B	H	H	H	H	H	H	B	L	H	H	H	L	L	L	L	L	H	B	B	B	B
CH5	HEAJAX00127090	12.26	B	H	H	H	H	H	B	H	H	B	L	L	H	L	L	L	B	L	L	H	B	B	B	L	B	B	H	H	H	H	H	H	B	L	H	H	H	L	L	L	L	L	H	B	B	B	B
CH5	gUNC8670226	14.0489	B	H	H	H	H	H	B	H	U	B	L	L	H	L	L	L	B	L	L	H	B	B	B	L	B	B	H	H	H	H	H	U	B	L	H	H	H	L	L	L	L	L	H	B	B	B	B
CH5	SSR050578389	14.4597	B	H	H	H	H	H	B	H	H	B	L	L	H	L	L	L	B	L	L	H	B	B	B	L	B	B	H	H	H	H	H	H	B	L	H	H	H	L	L	L	L	L	H	B	B	B	B
CH5	gUNC8686439	15.8793	B	H	H	H	H	H	B	H	U	B	L	L	H	L	L	L	B	L	L	H	B	B	B	L	B	B	H	H	H	H	H	H	B	L	H	H	H	L	L	L	L	L	H	B	B	B	B
CH5	bHkupUNC050029531	16.6085	B	H	H	H	H	H	B	H	U	B	L	L	H	L	L	L	B	L	L	H	B	B	B	L	B	B	H	H	H	H	H	B	B	L	H	H	H	L	L	L	L	L	H	B	B	B	B
CH5	mbHkupUNC050030024	16.7872	B	H	H	H	H	H	B	H	H	B	L	L	H	L	L	L	B	L	L	H	B	B	B	L	B	B	H	H	H	H	H	B	B	L	H	H	H	L	L	L	L	L	H	B	B	B	B
CH5	gUNCHS013549	16.8439	B	H	H	H	H	H	B	H	H	B	L	L	H	L	L	L	B	L	L	H	B	B	B	L	B	B	H	H	H	H	H	B	B	L	H	H	H	L	L	L	L	L	H	B	B	B	B
CH5	gUNC8734617	19.0489	B	H	H	B	H	H	B	H	H	B	L	L	H	L	L	L	B	L	L	H	B	B	B	L	B	B	H	H	H	H	H	B	B	L	H	H	H	L	L	L	L	L	H	B	B	B	B
CH5	B10050019134	19.1347	B	H	H	B	H	H	B	H	H	B	L	L	H	L	L	L	B	L	L	H	B	B	B	L	B	B	H	H	H	H	H	B	B	L	H	H	H	L	L	L	L	U	H	B	B	B	B
CH5	gUNC8743198	19.6291	B	H	H	B	H	H	B	H	H	B	L	L	H	H	L	L	B	L	L	H	B	B	B	L	B	B	H	H	H	H	H	B	B	L	H	H	H	L	L	L	L	L	H	B	B	B	B
CH5	gUNC8753398	20.396	B	H	H	B	H	H	B	H	H	B	L	L	H	H	L	L	B	L	L	H	B	B	B	L	B	B	H	H	H	H	H	B	B	L	H	H	H	L	L	H	L	L	H	B	B	B	B
CH5	mbHkupUNC050044412	20.7963	B	H	H	B	H	H	B	H	H	B	L	L	H	H	L	L	B	L	L	H	B	B	B	L	B	B	H	H	H	H	H	B	B	L	H	H	H	L	L	H	L	L	H	B	B	B	B
CH5	gUNC8767041	21.3889	B	H	H	B	H	H	B	H	H	B	L	L	H	H	L	L	B	L	L	H	B	B	B	L	B	B	H	H	H	H	H	B	B	L	H	H	H	L	L	H	L	L	H	B	B	B	B
CH5	ST2050898867	22.4717	B	H	H	B	H	H	B	H	H	B	L	L	H	H	L	L	B	L	L	H	B	B	B	L	B	B	H	H	H	H	H	B	B	L	H	H	H	L	L	H	L	L	H	B	B	B	B
CH5	gUNCHS013644	23.1462	B	H	H	B	H	H	B	H	H	B	L	L	H	H	L	L	B	L	L	H	B	B	B	L	B	B	H	H	H	H	H	B	B	L	H	H	H	L	L	H	L	L	H	B	B	B	B
CH5	S6T050961912	24.0478	B	H	H	B	H	H	B	H	H	B	L	L	H	H	L	L	B	L	L	H	B	B	B	L	B	B	H	H	H	H	H	B	B	L	H	H	H	L	L	H	U	U	H	B	B	B	B
CH5	gUNC8825065	25.3695	B	H	H	B	H	H	B	H	H	B	H	H	H	H	L	L	B	L	L	H	B	B	B	L	B	B	H	H	H	H	H	B	B	L	H	H	H	L	L	H	L	L	H	B	B	B	B
CH5	SH051070006	26.7502	B	H	H	B	H	H	B	H	H	B	H	H	H	H	L	L	B	L	L	H	B	B	B	L	B	B	H	H	H	H	H	B	B	L	H	H	H	L	L	H	L	L	H	B	B	B	B
CH5	gUNC8884202	29.9625	B	H	H	B	H	H	B	H	H	B	H	H	H	H	L	L	H	L	L	H	B	B	B	L	B	H	H	H	H	H	H	B	B	L	H	H	H	L	L	H	L	L	H	B	B	B	B
CH5	gJAX00577825	31.0062	B	H	H	B	H	H	B	H	U	H	H	H	H	H	L	H	H	L	L	H	B	B	B	L	B	H	H	H	H	H	H	B	B	L	H	H	H	L	L	H	L	L	H	B	B	B	B
CH5	gUNC8920690	33.1926	B	H	H	B	H	H	B	H	H	H	H	H	H	H	L	H	H	L	L	H	B	B	B	L	B	H	H	H	H	H	H	B	B	L	H	H	H	L	L	H	L	L	H	B	B	B	B
CH5	gUNC8930200	34.1875	B	H	H	B	H	H	B	H	U	H	H	H	H	H	L	H	H	L	L	H	B	B	B	L	B	H	H	H	H	H	H	B	B	L	H	H	H	L	L	H	L	L	H	B	B	B	B
CH5	UNCHS013958	34.6446	B	H	H	B	H	H	B	H	H	H	H	H	H	H	L	H	H	L	L	H	B	B	B	L	B	H	H	H	H	H	H	B	B	L	H	H	H	L	L	H	L	L	H	B	B	B	B
CH5	gbHkupUNC050328531	34.8282	B	H	H	B	H	H	B	H	H	H	H	H	H	H	L	H	H	L	L	H	B	B	B	L	B	H	H	H	H	H	H	B	B	L	H	H	H	L	L	H	L	L	H	B	B	B	B
CH5	gUNCHS014010	35.8769	B	H	H	B	H	H	B	H	H	H	H	H	H	H	L	H	H	L	L	L	B	B	B	L	B	H	H	H	H	H	H	B	B	L	H	H	H	L	L	H	L	L	H	B	B	B	B
CH5	gUNC8961002	36.4708	B	H	H	B	H	H	B	H	H	H	H	H	H	H	L	H	H	L	L	L	B	B	B	L	B	H	H	H	H	H	H	B	B	L	H	H	H	L	L	H	L	L	H	B	B	B	B
CH5	gUNC8972557	37.2793	B	H	H	B	H	H	B	H	U	H	H	H	H	H	L	H	H	L	L	L	B	B	B	L	B	H	H	B	H	H	L	B	B	L	H	H	H	L	L	H	H	L	H	B	B	B	B
CH5	gUNC8990259	38.381	B	H	H	B	H	H	B	H	H	H	H	H	H	H	L	H	H	L	L	L	B	B	B	L	B	H	H	B	H	H	L	B	B	L	H	H	H	L	L	H	H	L	H	B	B	B	B
CH5	gUNC8995726	38.7302	B	H	H	B	H	H	B	H	U	H	H	H	H	H	L	H	H	L	L	L	B	B	B	L	B	H	H	B	H	H	L	B	B	L	H	H	H	L	L	H	H	L	H	B	B	B	B
CH5	gUNC9005338	39.4732	B	H	H	B	H	H	B	H	H	H	H	H	H	H	L	H	H	L	L	L	B	B	B	L	B	H	H	B	H	H	L	B	B	L	H	H	H	L	L	H	H	L	H	B	B	B	B
CH5	mJAX00129109	40.0153	B	H	H	B	H	H	B	H	H	H	H	H	H	H	L	H	H	L	L	L	B	B	B	L	B	H	H	B	H	H	L	B	B	L	H	H	H	L	L	H	H	L	H	B	B	B	B
CH5	gUNC9020575	40.5691	B	H	H	B	H	H	B	H	H	H	H	H	H	H	L	H	H	L	L	L	B	B	B	L	B	H	H	B	H	H	L	B	B	L	H	H	H	L	L	H	H	L	H	B	B	B	B
CH5	mUNC9036507	41.8109	B	H	H	B	B	H	B	H	U	H	H	H	H	H	L	H	H	L	L	L	B	B	B	L	B	H	H	B	H	H	L	B	B	L	H	H	H	L	L	H	H	L	H	B	B	B	B
CH5	SFC051673791	41.8448	B	H	H	B	B	H	B	H	H	H	H	H	H	H	L	H	H	L	L	L	B	B	B	L	B	H	H	B	H	H	L	B	B	L	H	H	H	L	L	H	H	L	H	B	B	B	B
CH5	S2R051677257	41.9314	B	H	H	B	B	H	B	H	H	H	H	H	H	H	L	H	H	L	L	L	B	B	B	L	B	H	H	B	H	H	L	B	B	L	H	H	H	L	L	H	H	L	H	B	B	B	B
CH5	mbHkupJAX00580448	43.5834	B	H	H	B	B	H	B	H	U	H	H	H	H	H	L	H	H	L	L	L	B	B	B	L	B	H	H	B	H	H	L	B	B	L	H	H	H	L	L	H	H	L	H	B	B	B	B
CH5	S6Y051823110	45.5778	B	H	H	B	B	H	B	H	H	H	H	B	H	H	L	H	H	L	L	L	B	B	H	L	B	H	H	B	H	H	L	B	B	L	H	H	H	L	L	H	H	L	H	B	B	B	B
CH5	gUNC9114329	47.4961	B	H	H	B	B	H	B	U	U	H	H	B	H	B	L	H	H	L	L	L	B	B	H	L	B	H	H	B	H	H	L	B	B	L	U	H	H	L	L	H	H	L	H	B	B	B	B
CH5	SSH051911348	47.7837	B	H	H	B	B	H	B	H	H	H	H	B	H	B	L	H	H	L	L	L	B	B	H	L	B	H	H	B	H	H	L	B	B	L	H	H	H	L	L	H	H	L	H	B	B	B	B
CH5	gUNC9132499	48.7472	B	H	H	B	B	H	B	H	H	H	H	B	H	B	L	H	H	L	L	L	B	B	H	L	B	H	L	B	B	H	L	B	B	L	H	H	H	L	L	H	H	L	H	B	B	B	B
CH5	gJAX00129860	50.0608	B	H	H	B	B	H	B	H	H	H	H	B	H	B	L	H	H	L	L	L	B	B	H	L	B	H	L	B	B	H	L	B	B	L	H	H	H	L	L	H	H	L	H	B	B	H	B
CH5	gUNC9173622	51.5569	B	H	H	B	B	L	B	H	H	H	H	B	H	B	L	H	H	L	L	L	B	B	H	L	B	H	L	B	B	H	L	B	B	L	H	H	H	L	L	B	H	L	H	B	B	H	B
CH5	gUNC9188232	52.6742	B	H	H	B	H	L	B	H	H	H	H	B	H	B	L	H	H	L	L	L	B	B	H	L	B	H	L	B	B	H	L	H	B	L	H	H	H	L	L	B	H	L	H	B	B	H	B
CH5	UNC9188232	52.6742	B	H	H	B	H	L	B	H	H	H	H	B	H	B	L	H	H	L	L	L	B	B	H	L	B	H	L	B	B	H	L	H	B	L	H	H	H	L	L	B	H	L	H	B	B	H	B
CH5	SS6052112351	52.8088	B	H	H	B	H	L	B	H	U	H	H	B	H	B	L	H	H	L	L	L	B	B	H	L	B	H	L	B	B	H	L	H	B	L	H	H	H	L	L	B	H	L	H	B	B	H	B
CH5	UNC9201031	53.6118	B	H	H	B	H	L	B	H	H	H	H	B	H	B	L	H	H	L	L	L	B	B	H	L	B	H	L	B	B	H	L	H	B	L	H	L	H	L	L	B	H	L	H	B	B	H	B
CH5	UNC9202462	53.7119	B	H	H	B	H	L	B	H	H	H	H	B	H	B	L	H	H	L	L	L	B	B	H	L	B	H	L	B	B	H	L	H	B	L	H	L	H	L	L	B	H	L	H	B	B	H	B
CH5	JAX00130184	54.367	B	H	H	B	H	L	B	H	H	H	H	B	H	B	L	H	H	L	L	L	B	B	H	L	B	H	L	B	B	H	L	H	B	L	H	L	H	L	L	B	H	L	H	B	B	H	B
CH5	UNC9210368	54.3909	B	H	H	B	H	L	B	H	H	H	H	B	H	B	L	H	H	L	L	L	B	B	H	L	B	H	L	B	B	H	L	H	B	L	H	L	H	L	L	B	H	L	H	B	B	H	B
CH5	JAX00582936	54.6965	B	H	H	B	H	L	B	H	H	H	H	B	H	B	L	H	H	L	L	L	B	B	H	L	B	H	L	B	B	H	L	H	B	L	H	L	H	L	L	B	H	L	H	B	B	H	B
CH5	JAX00582948	54.7114	B	H	H	B	H	L	B	H	H	H	H	B	H	B	L	H	H	L	L	L	B	B	H	L	B	H	L	B	B	H	L	H	B	L	H	L	H	L	L	B	H	L	H	B	B	H	B
CH5	gUNC9215457	54.7892	B	H	H	B	H	L	B	H	H	H	H	B	H	B	L	H	H	L	L	L	B	B	H	L	B	H	L	B	B	H	L	H	B	L	H	L	H	L	L	B	H	L	H	B	B	H	B
CH5	gJAX00130262	55.4117	H	H	H	B	H	L	B	H	H	H	H	B	H	B	L	B	H	L	L	L	B	H	H	L	B	H	L	B	B	H	L	H	B	L	H	L	H	L	L	B	H	L	H	B	B	H	B
CH5	JAX00130262	55.4117	H	H	H	B	H	L	B	H	H	H	H	B	H	B	L	B	H	L	L	L	B	H	H	L	B	H	L	B	B	H	L	H	B	L	H	L	H	L	L	B	H	L	H	B	B	H	B
CH5	SBC052239050	55.9763	H	H	H	B	H	L	B	H	H	H	H	B	H	B	L	B	H	L	L	H	B	H	H	L	B	H	L	B	B	H	L	H	B	L	H	L	H	L	L	B	H	L	H	B	B	H	B
CH5	gUNC9260127	58.2907	H	H	H	B	H	L	B	H	U	H	H	B	H	B	L	B	H	L	L	H	B	H	H	L	B	H	L	B	B	H	L	H	B	L	H	L	H	L	L	B	H	L	H	B	B	H	B
CH5	UNC050370128	58.8294	H	H	H	B	H	L	B	H	U	H	H	B	H	B	L	B	H	L	L	H	B	H	H	L	B	H	L	B	B	H	L	H	B	L	H	L	H	L	L	B	H	L	H	B	B	H	B
CH5	gUNC9273393	59.2998	H	H	H	B	H	L	B	H	H	H	H	B	H	B	L	B	H	L	L	H	B	H	H	L	B	H	L	B	B	H	L	H	B	L	H	L	H	L	L	B	H	L	H	B	B	H	B
CH5	gUNCHS014471	60.3108	H	H	H	B	H	L	B	H	H	H	H	B	H	B	L	B	H	L	L	H	B	H	H	L	B	H	L	B	B	H	L	H	B	L	H	L	H	L	L	B	H	L	H	B	B	H	B
CH5	UNC9292055	60.5769	H	H	H	B	H	L	B	H	H	H	H	B	H	B	L	B	H	L	L	H	B	H	H	L	B	H	L	B	B	H	L	H	B	L	H	L	H	L	L	B	H	L	H	B	B	H	B
CH5	gJAX00583968	61.5676	H	H	H	B	H	L	B	H	H	H	H	B	H	B	L	B	H	L	L	H	B	H	H	L	B	H	L	B	B	H	L	H	B	L	H	L	H	L	L	B	H	L	H	B	B	H	B
CH5	JAX00583968	61.5676	H	H	H	B	H	L	B	H	H	H	H	B	H	B	L	B	H	L	L	H	B	H	H	L	B	H	L	B	B	H	L	H	B	L	H	L	H	L	L	B	H	L	H	B	B	H	B
CH5	SS6052470923	61.7731	H	H	H	B	H	L	B	H	H	H	H	B	H	B	L	B	H	L	L	H	B	H	H	L	B	H	L	B	B	H	L	H	B	L	H	L	H	L	L	B	H	L	H	B	B	H	B
CH5	JAX00584163	62.8513	H	H	H	B	H	L	B	H	H	H	H	B	H	B	L	B	H	L	L	H	B	H	H	L	B	H	L	B	B	H	L	H	H	L	H	L	H	L	L	B	H	L	H	B	B	H	B
CH5	UNC9319514	62.853	H	H	H	B	H	L	B	H	H	H	H	B	H	B	L	B	H	L	L	H	B	H	H	L	B	H	L	B	B	H	L	H	H	L	H	L	H	L	L	B	H	L	H	B	B	H	B
CH5	SS6052522144	63.0536	H	H	H	B	H	L	B	H	H	H	H	B	H	B	L	B	H	L	L	H	B	H	H	L	B	H	L	B	B	H	L	H	H	L	H	L	H	L	L	B	H	L	H	B	B	H	B
CH5	SS6052522334	63.0584	H	H	H	B	H	L	B	H	U	H	H	B	H	B	L	B	H	L	L	U	B	H	H	L	B	H	L	B	B	H	L	H	H	L	H	L	H	L	L	B	H	L	H	B	B	H	B
CH5	mUNC9323394	63.1788	H	H	H	B	H	L	B	H	U	H	H	B	H	B	L	B	H	L	L	H	B	H	H	L	H	H	L	B	B	H	L	H	H	L	H	L	H	L	L	B	H	L	H	B	B	H	B
CH5	UNC9323394	63.1788	H	H	H	B	H	L	B	H	H	H	H	B	H	B	L	B	H	L	L	H	B	H	H	L	H	H	L	B	B	H	L	H	H	L	H	L	H	L	L	B	H	L	H	B	B	H	B
CH5	UNC9325489	63.355	H	H	H	B	H	L	B	H	H	H	H	B	H	B	L	B	H	L	L	H	B	H	H	L	H	H	L	B	B	H	L	H	H	L	H	L	H	L	L	B	H	L	H	B	B	H	B
CH5	UNC9330658	63.7843	H	H	H	B	H	L	B	H	H	H	H	B	H	B	L	B	H	L	L	H	B	H	H	L	H	H	L	B	B	H	L	H	H	L	H	L	H	L	L	B	H	L	H	B	B	H	B
CH5	gUNC9332840	63.9414	H	H	H	B	H	L	B	H	H	H	H	B	H	B	L	B	H	L	L	H	B	H	H	L	H	H	L	B	B	H	L	H	H	L	H	L	H	L	L	B	H	L	H	B	B	H	B
CH5	SS6052559814	63.9954	H	H	H	B	H	L	B	H	H	H	H	B	H	B	L	B	H	L	L	H	B	H	H	L	H	H	L	B	B	H	L	H	H	L	H	L	H	L	L	B	H	L	H	B	B	H	B
CH5	gUNC9337724	64.289	H	H	H	B	H	L	B	H	U	H	H	B	H	B	L	B	H	L	L	H	B	H	H	L	H	H	L	B	B	H	L	H	H	L	H	L	H	L	L	B	H	U	H	B	B	H	B
CH5	SS6052573386	64.3347	H	H	H	B	H	L	B	H	H	H	H	B	H	B	L	B	H	L	L	H	B	H	H	L	H	H	L	B	B	H	L	H	H	L	H	L	H	L	L	B	H	L	H	B	B	H	B
CH5	UNC9339730	64.4156	H	H	H	B	H	L	B	H	H	H	H	B	H	B	L	B	H	L	L	H	B	H	H	L	H	H	L	B	B	H	L	H	H	L	H	L	H	L	L	B	H	L	H	B	B	H	B
CH5	JAX00130937	64.4308	H	H	H	B	H	L	B	H	U	H	H	B	H	B	L	B	H	L	L	H	B	H	H	L	H	H	L	B	B	H	L	H	H	L	H	L	H	L	L	B	H	L	H	B	B	H	B
CH5	SS6052586490	64.6623	H	H	H	B	H	L	B	H	H	H	H	B	H	B	L	B	H	L	L	H	B	H	H	L	H	H	L	B	B	H	L	H	H	L	H	L	H	L	L	B	H	L	H	B	B	H	B
CH5	JAX00130956	64.6627	H	H	H	B	H	L	B	H	H	H	H	B	H	B	L	B	H	L	L	H	B	H	H	L	H	H	L	B	B	H	L	H	H	L	H	L	H	L	L	B	H	L	H	B	B	H	B
CH5	SS6052588744	64.7186	H	H	H	B	H	L	B	H	H	H	H	B	H	B	L	B	H	L	L	H	B	H	H	L	H	H	L	B	B	H	L	H	H	L	H	L	H	L	L	B	H	L	H	B	B	H	B
CH5	gUNCHS014588	66.7728	H	H	H	B	H	L	B	H	U	H	H	B	H	B	L	B	H	L	L	H	B	H	H	L	H	H	L	B	B	H	L	H	H	L	H	L	H	L	L	B	H	L	H	B	B	H	B
CH5	UNC9382069	67.4405	H	H	H	B	H	L	B	H	U	H	H	B	H	B	L	B	H	L	L	H	B	H	H	L	H	H	L	B	B	H	L	H	H	L	H	L	H	L	L	B	H	L	H	B	B	H	B
CH5	S6T052699463	67.4866	H	H	H	B	H	L	B	H	H	H	H	B	H	B	L	B	H	L	L	H	B	H	H	L	H	H	L	B	B	H	L	H	H	L	H	L	H	L	L	B	H	L	H	B	B	H	B
CH5	gUNC050470895	68.5714	H	H	H	B	H	L	B	H	H	H	H	B	H	B	L	B	H	L	L	H	B	H	H	L	H	H	L	B	B	H	L	H	H	L	H	L	H	L	L	B	H	L	H	B	B	H	B
CH5	S3H052870685	71.7671	H	H	H	B	H	L	B	H	U	H	H	B	H	B	L	B	H	L	L	H	B	H	H	L	H	H	L	B	B	H	L	H	H	L	H	L	H	L	L	B	H	L	H	B	B	H	B
CH5	S3H052874699	71.8675	H	H	H	B	H	L	B	H	U	H	H	B	H	B	L	B	H	L	L	H	B	H	H	L	H	H	L	B	B	H	L	H	H	L	H	L	H	L	L	B	H	L	H	B	B	H	B
CH5	S3H052937149	73.4287	H	H	H	B	H	L	B	H	H	H	H	B	H	B	L	B	H	L	L	H	B	H	H	L	H	H	L	B	B	H	L	H	H	L	H	L	H	L	L	B	H	L	H	B	B	H	B
CH5	mbHkupUNC050383757	73.7281	H	H	H	B	H	L	B	L	H	H	H	B	H	B	L	B	H	L	L	H	B	H	H	L	H	H	L	B	B	H	L	H	H	L	H	L	H	L	L	B	H	L	H	B	B	H	B
CH5	gJAX00586244	75.25	H	H	H	B	H	L	B	L	U	H	H	B	H	B	L	B	H	L	L	H	B	H	H	L	H	H	L	B	B	H	L	H	H	L	H	L	H	L	L	B	H	L	H	B	B	H	B
CH5	SBC053028723	75.7181	H	H	H	B	H	L	B	L	L	H	H	B	H	B	L	B	H	L	L	H	B	H	H	L	H	H	L	B	B	H	L	H	H	L	H	L	H	L	L	B	H	L	H	B	B	H	B
CH5	gUNC9510172	77.1279	H	H	H	B	H	L	B	L	U	H	H	B	H	B	L	B	H	L	L	H	B	H	H	H	H	H	L	B	B	H	L	H	H	L	H	L	H	L	L	B	H	L	H	B	B	H	B
CH5	gUNC9527662	78.4041	H	H	H	B	H	L	B	L	U	H	H	B	H	B	L	B	H	L	L	H	B	H	H	U	H	H	L	B	B	H	L	H	H	L	H	L	H	L	L	B	H	L	H	B	B	H	B
CH5	gUNC9575602	82.1339	H	H	H	B	H	L	B	L	U	H	H	B	H	B	L	B	H	L	L	H	B	H	H	H	H	H	L	B	B	H	L	H	H	L	H	L	H	L	L	B	H	L	H	B	B	H	B
CH5	gICR1649	86.6694	H	H	H	B	H	L	B	L	L	H	H	B	H	B	L	B	H	L	L	H	B	H	H	H	H	H	L	B	B	H	H	H	H	L	H	L	H	L	L	B	H	L	H	B	B	H	B
CH5	UNCHS014987	89.9113	H	H	H	B	H	L	B	L	U	H	H	B	H	B	L	B	H	L	L	H	B	H	H	H	H	H	L	B	B	H	H	H	H	L	H	L	H	L	L	B	H	L	H	B	B	H	B
CH5	mUNC9688042	91.7747	H	H	H	B	H	L	B	L	L	H	H	B	H	B	L	B	H	L	L	H	B	H	H	H	H	H	L	B	B	H	H	H	H	L	H	L	H	L	L	B	H	L	H	B	B	H	B
CH5	S6R053717161	92.929	H	H	H	B	H	L	B	L	H	H	H	B	H	B	L	B	H	L	L	H	B	H	H	H	H	H	L	B	B	H	H	H	H	L	H	L	H	L	L	B	H	L	H	B	B	H	B
CH5	gUNCHS014973	92.9945	H	H	H	B	H	L	B	L	U	H	H	B	H	B	L	B	H	L	L	H	B	H	H	H	H	H	L	B	B	H	H	H	H	L	H	L	H	L	L	B	H	L	H	B	B	H	B
CH5	gJAX00588898	93.0508	H	H	H	B	H	L	B	L	U	H	H	B	H	B	L	B	H	L	L	H	B	H	H	H	H	H	L	B	B	H	H	H	H	L	H	L	H	L	L	B	H	L	H	B	B	H	B
CH5	gUNC9712371	95.9521	H	H	H	B	H	L	B	L	U	H	H	B	H	B	L	B	H	L	L	H	B	H	H	H	H	H	L	B	B	H	H	H	H	L	H	L	H	L	L	B	H	L	H	B	B	H	B
CH5	gUNC9719635	96.5749	H	H	H	B	H	L	B	L	H	H	H	B	H	B	L	B	H	L	L	H	B	H	H	H	H	H	L	B	B	H	H	H	L	L	H	L	H	L	L	B	H	L	H	B	B	H	B
CH5	S6T053909858	97.7465	H	H	H	B	H	L	B	L	U	H	H	B	H	H	L	B	H	L	L	H	B	H	H	H	H	H	L	B	B	H	H	H	L	L	H	L	H	L	L	B	H	L	H	B	B	H	B
CH5	gUNC9743510	98.2352	H	U	H	B	H	L	B	L	L	H	H	B	H	H	L	B	U	L	H	H	B	H	H	H	H	H	L	B	B	H	H	H	L	L	H	L	H	L	L	B	H	L	H	B	B	H	B
CH5	gJAX00589476	98.3706	H	H	H	B	H	L	B	L	U	H	H	B	H	H	L	B	H	L	H	H	B	H	H	H	H	H	L	B	B	H	H	H	L	L	H	L	H	L	L	B	H	L	H	B	B	H	B
CH5	gUNC9748843	98.5862	H	H	H	B	H	L	B	L	L	H	H	B	H	H	L	B	H	L	H	H	B	H	H	H	H	H	L	B	B	H	H	H	L	L	H	L	H	L	L	B	H	L	H	B	B	H	B
CH5	S6T053944275	98.6069	H	H	H	B	H	L	B	L	L	H	H	B	H	H	L	B	H	L	H	H	B	H	H	H	H	H	L	B	B	H	H	H	L	L	H	L	H	L	L	B	H	L	H	B	B	H	B
CH5	UNC9760274	99.3266	H	H	H	B	H	L	B	L	L	H	H	B	H	H	L	B	H	L	H	H	B	H	H	H	H	H	L	B	B	H	H	H	L	L	H	L	H	L	L	B	H	L	H	B	B	H	B
CH5	gUNC9810514	102.624	H	H	H	B	H	L	B	L	U	H	H	B	H	H	L	B	H	L	H	H	B	H	H	H	H	H	L	B	B	H	H	H	L	L	H	L	H	L	H	B	H	L	H	B	B	H	B
CH5	UNC9810514	102.624	H	H	H	B	H	L	B	L	U	H	H	B	H	H	L	B	H	L	H	H	B	H	H	H	H	H	L	B	B	H	H	H	L	L	H	L	H	L	H	B	H	L	H	B	U	H	B
CH5	SX1054135184	103.38	H	H	H	B	H	L	B	L	H	H	H	B	H	H	L	B	H	L	H	H	B	H	H	H	H	H	L	B	B	H	H	H	L	L	H	L	H	L	H	B	H	L	H	B	B	H	B
CH5	gUNC9826099	103.601	H	H	H	B	H	L	B	L	U	H	H	B	H	H	L	B	H	L	H	H	B	H	H	H	H	H	L	B	B	H	H	H	L	L	H	L	H	L	H	B	H	L	H	B	B	H	B
CH5	UNC9826099	103.601	H	H	H	B	H	L	B	L	U	H	H	B	H	H	L	B	H	L	H	H	B	H	H	H	H	H	L	B	B	H	H	H	L	L	H	L	H	L	H	B	H	L	H	B	B	H	B
CH5	S3H054168187	104.205	H	H	H	B	H	L	B	L	U	L	B	B	H	H	L	B	H	L	H	H	B	H	H	H	H	H	H	B	B	H	H	U	L	L	H	L	H	L	H	B	H	L	H	B	B	H	B
CH5	S3H054169607	104.24	H	H	H	B	H	L	B	L	H	L	B	B	H	H	L	B	H	L	H	H	B	H	H	H	H	H	H	B	B	H	H	H	L	L	H	L	H	L	H	B	H	L	H	B	B	H	B
CH5	mbHkupUNC050167831	106.039	H	H	H	B	H	L	B	L	H	L	B	B	H	H	L	B	H	L	H	H	B	H	H	H	H	H	H	B	B	H	H	H	L	L	H	L	H	L	H	B	H	L	H	B	B	H	H
CH5	SAH054252500	106.313	H	H	H	B	H	L	B	L	H	L	B	B	H	H	L	B	H	L	H	H	B	H	H	H	H	H	H	B	B	H	H	H	L	L	H	L	H	L	H	B	H	L	H	B	B	H	H
CH5	JAX00591127	106.638	H	H	H	B	H	L	B	L	L	L	B	B	H	H	L	B	H	L	H	H	B	H	H	H	H	H	H	B	B	H	H	H	L	L	H	L	H	L	H	B	H	L	H	B	B	H	H
CH5	UNCHS015294	106.663	H	H	H	B	H	L	B	L	L	L	B	B	H	H	L	B	H	L	H	U	B	H	H	H	H	H	U	U	B	H	H	H	L	L	H	L	H	L	H	B	H	L	H	B	B	H	H
CH5	mUNC_rs32050737	107.695	H	H	H	B	H	L	B	L	H	L	B	B	H	H	L	B	H	L	H	H	B	H	H	H	H	H	H	B	B	H	H	H	L	L	H	L	H	L	H	B	H	L	H	B	B	H	H
CH5	JAX00134078	108.317	H	H	H	B	H	L	B	L	H	L	B	B	H	H	L	B	H	L	H	H	B	H	H	H	H	H	H	B	B	H	H	H	L	L	H	L	H	L	H	B	H	L	H	B	B	H	H
CH5	UNC9882519	108.365	H	H	H	B	H	L	B	L	H	L	B	B	H	H	L	B	H	L	H	H	B	H	H	H	H	H	H	B	B	H	H	H	L	L	H	L	H	L	H	B	H	L	H	B	B	H	H
CH5	SX1054407728	110.193	H	H	H	B	H	L	B	L	H	L	B	B	H	H	L	B	H	L	H	H	B	H	H	H	H	H	H	B	B	H	H	H	L	L	H	L	H	L	H	B	H	L	H	B	B	H	H
CH5	gUNC9903906	110.634	H	H	H	B	H	L	B	L	U	L	B	B	H	H	L	B	H	L	H	H	B	H	H	H	H	H	H	B	B	H	H	H	L	L	H	L	H	L	H	B	H	L	H	B	B	H	H
CH5	gUNC9903906b	110.634	H	H	H	B	H	L	B	L	H	L	B	B	H	H	L	B	H	L	H	H	B	H	H	H	H	H	H	B	B	H	H	H	L	L	H	L	H	L	H	B	H	L	H	B	B	H	H
CH5	UNCHS015409	111.14	H	H	H	B	H	L	B	L	H	L	B	B	H	H	L	B	H	L	H	H	B	H	H	H	H	H	H	B	B	H	H	H	L	L	H	L	H	L	H	B	H	L	H	B	B	H	H
CH5	UNC9913743	111.439	H	H	H	B	H	L	B	L	U	L	B	B	H	H	L	B	H	L	H	H	B	H	H	H	H	H	H	B	B	H	H	H	L	L	H	L	H	L	H	B	H	L	H	B	B	H	H
CH5	SBJ054695332	117.383	H	H	B	H	H	L	H	L	L	L	B	B	H	H	L	B	H	L	H	H	B	H	H	H	H	H	H	B	B	H	H	H	L	L	H	L	H	L	H	B	H	L	H	B	B	H	L
CH5	SBJ054817009	120.425	H	H	B	H	H	L	H	L	U	L	B	B	H	H	L	B	H	L	H	H	B	H	L	H	H	H	H	B	B	H	H	H	L	L	H	L	H	L	H	B	H	L	H	B	B	H	L
CH5	gUNC10126765	127.675	H	H	B	H	H	L	H	L	U	L	H	B	H	H	L	B	H	L	H	H	H	H	L	H	H	H	H	H	B	H	H	H	H	L	H	H	H	L	H	B	H	L	H	B	B	H	L
CH5	S3C055138021	128.451	H	H	B	H	H	L	H	L	U	L	H	B	H	H	L	B	H	L	H	H	H	H	L	H	H	H	H	H	B	H	H	H	H	L	H	H	H	L	H	B	H	L	H	B	B	L	L
CH5	mUNC050223155	130.63	H	H	B	H	H	L	H	L	U	L	H	B	H	H	L	B	H	L	H	H	H	H	L	H	H	H	H	H	B	H	H	H	H	L	H	H	H	L	H	B	H	L	H	B	B	L	L
CH5	gJAX00599865	142.083	H	H	B	H	H	B	H	L	U	L	H	B	B	H	L	H	L	L	H	H	H	B	L	H	H	H	H	H	B	L	L	H	H	H	H	H	H	H	H	B	H	L	H	B	B	H	L
CH5	gJAX00599929	142.502	H	H	B	H	H	B	H	L	H	L	H	B	B	H	L	H	L	L	H	H	H	B	L	H	H	H	H	H	B	L	L	H	H	H	H	H	H	H	H	B	H	L	H	B	B	H	L
CH5	gUNC10338594	142.86	H	H	B	H	H	B	H	L	U	L	U	B	B	H	L	H	L	L	H	H	H	B	H	H	H	H	H	H	B	L	L	H	H	H	H	H	U	H	H	U	H	L	H	B	B	H	L
CH5	gUNC10359295	144.357	H	H	B	H	H	B	H	L	H	L	H	B	B	H	L	H	L	L	H	H	H	B	H	H	H	H	H	H	H	L	L	H	H	H	H	H	H	H	H	B	H	L	H	B	B	H	L
CH5	gJAX00600378	144.859	H	H	B	H	H	B	H	L	U	L	H	B	B	H	L	H	L	L	H	H	H	B	H	H	H	H	H	H	H	H	L	H	H	H	H	H	H	H	H	H	H	L	H	B	B	H	L
CH5	mUNC10378271	146.151	H	B	B	U	H	B	H	L	H	L	H	B	B	H	L	H	L	L	H	H	U	B	H	H	H	H	H	H	H	H	L	H	H	H	H	H	H	H	H	H	H	L	H	B	B	H	L
CH5	mUNC10389569	146.967	H	B	B	H	H	B	H	L	H	L	H	H	B	H	L	H	L	L	H	H	H	B	H	H	H	H	H	H	H	H	L	H	H	H	H	H	H	H	H	H	H	L	H	B	B	H	L
CH5	gUNC10390612	147.018	H	B	B	H	H	B	H	L	H	L	H	H	B	H	L	H	L	L	H	H	H	B	H	H	H	H	H	H	H	H	L	H	H	H	H	H	H	H	H	H	H	L	H	B	B	H	L
CH5	gUNC10405837	147.99	H	B	B	H	H	B	H	L	U	L	H	H	B	H	L	H	L	L	H	H	H	B	H	H	H	H	H	H	H	H	L	H	H	H	H	B	H	H	H	H	H	L	H	B	B	H	L
CH5	S6H055993194	149.83	H	B	B	H	L	B	H	L	U	L	H	H	B	H	L	H	H	L	H	H	H	B	H	H	H	H	H	H	H	H	L	H	H	H	H	B	H	H	H	H	H	L	H	B	B	H	L
CH5	SH056009450	150.236	H	B	B	H	L	B	H	L	H	L	H	H	B	H	L	H	H	L	B	H	H	B	H	H	H	H	H	H	H	H	L	H	H	H	H	B	H	H	H	H	H	L	H	B	B	H	L
CH5	gUNC10448854	150.411	H	B	B	H	L	B	H	L	H	L	H	H	B	H	L	H	H	L	B	H	H	B	H	H	H	H	H	H	H	H	L	H	H	H	H	B	H	H	H	H	H	L	H	B	B	H	L
CH6	gUNC10491637	5.70473	B	L	H	B	H	H	B	H	H	H	H	L	H	L	H	L	H	H	H	B	B	B	L	B	B	B	H	B	L	B	B	B	L	H	B	L	L	H	L	B	H	H	H	H	H	B	H
CH6	S2H060241266	6.03167	B	L	H	B	H	H	B	H	H	H	H	L	H	L	H	L	H	H	H	B	B	B	L	B	B	B	H	B	L	B	B	B	L	H	B	L	L	H	L	B	H	H	H	H	H	B	H
CH6	mUNC10504063	6.54742	B	L	H	B	H	H	B	H	H	H	H	L	H	L	H	L	H	H	H	B	B	B	L	B	B	B	H	B	L	B	B	B	L	H	B	L	L	H	L	B	H	H	H	H	H	B	H
CH6	gUNCHS016450	7.53013	B	L	H	B	H	H	B	H	H	H	H	L	H	L	H	L	H	H	H	B	B	B	L	B	B	B	H	B	L	B	B	B	L	H	B	L	L	H	L	B	H	H	H	H	H	B	H
CH6	gUNC10527151	8.1426	B	L	H	B	H	H	B	H	H	H	H	L	H	L	H	L	H	H	H	B	B	B	L	B	B	B	H	B	L	B	B	B	L	H	B	L	L	H	L	B	H	H	H	H	H	B	H
CH6	gUNC10534400	8.65405	B	L	H	B	H	H	B	H	H	H	H	L	H	L	H	L	H	H	H	B	B	B	L	B	B	B	H	B	L	B	B	B	L	H	B	L	L	H	L	B	H	H	H	H	H	B	H
CH6	mUNC10545187	9.53288	B	L	H	B	H	H	B	H	H	H	H	L	H	L	H	L	H	H	H	B	B	B	L	B	B	B	H	B	L	B	B	B	L	H	B	L	L	H	L	B	H	H	H	H	H	B	H
CH6	gJAX00137819	9.89636	B	L	H	B	H	H	B	H	H	H	H	L	H	L	H	L	H	H	H	B	B	B	L	B	B	B	H	B	L	B	B	B	L	H	B	L	L	H	L	B	H	H	H	H	H	B	H
CH6	S2H060401862	10.0466	B	L	H	B	H	H	B	H	H	H	H	L	H	L	H	L	H	H	H	B	B	B	L	B	B	B	H	B	L	B	B	B	L	H	B	L	L	H	L	B	H	H	H	H	H	B	H
CH6	gUNC10552000	10.2785	B	L	H	B	H	H	B	H	H	H	H	L	H	L	H	L	H	H	H	B	B	B	L	B	B	B	H	B	L	B	B	B	L	H	B	L	L	H	L	B	H	H	H	H	H	B	H
CH6	gUNC10561068	11.0795	B	L	B	B	H	H	B	H	H	U	H	L	H	L	H	L	H	H	U	B	B	B	L	B	B	B	H	B	L	B	B	B	L	H	B	L	L	H	L	B	H	H	H	H	H	B	H
CH6	SBJ060451207	11.2802	B	L	B	B	H	H	B	H	H	H	H	L	H	L	H	L	H	H	H	B	B	B	L	B	B	B	H	B	L	B	B	B	L	H	B	L	L	H	L	B	H	H	H	H	H	B	H
CH6	gJAX00138005	12.507	B	L	B	B	H	H	B	H	U	H	H	L	H	L	H	L	H	H	H	B	B	B	L	B	B	B	H	B	L	B	B	B	L	H	B	L	L	H	L	B	H	H	H	H	H	B	H
CH6	gUNC10587033	13.1973	B	L	B	B	H	H	B	H	U	H	H	L	H	L	H	L	H	H	H	B	B	B	L	B	B	U	H	B	L	B	B	B	L	H	B	L	L	H	L	B	H	H	H	H	H	B	H
CH6	gUNC10595065	13.9194	B	L	B	B	H	H	B	H	H	H	H	L	H	L	H	L	H	H	H	B	B	B	L	B	B	B	H	B	L	B	B	B	L	H	B	L	L	H	L	B	H	H	H	H	H	B	H
CH6	mJAX00138175	14.7887	B	L	B	B	H	H	B	H	H	H	H	L	H	L	H	L	H	H	H	B	B	B	L	B	B	B	H	B	L	B	B	B	L	H	B	L	L	H	L	B	H	H	H	H	H	B	H
CH6	gJAX00603740	15.9097	B	L	B	B	H	H	B	H	H	H	H	L	H	L	H	L	H	H	H	B	B	B	L	B	B	B	H	B	L	B	B	B	L	H	B	L	L	H	L	B	H	H	H	H	H	B	H
CH6	gUNC10624737	16.3907	B	L	B	B	H	H	B	H	H	H	H	L	H	L	H	L	H	H	H	B	B	B	L	B	B	B	H	B	L	B	B	B	L	H	B	L	L	H	L	B	H	H	H	H	H	B	H
CH6	SSR060698039	17.451	B	L	B	B	H	H	B	H	H	H	H	L	H	L	H	L	H	H	H	B	B	B	L	B	B	B	H	B	L	B	B	B	L	H	B	L	L	H	L	B	H	H	H	H	H	B	H
CH6	gJAX00604032	17.5531	B	L	B	B	H	H	B	H	U	H	H	L	H	L	H	L	H	H	H	B	B	B	L	B	B	B	H	B	L	B	B	B	L	H	B	L	L	H	L	B	H	H	H	H	H	B	H
CH6	SSH060711584	17.7896	B	L	B	B	H	H	B	H	H	H	H	L	H	L	H	L	H	H	H	B	B	B	L	B	B	B	H	B	L	B	B	B	L	H	B	L	L	H	L	B	H	H	H	H	H	B	H
CH6	gUNC10673633	19.7718	B	L	B	B	H	H	B	H	H	H	H	L	H	L	H	L	H	H	H	B	B	B	L	B	B	B	H	B	L	B	B	B	L	H	B	L	L	H	L	B	H	H	H	H	H	B	H
CH6	gJAX00604459	20.0734	B	L	B	B	H	H	B	H	U	H	H	L	H	L	H	L	H	H	H	B	B	B	L	B	B	B	H	B	L	B	B	B	L	H	B	L	L	H	L	B	H	H	H	H	H	B	H
CH6	mUNC060056332	20.6359	B	L	B	B	H	H	B	H	U	H	H	L	H	L	H	L	H	H	H	B	B	B	L	B	B	B	H	B	L	B	B	B	L	H	B	L	L	H	L	B	H	H	H	H	H	B	H
CH6	gUNC10725330	23.3982	B	L	B	B	H	H	H	H	H	H	H	H	H	L	H	L	H	H	H	B	B	B	L	B	B	B	H	B	L	B	B	B	L	H	B	H	L	H	L	B	H	H	H	H	H	B	H
CH6	gUNC10732198	23.9509	B	L	B	B	H	H	H	H	H	H	H	H	H	L	H	L	H	H	H	B	B	B	L	B	B	B	H	B	L	B	B	B	L	H	B	H	L	H	L	B	H	H	H	H	H	B	H
CH6	gUNC10735354	24.2371	B	L	B	B	H	H	H	H	U	H	H	H	H	L	H	L	H	H	H	B	B	B	L	B	B	B	H	B	L	B	B	B	L	H	B	H	L	H	L	B	H	H	H	H	H	B	H
CH6	SBJ060972744	24.3186	B	L	B	B	H	H	H	H	H	H	H	H	H	L	H	L	H	H	H	B	B	B	L	B	B	B	H	B	L	B	B	B	L	H	B	H	L	H	L	B	H	H	H	H	H	B	H
CH6	SBT060977808	24.4452	B	L	B	B	H	H	H	H	H	H	H	H	H	L	H	L	H	H	H	B	B	B	L	B	B	B	H	B	L	B	B	B	L	H	B	H	L	H	L	B	H	H	H	H	H	B	H
CH6	gUNC10755464	25.7184	B	L	B	B	H	H	H	H	H	H	H	H	H	L	H	L	H	H	H	B	B	B	L	B	B	B	H	B	L	B	B	B	L	H	B	H	L	H	L	B	H	H	H	H	H	B	H
CH6	SFH061047175	26.1794	B	L	B	B	H	H	H	H	H	H	H	H	H	L	H	L	H	H	H	B	B	B	L	B	B	B	H	B	L	B	B	B	L	H	B	H	L	H	L	B	H	H	H	H	H	B	H
CH6	gUNC10765619	26.3877	B	L	B	B	H	H	H	H	H	H	H	H	H	L	H	L	H	H	H	B	B	B	L	B	B	B	H	B	L	B	B	B	L	H	B	H	L	H	L	B	H	H	H	H	H	B	H
CH6	SSR061059648	26.4912	B	L	B	B	H	H	H	H	H	H	H	H	H	L	H	L	H	H	H	B	B	B	L	B	B	B	H	B	L	B	B	B	L	H	B	H	L	H	L	B	H	H	H	H	H	B	H
CH6	gUNC10789662	28.3093	B	L	B	B	H	H	H	H	H	H	H	H	H	L	H	L	H	H	H	B	B	B	L	B	B	B	H	B	L	B	B	B	L	H	B	H	L	H	L	B	H	H	H	H	H	B	H
CH6	gUNC10825745	31.6795	B	L	B	B	H	H	H	H	H	H	H	H	H	L	H	L	H	B	H	B	B	B	L	B	B	B	H	B	L	B	B	B	L	H	B	H	L	H	L	B	H	H	H	H	H	B	H
CH6	gJAX00606563	33.4684	B	L	H	B	H	H	H	H	U	H	H	H	H	L	H	L	H	B	H	B	B	B	H	B	B	B	H	B	L	B	B	B	L	H	B	H	L	H	H	B	H	B	B	H	H	B	H
CH6	gUNC10853904	33.981	B	L	H	B	H	H	H	H	U	H	H	H	H	L	H	L	H	B	H	B	B	B	H	B	B	B	H	B	L	B	B	B	L	H	B	H	L	H	H	B	B	B	B	H	H	B	H
CH6	gbHkupUNC060363218	35.944	B	L	H	B	H	H	H	H	U	H	H	H	H	L	H	L	H	B	B	B	B	B	H	B	B	B	B	B	L	B	B	B	L	H	B	H	L	H	H	B	B	B	B	H	H	B	H
CH6	gUNC10882704	36.2052	B	L	H	B	H	H	H	H	H	H	H	H	H	L	H	L	H	B	B	B	B	B	H	B	B	B	B	B	L	B	B	B	L	H	B	H	L	H	H	B	B	B	B	H	H	B	H
CH6	gUNC10976578	44.076	B	L	H	B	H	H	H	H	H	H	B	H	H	L	H	L	H	B	B	B	B	B	H	H	B	B	B	B	H	B	H	B	L	H	B	H	L	H	H	B	B	B	B	H	H	B	H
CH6	gUNC10995658	45.3941	B	L	H	B	H	H	H	H	U	H	B	H	H	L	H	L	H	B	B	B	B	B	H	H	B	B	B	B	H	B	H	B	L	H	B	H	L	H	H	B	B	B	B	H	H	B	H
CH6	SBJ061822650	45.5662	B	L	H	B	H	H	H	H	H	H	B	H	H	L	H	L	H	B	B	B	B	B	H	H	B	B	B	B	H	B	H	B	L	H	B	H	L	H	H	B	B	B	B	H	H	B	H
CH6	gUNC11005309	46.0211	B	L	H	B	H	H	H	H	H	H	B	H	H	L	H	L	H	B	B	B	B	B	H	H	B	B	B	B	H	B	H	B	L	H	B	H	L	H	H	B	B	B	B	H	H	B	H
CH6	gUNCHS017199	46.7713	B	L	H	B	H	H	H	H	H	H	B	H	H	L	H	L	H	B	B	B	B	B	H	H	B	B	B	B	H	B	H	B	L	H	B	H	L	H	H	B	B	B	B	H	H	B	H
CH6	gUNC11029462	48.1834	B	L	H	B	H	H	L	H	H	H	B	H	H	L	H	L	H	B	B	B	H	B	H	H	B	B	B	B	H	B	H	B	L	H	B	H	L	H	H	B	B	B	B	H	H	B	H
CH6	gJAX00609189	48.7367	B	L	H	B	H	H	L	H	H	H	B	H	H	L	H	L	H	B	B	B	H	B	H	H	B	B	B	B	H	B	H	B	L	H	B	H	L	H	H	B	B	B	B	H	H	B	H
CH6	gUNC11058438	50.3936	B	L	H	B	H	H	L	H	U	H	B	H	H	L	H	L	H	B	B	B	H	B	H	H	B	B	B	B	H	B	H	H	L	H	B	H	L	H	H	B	B	B	B	H	H	B	H
CH6	gUNC11063030	50.7001	B	L	H	B	H	H	L	H	H	H	B	H	H	L	H	L	H	B	B	B	H	B	H	H	B	B	B	B	H	B	H	H	L	H	B	H	L	H	H	B	B	B	B	H	H	B	H
CH6	mUNC060377743	52.5554	B	L	H	B	H	H	L	H	H	H	B	H	H	L	H	L	H	B	B	B	H	B	H	H	B	B	B	B	H	B	H	H	L	H	B	H	L	H	H	B	B	B	B	H	H	B	B
CH6	gUNC11110543	54.2232	B	L	H	B	H	H	L	H	H	H	B	H	H	L	H	L	H	B	B	B	H	B	H	H	B	B	B	B	H	B	H	H	L	H	B	H	L	H	H	B	B	B	B	H	H	H	B
CH6	SAH062169449	54.2362	B	L	H	B	H	H	L	H	U	H	B	H	H	L	H	L	H	B	B	B	H	B	H	H	B	B	B	B	H	B	H	H	L	H	B	H	L	H	H	B	B	B	B	H	H	H	B
CH6	SAH062169452	54.2363	B	L	H	B	H	H	L	H	U	H	B	H	H	L	H	L	H	B	B	B	H	B	H	H	B	B	B	B	H	B	H	H	L	H	B	H	L	H	H	B	B	B	B	H	H	H	B
CH6	gUNC11128971	55.5057	B	L	H	B	H	H	L	H	U	B	B	H	H	L	H	L	H	B	B	B	H	B	H	H	B	B	B	H	H	B	H	H	L	H	B	H	L	H	H	B	B	B	B	H	H	H	B
CH6	mUNC060379499	56.1093	B	L	H	B	H	H	L	H	H	B	B	H	H	L	H	L	H	B	B	B	H	B	H	H	B	B	B	H	H	B	H	H	L	H	B	H	L	H	H	B	B	B	B	H	H	H	B
CH6	mUNC060379499b	56.1093	B	L	H	B	H	H	L	H	H	B	B	H	H	L	H	L	H	B	B	B	H	B	H	H	B	B	B	H	H	B	H	H	L	H	B	H	L	H	H	B	B	B	B	H	H	H	B
CH6	gUNC11150827	56.9515	B	L	H	B	H	H	L	H	U	B	B	H	H	L	H	L	H	B	B	B	H	B	H	H	B	B	B	H	H	B	H	H	L	H	B	H	L	H	H	B	B	B	B	H	H	H	B
CH6	gUNC11153623	57.2624	B	L	H	B	H	H	L	H	H	B	B	H	H	L	H	L	H	B	B	B	H	B	H	H	B	B	B	H	H	B	H	H	L	H	B	H	L	H	H	B	B	B	B	H	H	H	B
CH6	gUNC11198411	61.2785	B	L	H	B	H	H	L	H	U	B	B	H	H	L	H	L	H	B	B	B	H	B	H	H	B	B	B	H	H	B	H	H	L	H	B	H	L	H	H	B	B	B	B	H	H	H	B
CH6	mUNC11205160	61.8405	B	L	H	B	H	H	L	H	U	B	B	H	H	L	H	L	H	B	B	B	H	B	H	H	B	B	B	H	H	B	H	H	L	H	B	H	L	H	H	B	B	B	B	H	H	H	B
CH6	gUNC11225314	63.3915	B	L	H	B	H	H	L	H	H	B	B	H	H	L	H	L	H	B	B	H	H	B	H	H	B	B	B	H	H	B	H	H	L	H	B	H	L	H	H	B	B	B	B	H	H	H	B
CH6	SBC062925724	73.1431	B	L	H	B	H	H	L	H	H	B	B	H	H	H	H	L	H	B	B	H	H	B	H	H	B	B	B	H	H	B	H	H	L	H	B	H	L	B	H	B	B	B	B	H	H	H	B
CH6	gUNC11360077	73.423	B	L	H	B	H	H	L	H	U	B	B	H	H	H	H	L	H	B	B	H	H	B	H	H	B	B	B	H	H	B	H	H	L	H	B	H	L	B	H	B	B	B	B	H	H	H	B
CH6	mbHkupUNC060122218	76.2869	B	L	H	B	H	H	L	H	U	B	B	H	H	H	H	L	H	B	B	H	H	B	H	H	B	B	B	H	H	B	H	H	L	H	B	H	L	B	H	B	B	B	B	H	H	H	B
CH6	gUNC11431336	78.1375	B	H	H	B	L	H	L	H	U	B	B	H	H	H	H	L	H	B	B	H	L	B	H	H	H	B	B	H	H	B	H	H	L	H	B	H	H	B	H	B	B	B	B	H	H	H	B
CH6	SBJ063150383	78.7596	B	H	H	B	L	H	L	H	H	B	B	H	H	H	H	L	H	B	B	H	L	B	H	H	H	B	B	H	H	B	H	H	L	H	B	H	H	B	H	B	B	B	B	H	H	H	B
CH6	gUNC11449280	79.491	B	H	H	B	L	H	L	H	H	B	B	H	H	H	H	L	H	B	B	H	L	B	H	H	H	B	B	H	H	B	H	H	L	H	B	H	H	B	H	B	B	B	B	H	H	H	B
CH6	gUNC11464537	80.7276	B	H	H	B	L	H	L	H	H	B	B	H	H	H	H	L	H	B	B	H	L	B	H	H	H	B	B	H	H	B	H	H	L	H	B	H	H	B	H	B	B	B	B	H	H	H	B
CH6	SFT063232366	80.8092	B	H	H	B	L	H	L	H	H	B	B	H	H	H	H	L	H	B	B	H	L	B	H	H	H	B	B	H	H	B	H	H	L	H	B	H	H	B	H	B	B	B	B	H	H	H	B
CH6	SFT063240234	81.0059	B	H	H	B	L	H	L	H	U	B	B	H	H	H	H	L	H	B	B	H	L	B	H	H	H	B	B	H	H	B	H	H	L	H	B	H	H	B	H	B	B	B	B	H	H	L	B
CH6	gJAX00143111	81.0486	B	H	H	B	L	H	L	H	H	B	B	H	H	H	H	L	H	B	B	H	L	B	H	H	H	B	B	H	H	B	H	H	L	H	B	H	H	B	H	B	B	B	B	H	H	L	B
CH6	mUNC11500109	83.1711	B	H	H	B	L	H	L	H	H	B	B	H	H	H	H	L	H	B	B	H	L	B	H	H	H	B	B	H	H	B	H	H	L	H	B	H	H	B	H	B	B	B	B	H	H	L	B
CH6	JAX00143277	83.2009	B	H	H	B	L	H	L	H	U	B	B	H	H	H	H	L	H	B	B	H	L	B	H	H	H	B	B	H	H	B	H	H	L	H	B	H	H	B	H	B	B	B	B	H	H	L	B
CH6	mUNC060135143	84.5482	B	H	H	B	L	H	L	H	H	B	B	H	H	H	H	L	H	B	B	H	L	B	H	H	H	B	B	H	H	B	H	H	L	H	B	H	H	B	H	B	B	B	B	H	H	L	B
CH6	mUNC060135212	84.8951	B	H	H	B	L	H	L	H	H	B	B	H	H	H	H	L	H	B	B	H	L	B	H	H	H	B	B	H	H	B	H	H	L	H	B	H	H	B	H	B	B	B	B	H	H	L	B
CH6	mUNC11524637	85.9795	B	H	H	B	L	H	L	H	U	B	B	H	H	H	H	L	H	B	B	H	L	U	H	H	H	U	U	H	H	B	H	H	L	H	B	H	H	B	H	B	B	B	B	H	H	L	B
CH6	gUNC11544380	87.5223	B	H	H	B	L	H	L	H	H	B	B	H	H	H	H	L	H	B	B	H	L	B	H	L	H	B	B	H	H	B	H	H	L	H	B	H	H	B	H	B	B	B	B	H	H	L	B
CH6	gUNC11548556	87.8072	B	H	H	B	L	H	L	H	U	B	B	H	H	H	H	L	H	B	B	H	L	B	H	L	H	B	B	H	H	B	H	H	L	H	B	H	H	B	H	B	B	B	B	H	H	L	B
CH6	gUNCHS018013	88.7269	B	H	H	B	L	H	L	H	H	B	B	H	H	H	H	L	H	B	B	H	L	B	H	L	H	B	B	H	H	B	H	H	L	H	B	H	H	B	H	B	B	B	B	H	H	L	B
CH6	gUNC11564970	89.1673	B	H	H	B	L	H	L	H	H	B	B	H	H	H	H	L	H	B	B	H	L	B	H	L	H	B	B	H	H	B	H	H	L	H	B	H	H	B	H	B	B	B	B	H	H	L	B
CH6	gUNC11567769	89.5585	B	H	H	B	L	H	L	H	H	B	B	H	H	H	H	L	H	B	B	H	L	B	H	L	H	B	B	H	H	B	H	H	L	H	B	H	H	B	H	B	B	B	B	H	H	L	B
CH6	mUNC11571762	90.1526	B	H	H	B	L	H	L	H	H	B	B	H	H	H	H	L	H	B	B	H	L	B	H	L	H	B	B	H	H	B	H	H	L	H	B	H	H	B	H	B	B	B	B	H	H	L	B
CH6	mUNC11578312	91.0243	B	H	H	B	L	B	L	H	H	B	B	H	H	H	H	L	H	B	B	H	L	B	H	L	H	B	B	H	H	B	H	H	L	H	B	H	H	B	H	B	B	B	B	H	H	L	B
CH6	S2H063641105	91.0276	B	H	H	B	L	B	L	H	U	B	B	H	H	H	H	L	H	B	B	H	L	B	H	L	H	B	B	H	H	B	H	H	L	H	B	H	H	B	H	B	B	B	B	H	H	L	B
CH6	gUNC11580387	91.2079	B	H	H	B	L	B	L	H	H	B	B	H	H	H	H	L	H	B	B	H	L	B	H	L	H	B	B	H	H	B	H	H	L	H	B	H	H	B	H	B	B	B	B	H	H	L	B
CH6	gUNC11596384	92.58	B	H	H	B	L	B	L	H	H	B	B	H	H	H	H	L	H	B	B	H	L	B	H	L	H	B	B	H	H	B	H	H	L	H	B	H	H	B	H	B	B	B	B	H	H	L	B
CH6	gUNC11606332	93.2591	B	H	H	B	L	B	L	H	H	B	B	H	H	H	H	L	H	B	B	H	L	B	H	L	U	B	H	U	H	B	H	H	L	H	B	H	H	B	H	B	B	B	B	H	H	L	B
CH6	gUNC11633665	95.0367	H	H	H	B	L	B	L	H	H	B	B	H	H	H	H	L	H	B	B	H	L	B	H	L	H	B	H	H	H	B	H	H	L	H	B	H	H	B	H	B	B	B	B	H	H	L	B
CH6	gbHkupUNC060392916	96.3012	H	H	H	B	L	B	L	H	H	B	B	H	H	H	H	L	H	B	B	H	L	B	H	L	H	B	H	H	H	B	H	H	L	H	B	H	H	B	H	B	B	B	B	H	H	L	B
CH6	mbHkupUNC060149691	97.0144	H	H	H	B	L	B	L	H	H	B	B	H	H	H	H	L	H	B	B	H	L	B	H	L	H	B	H	H	H	B	H	H	L	H	B	H	H	B	H	B	B	B	B	H	H	L	B
CH6	gUNC11669759	97.7168	H	H	H	B	L	B	L	H	U	B	B	H	H	H	H	L	H	B	B	H	L	B	H	L	H	B	H	H	H	B	H	H	L	H	B	H	H	B	H	B	B	B	B	H	H	L	B
CH6	gUNC11677682	98.2893	H	H	H	B	H	B	L	H	H	B	B	H	H	H	H	L	H	B	B	H	L	B	H	L	H	B	H	H	H	B	H	H	L	H	B	H	H	B	H	B	B	B	B	H	H	L	B
CH6	gJAX00619147	98.4105	H	H	H	B	H	B	L	H	U	B	B	H	H	H	H	L	H	B	B	H	L	B	H	L	H	B	H	H	H	B	H	H	L	H	B	H	H	B	H	B	B	B	B	H	H	L	B
CH6	gUNCHS018371	100.724	H	H	H	B	H	B	L	H	H	B	B	H	H	H	H	L	H	B	B	H	L	B	H	L	H	B	H	H	H	B	H	H	L	H	B	H	H	B	H	H	B	B	B	H	H	L	B
CH6	SBT064069183	101.73	H	H	H	B	H	B	L	H	U	B	B	H	H	H	H	L	H	B	B	H	L	B	H	L	H	B	H	H	H	B	H	H	L	H	B	H	H	B	H	H	B	B	B	H	H	L	B
CH6	gUNC11752798	103.727	H	H	H	B	H	B	L	H	H	B	B	H	H	H	H	L	H	B	B	H	L	B	H	L	H	B	H	H	H	B	H	H	L	H	B	H	H	B	H	H	B	B	B	H	H	L	B
CH6	SFH064168212	104.205	H	H	H	B	H	B	L	H	U	B	B	H	H	H	H	L	H	B	B	H	L	B	H	L	H	B	H	H	H	B	H	H	L	H	B	H	H	B	H	H	B	B	B	H	H	L	B
CH6	gJAX00144860	104.353	H	H	H	B	H	B	L	H	H	B	B	H	H	H	H	L	H	B	B	H	L	B	H	L	H	B	H	H	H	B	H	H	L	H	B	H	H	B	H	H	B	B	B	H	H	L	B
CH6	gUNC11769656	105.178	H	H	H	B	H	B	L	H	H	B	B	H	H	H	H	L	H	B	B	H	L	B	H	L	H	B	H	H	H	B	H	H	L	H	B	H	H	B	H	H	B	B	B	H	H	L	B
CH6	gJAX00144998	106.186	H	H	H	B	H	B	L	H	H	B	B	H	H	H	H	L	H	B	B	H	L	B	H	L	H	B	H	H	H	B	H	H	L	H	B	H	H	B	H	H	B	B	B	H	H	L	B
CH6	gUNC11813639	108.56	H	H	H	B	H	B	L	H	U	B	B	H	H	H	H	L	H	B	H	H	L	B	H	L	H	B	H	H	H	B	H	H	L	H	B	H	H	B	H	H	B	B	B	H	H	L	B
CH6	S1H064449266	111.232	H	H	H	B	H	B	L	H	H	B	B	H	H	H	H	L	H	B	H	H	L	B	H	L	H	B	H	H	H	B	H	H	L	H	B	H	H	B	H	H	B	B	H	H	H	L	B
CH6	gUNC11866416	112.144	H	H	H	B	H	B	L	H	H	B	B	H	H	H	H	L	H	B	H	H	L	B	H	L	H	B	H	H	H	B	H	H	L	H	B	H	H	B	H	H	B	B	H	H	H	L	B
CH6	gUNC11915060	116.298	H	B	H	B	H	B	L	H	H	B	B	H	H	H	H	L	H	B	H	H	L	B	H	L	H	B	H	H	H	B	H	H	L	H	H	H	H	B	H	H	B	B	H	H	H	L	B
CH6	B10060116657	116.657	H	B	H	B	H	B	L	H	U	B	B	H	H	H	H	L	H	B	H	H	L	B	H	L	H	B	H	H	H	B	H	H	L	H	H	H	H	B	H	H	B	B	H	H	H	L	B
CH6	gUNCHS018772	116.698	H	B	H	B	H	B	L	H	B	B	B	H	H	H	H	L	H	B	H	H	L	B	H	L	H	B	H	H	H	B	H	H	L	H	H	H	H	B	H	H	B	B	H	H	H	L	B
CH6	SFT064670665	116.767	H	B	H	B	H	B	L	H	U	B	B	H	H	H	H	L	H	B	H	H	L	B	H	L	H	B	H	H	H	B	H	H	L	H	H	H	H	B	H	H	B	B	H	H	H	L	B
CH6	mUNC11939594	118.078	H	B	H	B	H	H	L	H	H	B	B	H	H	H	H	L	H	B	H	H	L	B	H	L	H	B	H	H	H	B	H	H	L	H	H	H	H	B	H	H	B	B	H	H	H	L	B
CH6	S2H064732280	118.307	H	B	H	B	H	H	L	H	U	B	B	H	H	H	H	L	H	B	H	H	L	B	H	L	H	B	H	H	H	B	H	H	L	H	H	H	H	B	H	H	B	B	H	H	H	L	B
CH6	gJAX00623904	118.528	H	B	H	B	H	H	L	H	H	B	B	H	H	H	H	L	H	B	H	H	L	B	H	L	H	B	H	H	H	B	H	H	L	H	H	H	H	B	H	H	B	B	H	H	H	L	B
CH6	S6Y064745300	118.633	H	B	H	B	H	H	L	H	B	B	B	H	H	H	H	L	H	B	H	H	L	B	H	L	H	B	H	H	H	B	H	H	L	H	H	H	H	B	H	H	B	B	H	H	H	L	B
CH6	S6Y064745303	118.633	H	B	H	B	H	H	L	H	B	B	B	H	H	H	H	L	H	B	H	H	L	B	H	L	H	B	H	H	H	B	H	H	L	H	H	H	H	B	H	H	B	B	H	H	H	L	B
CH6	gUNC11956402	119.192	H	B	H	B	H	H	L	H	B	B	B	H	H	H	H	L	H	B	H	H	L	B	H	L	H	B	H	H	H	B	H	H	L	H	H	H	H	B	H	H	B	B	H	H	H	L	B
CH6	gUNC11964864	119.929	H	B	H	B	H	H	L	H	U	B	B	H	H	H	H	L	H	B	H	H	L	B	H	L	H	B	H	H	H	B	H	H	L	H	H	H	H	B	H	H	B	B	H	H	H	L	B
CH6	S6H065371452	134.286	H	B	H	B	H	H	L	H	H	H	B	H	H	H	H	H	H	B	H	H	L	B	H	L	H	H	H	L	H	B	H	H	L	H	H	H	H	B	H	H	B	H	L	H	L	L	H
CH6	SSR065377369	134.434	H	B	H	B	H	H	L	H	H	H	B	H	H	H	H	H	H	B	H	H	L	B	H	L	H	H	H	L	H	B	H	H	L	H	H	H	H	B	H	H	B	H	L	H	L	L	H
CH6	SSH065385406	134.635	H	B	H	B	H	H	L	H	H	H	B	H	H	H	H	H	H	B	H	H	L	B	H	L	H	H	H	L	H	B	H	H	L	H	H	H	H	B	H	H	B	H	L	H	L	L	H
CH6	gUNCHS019135	136.107	H	B	H	B	H	H	L	H	H	H	B	H	H	H	H	H	H	B	H	H	L	B	H	L	H	H	H	L	H	B	H	H	L	H	H	H	H	B	H	H	B	H	L	H	L	L	H
CH6	gUNC12178674	136.765	H	B	H	B	H	H	L	H	U	H	B	H	H	H	H	H	H	B	H	H	L	B	H	L	H	H	H	L	H	B	H	H	L	H	H	H	H	B	H	H	B	H	L	H	L	L	H
CH6	gJAX00627830	137.328	H	B	H	B	H	H	L	H	H	H	B	H	H	H	H	H	H	B	H	H	L	B	H	L	H	H	H	L	H	B	H	H	L	H	H	H	H	B	H	H	H	H	L	H	L	L	H
CH6	gUNC12197718	137.837	H	B	H	B	H	H	L	H	H	H	B	H	H	H	H	H	H	B	H	H	L	B	H	L	H	H	H	L	H	B	H	H	L	H	H	H	H	B	H	H	H	H	L	H	L	L	H
CH6	gUNC12205316	138.333	H	B	H	B	H	H	L	H	U	H	B	H	H	H	H	H	H	B	H	H	L	B	H	L	H	H	H	L	H	B	H	H	L	H	H	H	H	B	H	H	H	H	L	H	L	L	H
CH6	S6R065543032	138.576	H	B	H	B	H	H	L	H	H	H	B	H	H	H	H	H	H	B	H	H	L	B	H	L	H	H	H	L	H	B	H	H	L	H	H	H	H	B	H	H	H	H	L	H	L	L	H
CH6	S1H065543192	138.58	H	B	H	B	H	H	L	H	U	H	B	H	H	H	H	H	H	B	H	H	L	B	H	L	H	H	H	L	H	B	H	H	L	H	H	H	H	B	H	H	H	H	L	H	L	L	H
CH6	gUNC12213911	138.992	H	B	H	B	H	H	L	H	H	H	B	H	H	H	H	H	H	B	H	H	L	B	H	L	H	H	H	L	H	B	H	H	L	H	H	H	H	B	H	H	H	H	L	H	L	L	H
CH6	gUNC12228124	139.839	H	B	H	B	H	H	L	H	H	H	B	H	H	H	H	H	H	B	L	H	L	B	H	L	H	H	H	L	H	B	H	H	L	H	H	H	H	B	H	H	H	H	L	H	L	L	H
CH6	gUNC12245354	140.876	H	B	B	H	H	U	L	H	U	H	B	U	H	H	H	H	H	H	L	U	L	B	H	L	H	H	U	U	H	B	H	U	L	H	U	H	H	B	H	H	H	H	L	H	L	L	H
CH6	SFT065654580	141.365	H	B	B	H	H	H	L	H	H	H	B	H	H	H	H	H	H	H	L	H	L	B	H	L	H	H	H	L	H	B	H	H	L	H	H	H	H	B	H	H	H	H	L	H	L	L	H
CH6	SFT065657409	141.435	H	B	B	H	H	H	L	H	H	H	B	H	H	H	H	H	H	H	L	H	L	B	H	L	H	H	H	L	H	B	H	H	L	H	H	H	H	B	H	H	H	H	L	H	L	L	H
CH6	gJAX00147625	141.736	H	B	B	H	H	H	L	H	H	H	B	H	H	H	H	H	H	H	L	H	L	B	H	L	H	H	H	L	H	B	H	H	L	H	H	H	H	B	H	H	H	H	L	H	L	L	H
CH6	SFT065707377	142.684	H	B	B	H	H	H	L	H	U	H	B	H	H	H	H	H	H	H	L	H	L	B	H	L	H	H	L	L	H	B	H	H	H	H	H	H	H	B	H	H	H	H	L	H	L	L	H
CH6	SFT065721192	143.03	H	B	B	H	H	H	L	H	H	H	B	H	H	H	H	H	H	H	L	H	L	B	H	L	H	H	L	L	H	B	H	H	H	H	H	H	H	B	H	H	H	H	L	H	L	L	H
CH6	gUNC12343227	147.212	H	B	B	H	H	H	L	H	U	H	B	H	H	H	H	H	B	H	L	H	L	B	L	L	H	H	L	L	H	B	H	H	H	H	H	H	H	B	H	H	L	H	L	H	L	L	H
CH6	SFT065894177	147.354	H	B	B	H	H	H	L	H	H	H	B	H	H	H	H	H	B	H	L	H	L	B	L	L	H	H	L	L	H	B	H	H	H	H	H	H	H	B	H	H	L	H	L	H	L	L	H
CH6	mUNC12359286	148.644	H	B	B	H	H	H	L	H	H	H	B	H	H	H	H	H	B	H	L	H	L	B	L	L	H	H	L	L	H	B	H	H	H	H	H	H	H	B	H	H	L	H	L	H	L	L	H
CH7	SBT070125779	3.14449	H	B	B	B	H	H	B	L	H	B	B	H	H	H	L	B	B	H	H	H	B	L	H	B	H	L	L	L	L	H	B	L	B	H	L	B	H	B	H	H	L	H	L	H	L	H	L
CH7	SBJ070125933	3.14834	H	B	B	B	H	H	B	L	H	B	B	H	H	H	L	B	B	H	H	H	B	L	H	B	H	L	L	L	L	H	B	L	B	H	L	B	H	B	H	H	L	H	L	H	L	H	L
CH7	SBT070136007	3.40018	H	B	B	B	H	H	B	L	H	B	B	H	H	H	L	B	B	H	H	H	B	H	H	B	H	L	L	L	L	H	B	L	B	H	L	B	H	B	L	H	L	H	L	H	L	H	L
CH7	SBT070179412	4.48531	H	B	B	B	H	H	B	L	H	B	B	H	H	H	L	B	B	H	H	H	B	H	H	B	H	L	L	L	L	H	B	L	B	H	L	B	H	B	L	H	L	H	L	H	L	H	L
CH7	SBT070180950	4.52377	H	B	B	B	H	H	B	L	H	B	B	H	H	H	L	B	B	H	H	H	B	H	H	B	H	L	L	L	L	H	B	L	B	H	L	B	H	B	L	H	L	H	L	H	L	H	L
CH7	SBJ070181233	4.53083	H	B	B	B	H	H	B	L	U	B	B	H	H	H	L	B	B	H	H	H	B	H	H	B	H	L	L	L	L	H	B	L	B	H	L	B	H	B	L	H	L	H	L	H	L	H	L
CH7	SBT070181237	4.53092	H	B	B	B	H	H	B	L	U	B	B	H	H	H	L	B	B	H	H	H	B	H	H	B	H	L	L	L	L	H	B	L	B	H	L	B	H	B	L	H	L	H	L	H	L	H	L
CH7	SBJ070195041	4.87604	H	B	B	B	H	H	B	L	H	B	B	H	H	H	L	B	B	H	H	H	B	H	H	B	H	L	L	L	L	H	B	L	B	H	L	B	H	B	L	H	L	H	L	H	L	H	L
CH7	SBT070195049	4.87623	H	B	B	B	H	H	B	L	H	B	B	H	H	H	L	B	B	H	H	H	B	H	H	B	H	L	L	L	L	H	B	L	B	H	L	B	H	B	L	H	L	H	L	H	L	H	L
CH7	UNCHS019452	10.3695	H	B	B	B	H	H	B	H	H	B	B	H	H	H	L	B	B	H	H	H	B	H	H	B	H	L	L	L	L	H	B	L	B	H	L	B	H	B	L	H	L	H	L	H	L	H	L
CH7	mbHkupUNC070619888	11.7015	H	B	B	B	H	H	B	H	H	B	B	H	H	H	L	B	B	H	H	H	B	H	H	B	H	L	L	L	L	H	B	L	B	H	L	B	H	B	L	H	L	H	L	H	L	H	L
CH7	SBT070520070	13.0018	H	B	B	B	H	H	B	H	H	B	B	H	H	H	L	B	B	H	H	H	B	H	H	B	H	L	L	L	L	H	B	L	B	H	L	B	H	B	L	H	L	H	L	H	L	H	L
CH7	SBT070520756	13.0189	H	B	B	B	H	H	B	H	U	B	B	H	H	H	L	B	B	H	H	H	B	H	H	B	H	L	L	L	L	H	B	L	B	H	L	B	H	B	L	H	L	H	L	H	L	H	L
CH7	gJAX00148771	13.0224	H	B	B	B	H	H	B	H	H	B	B	H	H	H	L	B	B	H	H	H	B	H	H	B	H	L	L	L	L	H	B	L	B	H	L	B	H	B	L	H	L	H	L	H	L	H	L
CH7	gJAX00148771b	13.0224	H	B	B	B	H	H	B	H	H	B	B	H	H	H	L	B	B	H	H	H	B	H	H	B	H	L	L	L	L	H	B	L	B	H	L	B	H	B	L	H	L	H	L	H	L	H	L
CH7	gUNCHS019472	13.0415	H	B	B	B	H	H	B	H	U	B	B	H	H	H	L	B	B	H	H	H	B	H	H	B	H	L	L	L	L	H	B	L	B	H	L	B	H	B	L	H	L	H	L	H	L	H	L
CH7	SBJ070522140	13.0535	H	B	B	B	H	H	B	H	H	B	B	H	H	H	L	B	B	H	H	H	B	H	H	B	H	L	L	L	L	H	B	L	B	H	L	B	H	B	L	H	L	H	L	H	L	H	L
CH7	SBJ070523363	13.0841	H	B	B	B	H	H	B	H	H	B	B	H	H	H	L	B	B	H	H	H	B	H	H	B	H	L	L	L	L	H	B	L	B	H	L	B	H	B	L	H	L	H	L	H	L	H	L
CH7	SBT070523467	13.0867	H	B	B	B	H	H	B	H	H	B	B	H	H	H	L	B	B	H	H	H	B	H	H	B	H	L	L	L	L	H	B	L	B	H	L	B	H	B	L	H	L	H	L	H	L	H	L
CH7	SBJ070523772	13.0943	H	B	B	B	H	H	B	H	H	B	B	H	H	H	L	B	B	H	H	H	B	H	H	B	H	L	L	L	L	H	B	L	B	H	L	B	H	B	L	H	L	H	L	H	L	H	L
CH7	SBJ070523993	13.0998	H	B	B	B	H	H	B	H	U	B	B	H	H	H	L	B	B	H	H	H	B	H	H	B	H	L	L	L	L	H	B	L	B	H	L	B	H	B	L	H	L	H	L	H	L	H	L
CH7	SBT070525231	13.1308	H	B	B	B	H	H	B	H	H	B	B	H	H	H	L	B	B	H	H	H	B	H	H	B	H	L	L	L	L	H	B	L	B	H	L	B	H	B	L	H	L	H	L	H	L	H	L
CH7	SBT070530383	13.2596	H	B	B	B	H	H	B	H	U	B	B	H	H	H	L	B	B	H	H	H	B	H	H	B	H	L	L	L	L	H	B	L	B	H	L	B	H	B	L	H	L	H	L	H	L	H	L
CH7	SBJ070530418	13.2605	H	B	B	B	H	H	B	H	U	B	B	H	H	H	L	B	B	H	H	H	B	H	H	B	H	L	L	L	L	H	B	L	B	H	L	B	H	B	L	H	L	H	L	H	L	H	L
CH7	SBT070530495	13.2624	H	B	B	B	H	H	B	H	H	B	B	H	H	H	L	B	B	H	H	H	B	H	H	B	H	L	L	L	L	H	B	L	B	H	L	B	H	B	L	H	L	H	L	H	L	H	L
CH7	SBT070530685	13.2671	H	B	B	B	H	H	B	H	U	B	B	H	H	H	L	B	B	H	H	H	B	H	H	B	H	L	L	L	L	H	B	L	B	H	L	B	H	B	L	H	L	H	L	H	L	H	L
CH7	SBT070530772	13.2693	H	B	B	B	H	H	B	H	H	B	B	H	H	H	L	B	B	H	H	H	B	H	H	B	H	L	L	L	L	H	B	L	B	H	L	B	H	B	L	H	L	H	L	H	L	H	L
CH7	mUNC070621878	15.9107	H	B	B	B	H	H	B	H	H	B	B	H	H	H	L	B	B	H	H	H	B	H	H	B	H	L	L	L	L	H	B	L	B	H	L	B	H	B	L	H	L	H	L	H	L	H	L
CH7	mUNC12490509	23.3858	H	B	B	B	H	H	B	H	U	B	B	H	H	H	H	B	B	H	H	H	B	H	H	B	H	L	L	L	L	H	B	L	B	H	L	B	H	B	L	H	L	H	L	H	L	H	L
CH7	SSR070964701	24.1175	H	B	B	B	H	H	B	H	H	B	B	H	H	H	H	B	B	H	H	H	B	H	H	B	H	L	L	L	L	H	B	L	B	H	L	B	H	B	L	H	L	H	L	H	L	H	L
CH7	gUNCHS019547	24.2866	H	B	B	B	H	H	B	H	H	B	B	H	H	H	H	B	B	H	H	H	B	H	H	B	H	L	L	L	L	H	B	L	B	H	L	B	H	B	L	H	L	H	L	H	L	H	L
CH7	SBR070973809	24.3452	H	B	B	B	H	H	B	H	H	B	B	H	H	H	H	B	B	H	H	H	B	H	H	B	H	L	L	L	L	H	B	L	B	H	L	B	H	B	L	H	L	H	L	H	L	H	L
CH7	SFT071106644	27.6661	B	B	B	B	H	H	B	H	H	B	H	H	H	H	H	B	B	H	H	H	B	H	H	B	H	L	L	L	L	H	B	L	B	H	H	B	H	B	L	L	L	H	L	H	L	H	L
CH7	bHkupUNC070627737	28.0418	B	B	B	B	H	H	B	H	H	B	H	H	H	H	H	B	B	H	H	H	B	H	H	B	H	L	L	L	L	H	B	L	B	H	H	B	H	B	L	L	L	H	L	H	L	H	L
CH7	gUNC12541477	28.0691	B	B	B	B	H	H	B	H	H	B	H	H	H	H	H	B	B	H	H	H	B	H	H	B	H	L	L	L	L	H	B	L	B	H	H	B	H	B	L	L	L	H	L	H	L	H	L
CH7	SFH071144084	28.6021	B	B	B	B	H	H	B	H	U	B	H	H	H	H	H	B	B	H	H	H	B	H	H	B	H	L	L	L	L	H	B	L	B	H	H	B	H	B	L	L	L	H	L	H	L	H	L
CH7	gUNC12548196	28.7216	B	B	B	B	H	H	B	H	H	B	H	H	H	H	H	B	B	H	H	H	B	H	H	B	H	L	L	L	L	H	B	L	B	H	H	B	H	B	L	L	L	H	L	H	L	H	L
CH7	SS6071228982	30.7246	B	B	B	B	H	H	B	H	H	B	H	H	H	B	H	B	B	H	H	H	B	H	H	B	H	L	L	L	L	H	B	L	B	H	H	H	H	B	L	L	L	H	L	H	H	H	L
CH7	JAX00634665	30.7562	B	B	B	B	H	H	B	H	U	B	H	H	H	B	H	B	B	H	H	H	B	H	H	B	H	L	L	L	L	H	B	L	B	H	H	H	H	B	L	L	L	H	L	H	H	H	L
CH7	UNC12577238	30.8232	B	B	B	B	H	H	B	H	H	B	H	H	H	B	H	B	B	H	H	H	B	H	H	B	H	L	L	L	L	H	B	L	B	H	H	H	H	B	L	L	L	H	L	H	H	H	L
CH7	mJAX00150020	34.1931	B	B	B	B	H	H	B	H	U	B	H	H	H	B	H	B	B	H	H	H	B	H	H	B	H	L	L	L	L	H	B	L	B	H	H	H	H	B	L	L	L	H	L	H	H	H	L
CH7	SS6071388190	34.7048	B	B	B	H	H	H	B	H	U	B	H	H	H	B	H	B	B	H	H	H	B	H	H	B	H	L	L	L	L	H	B	L	B	H	H	H	H	B	L	L	L	H	L	H	H	H	L
CH7	SFT071400353	35.0088	B	B	B	H	H	H	B	H	U	B	H	H	H	B	H	B	B	H	H	H	B	H	H	B	H	L	L	L	L	H	B	L	B	H	H	H	H	B	L	L	L	H	L	H	H	H	L
CH7	ST2071424946	35.6237	B	B	B	H	H	H	B	H	H	B	H	H	H	B	H	B	B	H	H	H	B	H	H	B	H	L	L	L	L	H	B	L	B	H	H	H	H	B	L	L	L	H	L	H	H	H	L
CH7	gUNC12620224	35.7536	B	B	B	H	H	H	B	H	U	B	H	H	H	B	H	B	B	H	H	H	B	H	H	B	H	L	L	L	L	H	B	L	B	H	H	H	H	B	L	L	L	H	L	H	H	H	L
CH7	SX1071447990	36.1998	B	B	B	H	H	H	B	H	H	B	H	H	H	B	H	B	B	H	H	H	B	H	H	H	H	L	L	L	L	H	B	L	B	H	H	H	H	B	L	L	L	H	L	H	H	H	L
CH7	UNC12632852	36.4932	B	B	B	H	H	H	B	H	U	B	H	H	H	B	H	B	B	H	H	H	B	H	H	H	H	L	L	L	L	H	B	L	B	H	H	H	H	B	L	L	L	H	L	H	H	H	L
CH7	UNC12640450	36.9414	B	B	B	H	H	H	B	H	H	B	H	H	H	B	H	B	B	H	H	H	B	H	H	H	H	L	L	L	L	H	B	L	B	B	H	H	H	B	L	L	L	H	L	H	H	H	H
CH7	UNC12643987	37.1619	B	B	B	H	H	H	B	H	H	B	H	H	H	B	H	B	B	H	H	H	B	H	H	H	H	L	L	L	L	H	B	L	B	B	H	H	H	B	L	L	L	H	L	H	H	H	H
CH7	UNC12646173	37.2865	B	B	B	H	H	H	B	H	H	B	H	H	H	B	H	B	B	H	H	H	B	H	H	H	H	L	L	L	L	H	B	L	B	B	H	H	H	B	L	L	L	H	L	H	H	H	H
CH7	UNC12646440	37.3019	B	B	B	H	H	H	B	H	U	B	H	H	H	B	H	B	B	H	H	H	B	H	H	H	H	L	L	L	L	H	B	L	B	B	H	H	H	B	L	L	L	H	L	H	H	H	H
CH7	mUNC12649074	37.4742	B	B	B	H	H	H	B	H	H	B	H	H	H	B	H	B	B	H	H	H	H	H	H	H	H	L	L	L	L	H	B	L	B	B	H	H	H	B	L	L	L	H	L	H	H	H	H
CH7	gUNCHS019767	37.7776	B	B	B	H	H	H	B	H	H	B	H	H	H	B	H	B	B	H	H	H	H	H	H	H	H	L	L	L	L	H	B	L	B	B	H	H	H	B	L	L	L	H	L	H	H	H	H
CH7	UNC12654130	37.8577	B	B	B	H	H	H	B	H	H	B	H	H	H	B	H	B	B	H	H	H	H	H	H	H	H	L	L	L	L	H	B	L	B	B	H	H	H	B	L	L	L	H	L	H	H	H	H
CH7	SFH071578862	39.4716	B	B	B	H	H	H	B	H	H	B	H	H	H	B	H	B	B	H	H	H	H	H	H	H	H	L	L	L	L	H	B	L	B	B	H	H	H	B	L	L	L	H	L	H	H	H	H
CH7	SS6071581099	39.5275	B	B	B	H	H	H	B	H	H	B	H	H	H	B	H	B	B	H	H	H	H	H	H	H	H	L	L	L	L	H	B	L	B	B	H	H	H	B	L	L	L	H	L	H	H	H	H
CH7	SS6071581229	39.5307	B	B	B	H	H	H	B	H	H	B	H	H	H	B	H	B	B	H	H	H	H	H	H	H	H	L	L	L	L	H	B	L	B	B	H	H	H	B	L	L	L	H	L	H	H	H	H
CH7	SS6071581265	39.5316	B	B	B	H	H	H	B	H	U	B	H	H	H	B	H	B	B	H	H	H	H	H	H	H	H	L	L	L	L	H	B	L	B	B	H	H	H	B	L	L	L	H	L	H	H	H	H
CH7	SS6071581439	39.536	B	B	B	H	H	H	B	H	H	B	H	H	H	B	H	B	B	H	H	H	H	H	H	H	H	L	L	L	L	H	B	L	B	B	H	H	H	B	L	L	L	H	L	H	H	H	H
CH7	JAX00636482	39.5433	B	B	B	H	H	H	B	H	H	B	H	H	H	B	H	B	B	H	H	H	H	H	H	H	H	L	L	L	L	H	B	L	B	B	H	H	H	B	L	L	L	H	L	H	H	H	H
CH7	SS6071602326	40.0582	B	B	B	H	H	H	B	H	H	B	H	H	H	B	H	B	B	H	H	H	H	H	H	H	H	L	L	L	L	H	B	L	B	B	H	H	H	B	L	L	L	H	L	H	H	H	H
CH7	SS6071605043	40.1261	B	B	B	H	H	H	B	H	U	B	H	H	H	B	H	B	B	H	H	H	H	H	H	H	H	L	L	L	L	H	B	L	B	B	H	H	H	B	L	L	L	H	L	H	H	H	H
CH7	gUNC12711275	43.8167	B	B	B	H	H	H	B	H	U	B	H	H	H	H	H	B	B	H	H	H	H	H	H	H	H	L	L	L	L	H	B	H	B	H	H	H	H	B	L	L	L	L	L	H	H	H	H
CH7	gUNC12731598	45.5757	B	B	B	H	H	H	B	H	H	B	H	H	L	H	H	B	B	H	H	H	H	H	H	H	H	L	L	L	L	H	B	H	B	H	H	H	H	B	L	L	L	L	L	H	H	H	H
CH7	SBJ071824561	45.614	B	B	B	H	H	H	B	H	U	B	H	H	L	H	H	B	B	H	H	H	H	H	H	H	H	L	L	L	L	H	B	H	B	H	H	H	H	B	L	L	L	L	L	H	H	H	H
CH7	mbHkuprs31415664	48.2219	B	B	B	H	H	H	B	H	H	B	H	H	L	H	H	B	B	H	H	H	H	H	H	H	H	L	L	L	L	H	B	H	B	H	H	H	B	B	L	L	L	L	L	H	H	H	H
CH7	gUNC12786478	48.9877	B	B	B	H	H	H	B	H	H	B	H	H	L	H	H	B	B	H	H	H	H	H	H	H	H	L	L	L	L	H	B	H	B	H	H	H	B	B	L	L	L	L	L	H	H	H	H
CH7	gUNC12805712	50.2081	B	B	B	H	H	H	B	H	B	B	H	H	L	H	H	B	B	H	H	H	H	H	H	H	H	L	L	L	L	H	B	H	B	H	H	H	B	B	L	L	L	L	L	H	H	H	H
CH7	mUNC070500524	51.1604	B	B	B	H	H	H	B	H	B	B	H	H	L	H	H	B	B	H	B	H	H	H	H	H	H	L	L	L	L	H	B	H	B	H	H	H	B	B	L	L	L	L	L	H	H	H	H
CH7	SFH072089636	52.2409	B	B	B	H	H	H	B	U	B	B	H	H	L	H	H	B	B	H	B	U	H	H	U	H	U	L	L	L	L	H	B	H	B	U	U	U	B	B	L	L	L	L	L	H	H	H	H
CH7	mbHkupUNC070186230	53.9587	B	B	B	H	H	H	B	H	U	B	H	H	L	H	H	B	B	H	B	H	H	H	H	H	H	L	L	L	L	H	B	H	B	H	H	H	B	B	L	L	L	L	L	H	H	H	H
CH7	SFT072158434	53.9609	B	B	B	H	H	H	B	H	U	B	H	H	L	H	H	B	B	H	B	H	H	H	H	H	H	L	L	L	L	H	B	H	B	H	H	H	B	B	L	L	L	L	L	H	H	H	H
CH7	SFR072213328	55.3332	B	B	B	H	H	H	B	H	B	B	H	H	L	H	H	B	B	H	B	H	H	H	H	H	H	L	L	L	L	H	B	H	B	H	H	H	B	H	L	L	L	L	L	H	H	H	H
CH7	gUNC12899972	56.026	B	B	B	H	H	H	B	H	B	B	H	H	L	H	H	B	B	H	B	H	H	H	H	H	H	L	L	L	L	H	B	H	B	H	H	H	B	H	L	L	L	L	L	H	H	H	H
CH7	S2T072271903	56.7976	B	B	B	H	H	H	B	H	B	B	H	H	L	H	H	B	B	H	B	H	H	H	H	H	H	L	L	L	L	H	B	H	B	H	H	H	B	H	L	L	L	L	L	H	H	H	H
CH7	mUNC070217623	57.4424	B	B	B	H	H	H	B	H	U	B	H	H	L	H	H	B	B	H	B	H	H	H	H	H	H	L	L	L	L	H	B	H	B	H	H	H	B	H	L	L	L	L	L	H	H	H	H
CH7	mJAX00151798	58.7742	B	B	B	H	H	H	B	H	H	B	H	H	L	H	H	B	B	H	B	H	H	H	H	H	H	L	L	L	L	H	B	H	B	H	H	H	B	H	L	L	L	L	L	H	H	H	H
CH7	SX1072403965	60.0991	B	B	B	H	H	H	B	H	B	B	H	H	L	H	H	B	B	H	B	H	H	H	H	H	H	L	L	L	L	H	B	H	B	H	H	H	B	H	L	L	L	L	L	H	H	H	H
CH7	mJAX00151985	61.823	B	B	B	H	H	H	B	H	U	B	H	H	L	H	H	B	B	H	B	H	H	H	H	H	H	L	L	L	L	H	B	H	B	H	H	H	B	H	L	L	L	L	L	H	H	H	H
CH7	SBT072492225	62.3056	B	B	B	H	H	H	B	H	H	B	H	H	L	H	H	B	B	H	B	H	H	H	H	H	H	L	L	L	L	H	B	H	B	H	H	H	B	H	L	L	L	L	L	H	H	H	H
CH7	gUNC12986262	63.5705	B	B	B	H	H	H	B	H	H	B	H	H	L	H	H	B	B	H	B	H	H	H	H	H	H	L	L	L	L	H	B	H	B	H	H	H	B	H	L	L	L	L	L	H	H	H	H
CH7	gUNC12998908	64.5266	B	B	B	H	H	H	B	H	H	B	H	H	L	H	H	B	B	H	B	H	H	H	H	H	H	L	L	L	L	H	B	H	B	H	H	H	B	H	L	L	L	L	L	H	H	H	H
CH7	bHkupJAX00641493	64.5727	B	B	B	H	H	H	B	H	U	B	H	H	L	H	H	B	B	H	B	H	H	H	H	H	H	L	L	L	L	H	B	H	B	H	H	H	B	H	L	L	L	L	L	H	H	H	H
CH7	gUNC13007707	65.1135	B	B	B	H	H	H	B	H	H	B	H	H	L	H	H	B	B	H	B	H	H	H	H	H	H	L	L	L	L	H	B	H	B	H	H	H	B	H	L	L	L	L	L	H	H	H	H
CH7	gUNCHS020162	66.1373	B	B	B	H	H	H	B	B	H	B	H	H	L	H	H	B	B	H	B	H	H	H	H	H	H	L	L	L	L	H	B	H	B	H	H	H	B	H	L	L	L	L	L	H	B	H	H
CH7	SX1072647838	66.196	B	B	B	H	H	H	B	B	H	B	H	H	L	H	H	B	B	H	B	H	H	H	H	H	H	L	L	L	L	H	B	H	B	H	H	H	B	H	L	L	L	L	L	H	B	H	H
CH7	gUNCHS020247	68.8339	B	B	B	H	H	H	B	B	B	B	H	H	L	H	H	B	B	H	B	H	H	H	H	H	H	L	L	L	L	H	B	H	B	H	H	H	B	H	L	L	L	L	L	H	B	H	H
CH7	mUNC13066627	69.2481	B	B	B	H	H	H	B	B	U	B	H	H	L	H	H	B	B	H	B	U	H	H	H	H	H	U	L	U	L	H	B	H	B	H	H	H	B	H	L	L	L	L	L	H	B	H	H
CH7	gUNC13076624	70.1115	B	B	B	H	H	H	B	B	H	B	H	H	L	H	H	B	B	H	B	H	H	H	H	H	H	L	L	L	L	H	B	H	B	H	H	H	B	L	L	L	L	L	L	H	B	H	H
CH7	gUNC13090495	71.1762	B	B	B	H	H	H	B	B	U	B	H	H	L	H	H	B	B	H	B	H	H	H	H	H	H	L	L	H	L	H	H	H	B	H	H	H	B	L	L	L	L	L	L	H	B	H	H
CH7	gUNC13097972	71.7192	B	B	B	H	H	H	B	B	H	B	H	H	L	H	H	B	B	H	B	H	H	H	H	H	H	L	L	H	L	H	H	H	B	H	H	H	B	L	L	L	L	L	L	H	B	H	H
CH7	gUNC13178786	77.3979	B	B	B	H	H	H	B	B	U	H	H	H	L	H	H	B	B	H	B	H	H	H	H	H	H	L	L	H	L	H	H	H	H	H	H	H	B	L	L	L	L	L	L	B	B	H	H
CH7	SX1073114636	77.8659	B	B	B	H	H	H	B	B	H	H	H	H	L	H	H	B	B	H	B	H	H	H	H	H	H	L	L	H	L	H	H	H	H	H	H	H	B	L	L	L	L	L	L	B	B	H	H
CH7	SX1073164756	79.1189	B	B	B	H	H	H	B	B	H	H	H	H	L	H	H	B	B	H	B	H	H	H	H	H	H	L	L	H	L	H	H	H	H	H	H	H	B	L	L	L	L	L	L	B	B	H	H
CH7	mJAX00153376	80.3865	B	B	B	H	H	H	B	B	H	H	H	H	L	H	H	B	B	H	B	H	H	H	H	H	H	L	L	H	L	H	B	H	H	H	H	H	B	L	L	L	L	L	L	B	B	H	H
CH7	S3C073290825	82.2706	B	B	B	H	H	H	B	B	B	L	H	H	L	H	B	B	B	H	B	H	H	H	H	H	H	L	L	H	L	H	B	H	H	H	H	H	B	L	L	L	L	L	L	B	B	H	H
CH7	SX1073328646	83.2162	B	B	B	H	H	H	B	B	B	L	H	H	L	H	B	B	B	H	B	H	H	H	H	H	H	L	L	H	L	H	B	H	H	H	H	H	B	L	L	L	L	L	L	B	B	H	H
CH7	UNC13264007	83.9501	B	B	B	H	H	H	B	B	H	L	H	H	L	H	B	B	B	H	B	H	H	H	H	H	H	L	L	H	L	H	B	H	H	H	H	H	B	L	L	L	L	L	L	B	B	H	H
CH7	UNC13264696	83.9979	B	B	B	H	H	H	B	B	H	L	H	H	L	H	B	B	B	H	B	H	H	H	H	H	H	L	L	H	L	H	B	H	H	H	H	H	B	L	L	L	L	L	L	B	B	H	H
CH7	SFT073361149	84.0287	B	B	B	H	H	H	B	B	H	L	H	H	L	H	B	B	B	H	B	H	H	H	H	H	H	L	L	H	L	H	B	H	H	H	H	H	B	L	L	L	L	L	L	B	B	H	H
CH7	SX1073371566	84.2892	B	B	B	H	H	H	B	B	H	L	H	H	L	H	B	B	B	H	B	H	H	H	H	H	H	L	L	H	L	H	B	H	H	H	H	H	B	L	L	L	L	L	L	B	B	H	H
CH7	mJAX00153722	84.9865	B	B	B	H	H	H	B	B	H	L	H	H	L	H	B	B	B	H	B	H	H	H	H	H	H	L	H	H	L	H	B	H	H	H	H	H	B	L	L	L	L	L	L	B	B	H	H
CH7	SX1073420523	85.5131	B	B	B	H	H	H	B	B	B	L	H	H	L	H	B	B	B	H	B	H	H	H	H	H	H	L	H	H	L	H	B	H	H	H	H	H	B	L	L	L	L	L	L	B	B	H	H
CH7	gJAX00153780	85.8191	B	B	B	H	H	H	B	B	B	L	H	H	L	H	B	B	B	H	B	H	H	H	H	H	H	L	H	H	L	H	B	H	H	H	H	H	B	L	L	L	L	L	L	B	B	H	H
CH7	S6Y073462201	86.555	B	B	B	H	H	H	B	B	B	L	H	H	L	H	B	B	B	H	B	H	H	H	H	H	H	L	H	H	L	H	B	H	H	H	H	H	B	L	L	L	L	L	L	B	B	H	H
CH7	mUNC13315592	87.6912	B	B	B	H	H	H	B	B	U	L	H	H	L	H	B	B	B	H	B	H	H	H	H	H	H	L	H	H	L	H	B	H	H	H	H	H	B	L	L	L	L	L	L	B	B	H	H
CH7	mUNC13315592b	87.6912	B	B	B	H	H	H	B	B	U	L	H	H	L	H	B	B	B	H	B	H	H	H	H	H	H	L	H	H	L	H	B	H	H	H	H	H	B	L	L	L	L	L	L	B	B	H	H
CH7	gJAX00154029	89.1519	B	B	B	H	H	H	B	B	H	L	H	H	L	H	B	B	B	H	H	H	H	H	H	H	H	L	H	H	L	H	B	H	H	H	H	H	B	L	L	L	L	L	L	B	B	H	H
CH7	gUNCHS020605	89.3311	B	B	B	H	H	H	B	B	U	L	H	H	L	H	B	B	B	H	H	H	H	H	H	H	H	L	H	H	L	H	B	H	H	H	H	H	B	L	L	L	L	L	L	B	B	H	H
CH7	SS1073583687	89.5922	B	B	B	H	H	H	B	B	B	L	H	H	L	H	B	B	B	H	H	H	H	H	H	H	H	L	H	H	L	H	B	H	H	H	H	H	B	L	L	L	L	L	L	B	B	H	H
CH7	gUNC13343575	90.3726	B	B	B	H	H	H	B	B	U	L	H	H	L	H	B	B	B	H	H	H	H	L	H	H	H	L	H	H	L	H	B	H	H	H	H	H	B	L	L	L	L	L	L	B	B	H	H
CH7	gUNC13354082	91.139	B	B	B	H	H	H	B	B	H	L	H	H	L	H	B	B	B	H	H	H	H	L	H	H	H	L	H	H	L	H	B	H	H	H	H	H	B	L	L	L	L	L	L	B	B	H	H
CH7	mUNC070359148	92.0887	B	B	B	H	H	H	B	B	H	L	H	H	L	H	B	B	B	H	H	H	H	L	H	H	H	L	H	H	L	H	B	H	H	H	H	H	B	L	L	L	L	L	L	B	B	H	H
CH7	gUNCHS020670	92.6795	B	B	B	H	H	H	B	B	U	L	H	H	L	H	B	B	B	H	H	H	H	L	H	H	H	L	H	H	L	H	B	H	H	H	H	H	B	L	L	L	L	L	L	B	B	H	H
CH7	gUNC13380176	93.0001	B	B	B	H	H	H	B	B	H	L	H	H	L	H	B	B	B	H	H	H	H	L	H	H	H	L	H	H	L	H	B	H	H	H	H	H	B	L	L	L	L	L	L	B	B	H	H
CH7	SBJ073756103	93.9026	B	B	B	H	H	H	B	B	B	L	H	H	L	H	B	B	B	H	H	H	H	L	H	H	H	L	H	H	L	H	B	H	H	H	H	H	B	L	L	L	L	L	L	B	B	H	H
CH7	S2R073811339	95.2835	B	B	B	H	H	H	B	B	U	L	H	H	L	H	B	B	B	H	H	H	H	L	H	H	H	L	H	H	L	H	B	H	H	H	H	H	B	L	L	L	L	L	L	B	B	H	H
CH7	gUNC13419135	95.7649	B	B	B	H	H	H	B	B	U	L	H	H	L	H	B	B	B	H	H	H	H	L	H	H	H	L	H	H	L	H	B	H	H	H	H	H	B	L	L	L	L	L	L	B	B	H	H
CH7	SBJ073928051	98.2013	B	B	H	H	H	H	B	B	U	L	H	H	L	L	B	B	B	H	H	H	H	L	H	H	H	H	H	H	H	H	B	H	L	H	H	H	B	L	L	L	H	L	H	B	B	B	H
CH7	gUNC13474911	100.029	B	B	H	H	H	L	B	B	U	L	H	H	L	L	B	B	B	H	H	H	H	L	H	H	H	H	H	H	H	H	B	H	L	H	H	H	B	L	L	L	H	L	H	B	B	B	H
CH7	gUNC13491180	101.462	B	B	H	H	H	L	B	B	U	L	H	H	L	L	B	B	B	H	H	H	H	L	H	H	H	H	H	H	H	H	B	H	L	H	H	H	B	L	L	L	H	U	H	B	B	B	H
CH7	gUNC13568970	107.602	B	B	H	H	H	L	B	B	U	L	B	H	L	L	B	B	B	H	H	H	H	L	H	H	H	H	H	H	H	L	B	H	L	H	H	H	B	L	L	L	H	L	H	B	B	B	H
CH7	mbHkupUNC070399178	107.613	B	B	H	H	H	L	B	B	B	L	B	H	L	L	B	B	B	H	H	H	H	L	H	H	H	H	H	H	H	L	B	H	L	H	H	H	B	L	L	L	H	L	H	B	B	B	H
CH7	SBJ074372332	109.308	B	B	H	H	H	L	B	B	U	L	B	H	L	L	B	B	B	H	H	H	H	L	H	H	H	H	H	H	H	L	B	H	L	H	H	H	B	L	L	L	H	L	H	B	B	B	H
CH7	SBJ074558197	113.955	B	B	U	U	H	L	B	B	U	L	B	B	L	L	B	B	B	H	H	H	H	L	H	H	H	H	H	H	H	L	B	H	L	H	H	L	B	L	L	L	H	L	H	B	B	B	H
CH7	gUNC13659520	114.568	B	B	H	H	H	L	B	B	H	L	B	B	L	L	B	B	B	H	H	H	H	L	H	H	H	U	H	H	H	L	B	H	L	H	H	L	B	L	L	L	H	L	H	B	B	B	H
CH7	S1L074595235	114.881	B	B	H	H	H	L	B	B	B	L	B	B	L	L	B	B	B	H	H	H	H	L	H	H	H	H	H	H	H	L	B	H	L	L	H	L	B	L	L	L	H	L	H	B	B	B	H
CH7	mUNC070408499	115.37	B	B	H	H	H	L	B	B	B	L	B	B	L	L	B	B	B	H	H	H	H	L	H	H	H	H	H	H	H	L	B	H	L	L	H	L	B	L	L	L	H	L	H	B	B	B	H
CH7	bHkupJAX00155998	115.677	B	B	H	H	H	L	B	B	U	L	B	B	L	L	B	B	B	H	H	H	H	L	H	H	H	H	H	H	H	L	B	H	L	L	H	L	B	L	L	L	H	L	H	B	B	B	H
CH7	bHkupUNC070738764	116.118	B	B	H	H	H	L	B	B	U	L	B	B	L	L	B	B	B	H	H	H	H	L	H	H	H	H	H	H	H	L	B	H	L	L	H	L	B	L	L	L	H	L	H	B	B	B	H
CH7	gbHkupUNC070738764	116.118	B	B	H	H	H	L	B	B	U	L	B	B	L	L	B	B	B	H	H	H	H	L	H	H	H	H	H	H	H	L	B	H	L	L	H	L	B	L	L	L	H	L	H	B	B	B	H
CH7	SSH074661028	116.526	B	B	H	H	H	L	B	B	H	L	B	B	L	L	B	B	B	H	H	H	H	L	H	H	H	H	H	H	H	L	B	H	L	L	H	L	B	L	L	L	H	L	H	B	B	B	H
CH7	gUNC13682685	116.558	B	B	H	H	H	L	B	B	H	L	B	B	L	L	B	B	B	H	H	H	H	L	H	H	H	H	H	H	H	L	B	H	L	L	H	L	B	L	L	L	H	L	H	B	B	B	H
CH7	gUNCHS021261	117.044	B	B	H	H	H	L	B	B	U	L	B	B	L	L	B	B	B	H	H	H	H	L	H	H	H	H	H	H	H	L	B	H	L	L	H	L	B	L	L	L	H	L	H	B	B	B	H
CH7	S3J074704299	117.607	B	B	H	H	H	L	B	B	U	L	B	B	L	L	B	B	B	H	H	H	H	L	H	H	H	H	H	H	H	L	B	H	L	L	H	L	B	L	L	L	H	L	H	B	B	B	H
CH7	UNC13702326	117.832	B	B	H	H	H	L	B	B	B	L	B	B	L	L	B	B	B	H	H	H	H	L	H	H	H	H	H	H	H	L	B	H	L	L	H	L	B	L	L	L	H	L	H	B	B	B	H
CH7	S2T074713370	117.834	B	B	H	H	H	L	B	B	B	L	B	B	L	L	B	B	B	H	H	H	H	L	H	H	H	H	H	H	H	L	B	H	L	L	H	L	B	L	L	L	H	L	H	B	B	B	H
CH7	UNC13707460	118.145	B	B	H	H	H	L	B	B	U	L	B	B	L	L	B	B	B	H	H	H	H	L	H	H	H	H	H	H	H	L	B	H	L	L	H	L	B	L	L	L	H	L	H	B	B	B	H
CH7	UNC13707837	118.207	B	B	H	H	H	L	B	B	B	L	B	B	L	L	B	B	B	H	H	H	H	L	H	H	H	H	H	H	H	L	B	H	L	L	H	L	B	L	L	L	H	L	H	B	B	B	H
CH7	gUNC13709012	118.313	B	B	H	H	H	L	B	B	U	L	B	B	L	L	B	B	B	H	H	H	H	L	H	H	H	H	H	H	H	L	B	H	L	L	H	L	B	L	L	L	H	L	H	B	B	B	H
CH7	UNC13709012	118.313	B	B	H	H	H	L	B	B	U	L	B	B	L	L	B	B	B	H	H	H	H	L	H	H	H	H	H	H	H	L	B	H	L	L	H	L	B	L	L	L	H	L	H	B	B	B	H
CH7	UNC13712372	118.503	B	B	H	H	H	L	B	B	U	L	B	B	L	L	B	B	B	H	H	H	H	L	H	H	H	H	H	H	H	L	B	H	L	L	H	L	B	L	L	L	H	L	H	B	B	B	H
CH7	UNC13714177	118.591	B	B	H	H	H	L	B	B	U	L	B	B	L	L	B	B	B	H	H	H	H	L	H	H	H	H	H	H	H	L	B	H	L	L	H	L	B	L	L	L	H	L	H	B	B	B	H
CH7	UNC13715322	118.668	B	B	H	H	H	L	B	B	U	L	B	B	L	L	B	B	B	H	H	H	H	L	H	H	H	H	H	H	H	L	B	H	L	L	H	L	B	L	L	L	H	L	H	B	B	B	H
CH7	JAX00156239	118.874	B	B	H	H	H	L	B	B	U	L	B	B	L	L	B	B	B	H	H	H	H	L	H	H	H	H	H	H	H	L	B	H	L	L	H	L	B	L	L	L	H	L	H	B	B	B	H
CH7	UNC13720079	118.942	B	B	H	H	H	L	B	B	H	L	B	B	L	L	B	B	B	H	H	H	H	L	H	H	H	H	H	H	H	L	B	H	L	L	H	L	B	L	L	L	H	L	H	B	B	B	H
CH7	S3C074758538	118.963	B	B	H	H	H	L	B	B	U	L	B	B	L	L	B	B	B	H	H	H	H	L	H	H	H	H	H	H	H	L	B	H	L	L	H	L	B	L	L	L	H	L	H	B	B	B	H
CH7	UNC13721675	119.046	B	B	H	H	H	L	B	B	H	L	B	B	L	L	B	B	B	H	H	H	H	L	H	H	H	H	H	H	H	L	B	H	L	L	H	L	B	L	L	L	H	L	H	B	B	B	H
CH7	UNC13722021	119.073	B	B	H	H	H	L	B	B	U	L	B	B	L	L	B	B	B	H	H	H	H	L	H	H	H	H	H	H	H	L	B	H	L	L	H	L	B	L	L	L	H	L	H	B	B	B	H
CH7	UNC13722252	119.09	B	B	H	H	H	L	B	B	U	L	B	B	L	L	B	B	B	H	H	H	H	L	H	H	H	H	H	H	H	L	B	H	L	L	H	L	B	L	L	L	H	L	H	B	B	B	H
CH7	JAX00653136	119.091	B	B	H	H	H	L	B	B	U	L	B	B	L	L	B	B	B	H	H	H	H	L	H	H	H	H	H	H	H	L	B	H	L	L	H	L	B	L	L	L	H	L	H	B	B	B	H
CH7	UNC13722818	119.13	B	B	H	H	H	L	B	B	U	L	B	B	L	L	B	B	B	H	H	H	H	L	H	H	H	H	H	H	H	L	B	H	L	L	H	L	B	L	L	L	H	L	H	B	B	B	H
CH7	UNC13724350	119.284	B	B	H	H	H	L	B	B	B	L	B	B	L	L	B	B	B	H	H	H	H	L	H	H	H	H	H	H	H	L	B	H	L	L	H	L	B	L	L	L	H	L	H	B	B	B	H
CH7	UNC13725957	119.377	B	B	H	H	H	L	B	B	U	L	B	B	L	L	B	B	B	H	H	H	H	L	H	H	H	H	H	H	H	L	B	H	L	L	H	L	B	L	L	L	H	L	H	B	B	B	H
CH7	UNC13729015	119.66	B	B	H	H	H	L	B	B	U	L	B	B	L	H	B	B	B	H	H	H	H	L	H	H	H	H	H	H	H	L	B	H	L	L	H	L	B	L	L	L	H	L	H	B	B	B	H
CH7	gJAX00156302	119.704	B	B	H	H	H	L	B	B	B	L	B	B	L	H	B	B	B	H	H	H	H	L	H	H	H	H	H	H	H	L	B	H	L	L	H	L	B	L	L	L	H	L	H	B	B	B	H
CH7	JAX00156302	119.704	B	B	H	H	H	L	B	B	B	L	B	B	L	H	B	B	B	H	H	H	H	L	H	H	H	H	H	H	H	L	B	H	L	L	H	L	B	L	L	L	H	L	H	B	B	B	H
CH7	UNC13729630	119.72	B	B	H	H	H	L	B	B	B	L	B	B	L	H	B	B	B	H	H	H	H	L	H	H	H	H	H	H	H	L	B	H	L	L	H	L	B	L	L	L	H	L	H	B	B	B	H
CH7	UNC13733059	120.097	B	B	H	H	H	L	B	B	U	L	B	B	L	H	B	B	B	H	H	H	H	L	H	H	H	H	H	H	H	L	B	H	L	L	H	L	B	L	L	L	H	L	H	B	B	B	H
CH7	gUNC13734325	120.193	B	B	H	H	H	L	B	B	H	L	B	B	L	H	B	B	B	H	H	H	H	L	H	H	H	H	H	H	H	L	B	H	L	L	H	L	B	L	L	L	H	L	H	B	B	B	H
CH7	SFT074810521	120.263	B	B	H	H	H	L	B	B	H	L	B	B	L	H	B	B	B	H	H	H	H	L	H	H	H	H	H	H	H	L	B	H	L	L	H	L	B	L	L	L	H	L	H	B	B	B	H
CH7	ST2074876361	121.909	B	B	H	H	H	L	B	B	B	L	B	B	L	H	B	B	B	H	H	H	H	L	H	H	H	H	H	H	H	L	B	H	L	L	H	L	B	L	L	L	H	L	H	B	B	B	H
CH7	gUNC13754066	122.159	B	B	H	H	H	L	B	B	U	L	B	B	H	H	B	B	B	H	H	U	H	L	U	U	U	H	U	H	H	L	B	H	L	L	H	L	B	L	L	L	H	L	H	B	B	B	H
CH7	gUNC13782677	124.677	B	B	H	H	H	L	H	B	H	L	B	B	H	H	B	B	B	H	H	H	H	L	H	H	H	H	H	H	H	L	B	H	L	L	H	H	B	L	H	L	H	L	H	B	B	B	H
CH7	ST2074988338	124.708	B	B	H	H	H	L	H	B	H	L	B	B	H	H	B	B	B	H	H	H	H	L	H	H	H	H	H	H	H	L	B	H	L	L	H	H	B	L	H	L	H	L	H	B	B	B	H
CH7	ST2074988357	124.709	B	B	H	H	H	L	H	B	U	L	B	B	H	H	B	B	B	H	H	H	H	L	H	H	H	H	H	H	H	L	B	H	L	L	H	H	B	L	H	L	H	L	H	B	B	B	H
CH7	gUNC13789085	125.083	B	B	H	H	H	L	H	B	U	L	B	B	H	H	B	B	H	H	H	H	H	L	H	H	H	H	H	H	H	L	B	H	L	L	H	H	B	L	H	L	H	L	H	B	B	B	H
CH7	ST2075003714	125.093	B	B	H	H	H	L	H	B	U	L	B	B	H	H	B	B	H	H	H	H	H	L	H	H	H	H	H	H	H	L	B	H	L	L	H	H	B	L	H	L	H	L	H	B	B	B	H
CH7	UNC13792351	125.31	B	B	H	H	H	L	H	B	H	L	B	B	H	H	B	B	H	H	H	H	H	L	L	H	H	H	H	H	H	L	B	H	L	L	H	H	B	L	H	L	H	L	H	B	B	B	H
CH7	JAX00654805	125.334	B	B	H	H	H	L	H	B	U	L	B	B	H	H	B	B	H	H	H	H	H	L	L	H	H	H	H	H	H	L	B	H	L	L	H	H	B	L	H	L	H	L	H	B	B	B	H
CH7	gUNC13793270	125.393	B	B	H	H	H	L	H	B	U	L	B	B	H	H	B	B	H	H	H	H	H	L	L	H	H	H	H	H	H	L	B	H	L	L	H	H	B	L	H	L	H	L	H	B	B	B	H
CH7	UNC13793270	125.393	B	B	H	H	H	L	H	B	H	L	B	B	H	H	B	B	H	H	H	H	H	L	L	H	H	H	H	H	H	L	B	H	L	L	H	H	B	L	H	L	H	L	H	B	B	B	H
CH7	UNC13794073	125.446	B	B	H	H	H	L	H	B	U	L	B	B	H	H	B	B	H	H	H	H	H	L	L	H	H	H	H	H	H	L	B	H	L	L	H	H	B	L	H	L	H	L	H	B	B	B	H
CH7	UNC13800390	126.085	B	B	H	H	H	L	H	B	U	L	B	B	H	H	B	B	H	H	H	H	H	L	L	H	H	H	H	H	H	L	B	H	L	L	H	H	B	L	H	L	H	L	H	B	B	B	H
CH7	UNC13806960	126.822	B	B	H	H	H	L	H	B	U	L	B	B	H	H	B	B	H	H	H	H	H	L	L	H	H	H	H	H	H	L	B	H	L	L	H	H	B	L	H	L	H	L	H	B	B	B	H
CH7	UNC13809062	127.104	B	B	H	H	H	L	H	B	U	L	B	B	H	H	B	B	H	H	H	H	H	L	L	H	H	H	H	H	H	L	B	H	L	L	H	H	B	L	H	L	H	L	H	B	B	B	H
CH7	UNC13811649	127.305	B	B	H	H	H	L	H	B	H	L	B	B	H	H	B	B	H	H	H	H	H	L	L	H	H	H	H	H	H	L	B	H	L	L	H	H	B	L	H	L	H	L	H	B	B	B	H
CH7	UNC13816259	127.883	H	B	H	H	H	L	H	B	H	L	B	B	H	H	B	H	H	H	H	H	H	L	L	H	H	H	H	H	H	L	B	H	L	L	H	H	B	L	H	L	H	L	H	B	B	B	H
CH7	gUNC13820253	128.216	H	B	H	H	H	L	H	B	U	L	B	B	H	H	B	H	H	H	H	H	H	L	L	H	H	H	H	H	H	L	B	H	L	L	H	H	B	L	H	L	H	L	H	B	B	B	H
CH7	UNC13823755	128.53	H	B	H	H	H	L	H	B	U	L	B	B	H	H	B	H	H	H	H	H	H	L	L	H	H	H	H	H	H	L	B	H	L	L	H	H	B	L	H	L	H	L	H	B	B	B	H
CH7	UNC13825909	128.742	H	B	H	H	H	L	H	B	B	L	B	B	H	H	B	H	H	H	H	H	H	L	L	H	H	H	H	H	H	L	B	H	L	L	H	H	B	L	H	L	H	L	H	B	B	B	H
CH7	gUNC13828717	128.906	H	H	H	H	H	L	H	B	U	L	B	B	H	H	B	H	H	H	H	H	H	L	L	H	H	H	H	H	H	L	B	H	L	L	H	H	B	L	H	L	H	L	H	B	B	B	H
CH7	UNC13833491	129.164	H	H	H	H	H	L	H	B	U	L	B	B	H	H	B	H	H	H	H	H	H	L	L	H	H	H	H	H	H	L	B	H	L	L	H	H	B	L	H	L	H	L	H	B	B	B	H
CH7	UNC13837035	129.358	H	H	H	H	H	L	H	B	B	L	B	B	H	H	B	H	H	H	H	H	H	L	L	H	H	H	H	H	H	L	B	H	L	L	H	H	B	L	H	L	H	L	H	B	B	B	H
CH7	UNC13840814	129.558	H	H	H	H	H	L	H	B	H	L	B	B	H	H	B	H	H	H	H	H	H	L	L	H	H	H	H	H	H	L	B	H	L	L	H	H	B	L	H	L	H	L	H	B	B	B	H
CH7	UNC13844829	129.802	H	H	H	H	H	L	H	B	U	L	B	B	H	H	B	H	H	H	H	H	H	L	L	H	H	H	H	H	H	L	B	H	L	L	H	H	B	L	H	L	H	L	H	B	B	B	H
CH7	UNC13870436	131.621	H	H	H	H	H	L	H	B	B	L	B	B	B	H	B	H	H	H	H	H	H	L	L	H	H	H	H	H	H	L	B	H	L	L	H	H	B	L	H	L	H	L	H	B	B	B	H
CH7	gUNC13871220	131.677	H	H	H	H	H	L	H	B	U	L	B	B	B	H	B	H	H	H	H	H	H	L	L	H	H	H	H	H	H	L	B	H	L	L	H	H	B	L	H	L	H	L	H	B	B	B	H
CH7	UNC13888519	132.825	H	H	H	H	H	H	H	B	B	L	B	B	B	H	B	H	H	H	H	B	H	L	L	B	H	H	H	H	H	L	B	H	L	L	H	H	H	L	H	L	H	L	H	B	B	B	H
CH7	JAX00656441	132.897	H	H	H	H	H	H	H	B	H	L	B	B	B	H	B	H	H	H	H	B	H	L	L	B	H	H	H	H	H	L	B	H	L	L	H	H	H	L	H	L	H	L	H	B	B	B	H
CH7	gUNC13889260	132.898	H	H	H	H	H	H	H	B	H	L	B	B	B	H	B	H	H	H	H	B	H	L	L	B	H	H	H	H	H	L	B	H	L	L	H	H	H	L	H	L	H	L	H	B	B	B	H
CH7	UNC13889260	132.898	H	H	H	H	H	H	H	B	H	L	B	B	B	H	B	H	H	H	H	B	H	L	L	B	H	H	H	H	H	L	B	H	L	L	H	H	H	L	H	L	H	L	H	B	B	B	H
CH7	JAX00656486	133.079	H	H	H	H	H	H	H	B	B	L	B	B	B	H	B	H	H	H	H	B	H	L	L	B	H	H	H	H	H	L	B	H	L	L	H	H	H	L	H	L	H	L	H	B	B	B	H
CH7	UNC13891624	133.112	H	H	H	H	H	H	H	B	U	L	B	B	B	H	B	H	H	H	H	B	H	L	L	B	H	H	H	H	H	L	B	H	L	L	H	H	H	L	H	L	H	L	H	B	B	B	H
CH7	gUNC14022222	142.384	H	H	L	B	H	H	H	H	H	L	B	B	B	H	H	H	H	B	H	B	H	L	L	H	H	H	H	B	H	H	B	L	L	L	L	H	H	L	H	L	H	L	B	B	B	B	H
CH7	gUNCHS021996	144.398	H	H	L	B	H	H	H	H	U	L	B	B	B	H	H	H	H	B	H	B	H	L	H	H	H	H	H	B	H	H	B	L	L	L	L	H	H	L	H	L	H	L	B	B	B	B	H
CH7	gUNC14047362	144.836	H	H	L	B	H	H	H	H	H	L	B	B	B	H	H	H	H	B	H	B	H	L	H	H	H	H	H	B	H	H	B	L	L	L	L	H	H	L	H	L	H	L	B	B	B	B	H
CH7	SFT075802200	145.055	H	H	L	B	H	H	H	H	U	L	B	B	B	H	H	H	H	B	H	B	H	L	H	H	H	H	H	B	H	H	B	L	L	L	L	H	H	L	H	L	H	U	B	B	B	B	H
CH8	gUNC14112858	8.17226	B	B	H	B	H	H	B	H	U	L	H	L	L	H	B	H	B	H	B	H	H	H	H	H	L	H	B	B	L	H	H	L	B	H	L	H	B	H	H	H	L	B	H	H	B	B	B
CH8	gUNC14126852	9.16173	B	B	H	B	H	H	B	H	H	L	H	L	L	H	B	H	B	H	B	H	H	H	H	H	L	H	B	B	L	H	H	L	B	H	L	H	B	H	H	H	L	B	H	H	B	B	B
CH8	mUNC14168225	11.914	B	B	H	B	H	H	H	H	H	L	H	L	L	H	B	H	B	H	B	H	B	B	B	H	L	H	B	B	L	H	H	L	B	H	L	U	B	H	H	H	L	B	H	H	B	B	B
CH8	gUNCHS022191	12.2749	B	B	H	B	H	H	H	H	U	L	H	L	L	U	B	H	B	H	B	H	B	B	B	U	L	U	B	B	L	H	H	L	B	H	L	H	B	H	H	H	L	B	H	H	B	B	B
CH8	gUNC14186755	13.1545	B	B	H	B	H	H	H	H	U	L	H	L	L	H	B	H	B	H	B	H	B	B	B	H	L	H	B	B	L	H	H	L	B	H	L	B	B	H	B	H	L	B	H	H	B	B	B
CH8	gUNC14209961	14.7888	B	B	H	B	H	H	H	H	H	L	H	L	L	H	B	H	B	H	B	H	B	H	B	H	L	H	B	B	L	H	H	L	B	H	L	B	B	H	B	H	L	B	H	H	B	B	B
CH8	B10080015008	15.0087	B	B	H	B	H	H	H	H	U	L	H	L	L	H	B	H	B	H	B	H	B	H	B	H	L	H	B	B	L	H	H	L	B	H	L	B	B	H	B	H	L	B	H	H	B	B	B
CH8	gUNC14221236	15.4027	B	B	H	B	H	H	H	H	H	L	H	L	L	H	B	H	B	H	B	H	B	H	B	H	L	H	B	B	L	H	H	L	B	H	L	B	B	H	B	H	L	B	H	H	B	B	B
CH8	SBJ080694151	17.3538	B	B	H	B	H	H	H	H	H	L	H	L	L	H	B	H	B	H	B	H	B	H	B	H	L	H	B	B	L	H	H	L	B	H	L	B	B	H	B	H	L	B	H	H	B	B	B
CH8	mUNC14312283	23.3838	B	B	H	B	H	L	H	H	H	L	H	L	L	H	B	H	B	H	B	H	H	H	B	H	L	H	H	B	H	H	H	L	H	B	L	B	B	H	B	H	L	B	H	H	H	B	B
CH8	gUNC14318030	23.7661	B	B	H	B	H	L	H	H	H	L	H	L	L	H	B	H	B	H	B	H	H	H	B	H	L	H	H	B	H	H	H	L	H	B	L	B	B	H	B	H	L	B	H	H	H	B	B
CH8	gUNCHS022563	31.7998	H	B	B	B	B	L	H	H	B	L	L	L	L	H	B	H	B	H	B	H	H	H	B	H	L	H	L	B	H	H	H	H	H	B	H	B	H	H	B	H	L	H	H	H	H	B	B
CH8	gUNC14457177	33.2893	H	B	B	B	B	L	H	H	H	L	L	L	L	H	B	H	B	H	B	H	H	H	B	B	L	H	L	B	H	H	H	H	H	B	H	B	H	H	B	H	L	H	H	H	H	B	B
CH8	mbHkupUNC081473870	47.8025	H	B	B	H	B	L	H	H	H	L	L	L	H	H	B	H	B	H	B	H	H	H	H	B	L	H	L	B	B	H	H	H	H	B	H	B	H	H	B	H	L	L	H	H	H	H	B
CH8	gJAX00161587	48.6893	H	B	B	H	B	L	H	H	H	L	L	L	H	H	B	H	B	H	B	H	H	H	H	B	L	H	L	B	B	H	H	H	H	B	H	B	H	H	B	H	L	L	H	H	H	H	B
CH8	SFR081984795	49.6199	H	B	B	H	B	L	H	H	U	L	L	L	H	H	B	H	B	H	B	H	H	H	H	B	L	H	L	B	B	H	H	H	H	B	H	B	H	H	B	H	L	L	H	H	H	H	B
CH8	gUNC14709308	50.0585	H	B	B	H	B	L	H	H	B	L	L	L	H	H	B	H	B	H	B	H	H	H	H	B	L	H	L	B	B	H	H	H	H	B	H	B	H	H	B	H	L	L	H	H	H	H	B
CH8	SBJ082066039	51.651	H	B	B	H	B	L	H	H	B	L	L	L	H	H	B	H	B	H	B	H	H	H	H	B	L	H	L	B	B	H	H	H	H	B	H	B	H	H	B	H	H	L	H	H	L	H	B
CH8	SBJ082115191	52.8798	H	B	B	H	B	L	H	H	U	L	L	L	H	H	B	H	B	H	B	H	H	H	H	B	L	H	L	B	B	H	H	H	H	B	H	B	H	H	B	H	H	L	H	H	L	H	B
CH8	gUNC15004266	74.2861	L	B	B	H	B	L	H	L	H	L	L	L	H	H	B	H	B	H	B	H	H	H	H	B	L	H	L	B	B	H	H	H	H	L	H	B	L	H	B	H	H	L	H	H	L	H	B
CH8	S6T082984558	74.614	L	B	B	H	B	L	H	L	B	L	L	L	H	H	B	H	B	H	B	H	H	H	H	B	L	H	L	B	B	H	H	H	H	L	H	B	L	H	B	H	H	L	H	H	L	H	B
CH8	gJAX00163528	74.9164	L	B	B	H	B	L	H	L	B	L	L	L	H	H	B	H	B	H	B	H	H	H	H	B	L	H	L	B	B	H	H	H	H	L	H	B	L	H	B	H	H	L	H	H	L	H	B
CH8	SAH082998569	74.9642	L	B	B	H	B	L	H	L	B	L	L	L	H	H	B	H	B	H	B	H	H	H	H	B	L	H	L	B	B	H	H	H	H	L	H	B	L	H	B	H	H	L	H	H	L	H	B
CH8	gUNCHS023367	75.3472	L	B	B	H	B	L	H	L	B	L	L	L	H	H	B	H	B	H	B	H	H	H	H	B	L	H	L	B	B	H	H	H	H	L	H	B	L	H	B	H	H	L	H	H	L	H	B
CH8	mUNC080274180	76.8755	L	B	B	H	B	L	H	L	U	L	L	L	H	H	B	H	B	H	B	H	H	H	H	B	L	H	L	B	B	H	H	H	H	L	H	B	L	H	B	H	H	L	H	H	L	H	B
CH8	mUNC080274180b	76.8755	L	B	B	H	B	L	H	L	H	L	L	L	H	H	B	H	B	H	B	H	H	H	H	B	L	H	L	B	B	H	H	H	H	L	H	B	L	H	B	H	H	L	H	H	L	H	B
CH8	gUNC15047570	77.7288	L	B	B	H	B	L	H	L	H	L	L	L	H	H	B	H	B	H	B	H	H	H	H	B	L	H	L	B	B	H	L	B	H	L	H	B	L	H	B	H	H	L	H	H	L	H	B
CH8	gUNC15050525	77.9239	L	B	B	H	B	L	H	L	H	L	L	L	H	H	B	H	B	H	B	H	H	H	H	B	L	H	L	B	B	H	L	B	H	L	H	B	L	H	B	H	H	L	H	H	L	H	B
CH8	gUNC15051586	77.9735	L	B	B	H	B	L	H	L	U	L	L	L	H	H	B	H	B	H	B	H	H	H	H	B	L	H	L	B	B	H	L	B	H	L	H	B	L	H	B	H	H	L	H	H	L	H	B
CH8	UNC15053887	78.1076	L	B	B	H	B	L	H	L	B	L	L	L	H	H	B	H	B	H	B	H	H	H	H	B	L	H	L	B	B	H	L	B	H	L	H	B	L	H	B	H	H	L	H	H	L	H	B
CH8	JAX00163769	78.11	L	B	B	H	B	L	H	L	B	L	L	L	H	H	B	H	B	H	B	H	H	H	H	B	L	H	L	B	B	H	L	B	H	L	H	B	L	H	B	H	H	L	H	H	L	H	B
CH8	SBJ083139730	78.4933	L	B	B	H	B	L	H	L	B	L	L	L	H	H	B	H	B	H	B	H	H	H	H	B	L	H	L	B	B	H	L	B	H	L	H	B	L	H	B	H	H	L	H	H	L	H	B
CH8	gUNC15231196	90.8581	L	B	B	H	H	L	H	L	B	H	L	H	H	H	H	H	H	H	B	H	B	H	H	B	L	L	L	B	B	H	L	B	H	L	B	B	H	H	H	H	H	L	H	L	L	H	B
CH8	UNC15231196	90.8581	L	B	B	H	H	L	H	L	B	H	L	H	H	H	H	H	H	H	B	H	B	H	H	B	L	L	L	B	B	H	L	B	H	L	B	B	H	H	H	H	H	L	H	L	L	H	B
CH8	JAX00676445	92.3172	L	B	B	H	H	L	H	L	H	H	L	H	H	H	H	H	H	H	B	H	B	H	H	B	L	L	L	B	B	H	L	B	H	L	B	B	H	H	H	H	H	L	H	L	L	B	B
CH8	mUNC15258145	92.6797	L	B	B	H	H	L	H	L	U	H	L	H	H	H	H	H	H	H	B	H	B	H	H	B	L	L	L	B	B	H	L	B	H	L	B	B	H	H	H	H	H	L	H	L	L	B	B
CH8	UNC15258145	92.6797	L	B	B	H	H	L	H	L	U	H	L	H	H	H	H	H	H	H	B	H	B	H	H	B	L	L	L	B	B	H	L	B	H	L	B	B	H	H	H	H	H	L	H	L	L	B	B
CH8	UNC15270153	93.3374	L	B	B	H	H	L	H	L	U	H	L	H	H	H	H	H	H	H	B	H	B	H	H	B	L	L	L	B	B	H	L	B	H	L	B	B	H	H	H	H	H	L	H	L	L	B	B
CH8	gUNC15280105	94.0481	L	B	B	H	H	L	H	L	U	H	L	H	H	H	H	H	H	H	B	H	B	H	H	B	L	L	L	B	B	H	L	B	H	L	B	B	H	H	H	H	H	L	H	L	L	B	B
CH8	UNC15286766	94.5673	L	B	B	H	H	L	H	L	U	H	L	H	H	H	H	H	H	H	B	H	B	H	H	B	L	L	L	B	B	H	L	B	H	L	B	H	H	H	H	H	H	L	H	L	L	B	H
CH8	B10080094572	94.5727	L	B	B	H	H	L	H	L	U	H	L	H	H	H	H	H	H	H	B	H	B	H	H	B	L	L	L	B	B	H	L	B	H	L	B	H	H	H	H	H	H	L	H	L	L	B	H
CH8	gUNC15288670	94.7448	L	B	B	H	H	L	H	L	H	H	L	H	H	H	H	H	H	H	B	H	B	H	H	B	L	L	L	B	B	H	L	B	H	L	B	H	H	H	H	H	H	L	H	L	L	B	H
CH8	gUNC15291248	94.9518	L	B	B	H	H	L	H	L	U	H	L	H	H	H	H	H	H	H	B	U	B	H	H	B	L	L	L	B	B	H	L	B	H	L	B	H	H	H	H	H	H	L	H	L	L	B	H
CH8	gUNC15306741	96.359	L	B	B	H	H	L	H	L	H	H	L	H	H	B	H	H	H	H	B	H	B	H	H	B	L	L	L	B	B	H	L	B	H	L	B	H	H	H	H	H	H	L	H	L	L	B	H
CH8	gUNC15311561	96.6871	L	B	B	H	H	L	H	L	B	H	L	H	H	B	H	H	H	H	B	H	B	H	H	B	L	L	L	B	B	H	L	B	H	L	B	H	H	H	H	H	H	L	H	L	L	B	H
CH8	mUNC15329136	97.8969	L	B	B	H	H	L	H	L	H	H	L	H	H	B	H	H	H	H	B	H	B	H	H	B	L	L	L	B	B	H	L	B	H	L	B	H	H	L	H	H	H	L	H	L	L	B	H
CH8	S3J083934130	98.3533	L	B	B	H	H	L	H	L	U	H	L	H	H	B	H	H	H	H	B	H	B	H	H	B	L	L	L	B	B	H	L	B	H	L	B	H	H	L	H	H	H	L	H	L	L	B	H
CH8	B10080098934	98.935	L	B	B	H	H	L	H	L	B	H	L	H	H	B	H	H	H	H	B	H	B	H	H	B	L	L	L	B	B	H	L	B	H	L	B	H	H	L	H	H	H	L	H	L	L	B	H
CH8	B10080102623	102.624	L	B	B	H	H	L	H	L	B	H	L	H	H	B	H	H	H	H	B	H	B	H	H	B	L	L	L	B	B	H	L	B	H	L	B	H	H	L	H	H	H	L	H	L	L	B	H
CH8	SBJ084357244	108.931	L	H	B	L	H	L	H	L	B	H	L	H	H	B	H	B	H	H	B	L	B	L	H	B	L	L	L	B	B	H	L	B	H	L	B	H	H	L	H	B	H	L	H	L	L	B	H
CH8	gUNC15491356	110.57	L	H	B	L	H	L	H	L	H	H	L	H	H	B	H	B	H	H	B	L	B	L	H	B	L	L	L	B	B	B	L	B	H	L	B	H	H	L	H	B	H	L	H	L	L	B	H
CH8	UNC15496851	111.349	L	H	B	L	H	L	H	L	H	H	L	H	H	B	H	B	H	H	B	L	B	L	H	B	L	L	L	B	B	B	L	B	H	L	B	H	H	L	H	B	H	L	H	L	L	B	H
CH8	SBC084457462	111.437	L	H	B	L	H	L	H	L	H	H	L	H	H	B	H	B	H	H	B	L	B	L	H	B	L	L	L	B	B	B	L	B	H	L	B	H	H	L	H	B	H	L	H	L	L	B	H
CH8	gUNC15499741	111.611	L	H	B	L	H	L	H	L	H	H	L	H	H	B	H	B	H	H	B	L	B	L	H	B	L	L	L	B	B	B	L	B	H	L	B	H	H	L	H	B	H	L	H	L	L	B	H
CH8	gJAX00680293	111.725	L	H	B	L	H	L	H	L	U	H	L	H	H	B	H	B	H	H	B	L	B	L	H	B	L	L	L	B	B	B	L	B	H	L	B	H	H	L	H	B	H	L	H	L	L	B	H
CH8	JAX00680353	111.999	L	H	B	L	H	L	H	L	H	H	L	H	H	B	H	B	H	H	B	L	B	L	H	B	L	L	L	B	B	B	L	B	H	L	B	H	H	L	H	B	H	L	H	L	L	B	H
CH8	gUNC15505417	112.005	L	H	B	L	H	L	H	L	H	H	L	H	H	B	H	B	H	H	B	L	B	L	H	B	L	L	L	B	B	B	L	B	H	L	B	H	H	L	H	B	H	L	H	L	L	B	H
CH8	UNC15509422	112.247	L	H	B	L	H	L	H	L	U	H	L	H	H	B	H	B	H	B	B	L	B	L	H	B	L	L	L	B	B	B	L	B	H	L	B	H	H	L	H	B	H	L	H	L	L	B	H
CH8	gUNC15510412	112.32	L	H	B	L	H	L	H	L	H	H	L	H	H	B	H	B	H	B	B	L	B	L	H	B	L	L	L	B	B	B	L	B	H	L	B	H	H	L	H	B	H	L	H	L	L	B	H
CH8	UNC15511451	112.393	L	H	B	L	H	L	H	L	U	H	L	H	H	B	H	B	H	B	B	L	B	L	H	B	L	L	L	B	B	B	L	B	H	L	B	H	H	L	H	B	H	L	H	L	L	B	H
CH8	UNC15515810	112.716	L	H	B	L	H	L	H	L	H	H	L	H	H	B	H	B	H	B	B	L	B	L	H	B	L	L	L	B	B	B	L	B	H	L	B	H	H	L	H	B	H	L	H	L	L	B	H
CH8	gUNC15518743	112.978	L	H	B	L	H	L	H	L	U	H	L	H	H	B	H	B	H	B	B	L	B	L	H	B	L	L	L	B	B	B	L	B	H	L	B	H	H	L	H	B	H	L	H	L	L	B	H
CH8	UNC15521980	113.239	L	H	B	L	H	L	H	L	B	H	L	H	H	B	H	B	H	B	B	L	B	H	H	B	L	L	L	B	B	B	L	B	H	L	B	H	H	L	H	B	H	L	H	L	L	B	H
CH8	UNC15522114	113.256	L	H	B	L	H	L	H	L	B	H	L	H	H	B	H	B	H	B	B	L	B	H	H	B	L	L	L	B	B	B	L	B	H	L	B	H	H	L	H	B	H	L	H	L	L	B	H
CH8	JAX00166407	113.318	L	H	B	L	H	L	H	L	B	H	L	H	H	B	H	B	H	B	B	L	B	H	H	B	L	L	L	B	B	B	L	B	H	L	B	H	H	L	H	B	H	L	H	L	L	B	H
CH8	UNC15531582	113.918	L	H	B	L	H	L	H	L	B	H	L	H	H	B	H	B	H	B	B	L	B	H	H	B	L	L	L	B	B	B	L	B	H	L	B	H	H	L	H	B	H	L	H	L	L	B	H
CH8	gUNC15532587	113.981	L	H	B	L	H	L	H	L	B	H	L	H	H	B	H	B	H	B	B	L	B	H	H	B	L	L	L	B	B	B	L	B	H	L	B	H	H	L	H	B	H	L	H	L	L	B	H
CH8	UNC15532587	113.981	L	H	B	L	H	L	H	L	B	H	L	H	H	B	H	B	H	B	B	L	B	H	H	B	L	L	L	B	B	B	L	B	H	L	B	H	H	L	H	B	H	L	H	L	L	B	H
CH8	SX1084560526	114.013	L	H	B	L	H	L	H	L	U	H	L	H	H	B	H	B	H	B	B	L	B	H	H	B	L	L	L	B	B	B	L	B	H	L	B	H	H	L	H	B	H	L	H	L	L	B	H
CH8	gUNC15533516	114.034	L	H	B	L	H	L	H	L	U	H	L	H	H	B	H	B	H	B	B	L	B	H	H	B	L	L	L	B	B	B	L	B	H	L	B	H	H	L	H	B	H	U	H	L	L	B	H
CH8	gUNCHS024266	114.174	L	H	B	L	H	L	H	L	B	H	L	H	H	B	H	B	H	B	B	L	B	H	H	B	L	L	L	B	B	B	L	B	H	L	B	H	H	L	H	B	H	L	H	L	L	B	H
CH8	mbHkupUNC080390439	114.459	L	H	B	L	H	L	H	L	U	H	L	H	H	B	H	B	H	B	B	L	H	H	H	B	L	L	L	B	B	B	L	B	H	L	B	H	H	L	H	B	H	L	H	L	L	B	H
CH8	gUNC15544844	114.642	L	H	B	L	H	L	H	L	B	H	L	H	H	B	H	B	H	B	B	L	H	H	H	B	L	L	L	B	B	B	L	B	H	L	B	H	H	L	H	B	H	L	H	L	L	B	H
CH8	gUNC15545645	114.695	L	H	B	L	H	L	H	L	B	H	L	H	H	B	H	B	H	B	B	L	H	H	H	B	L	L	L	B	B	B	L	B	H	L	B	H	H	L	H	B	H	L	H	L	L	B	H
CH8	mUNC15546530	114.748	L	H	B	L	H	L	H	L	B	H	L	H	H	B	H	B	H	B	B	L	H	H	H	B	L	L	L	B	B	B	L	B	H	L	B	H	H	L	H	B	H	L	H	L	L	B	H
CH8	mUNC15546530b	114.748	L	H	B	L	H	L	H	L	B	H	L	H	H	B	H	B	H	B	B	L	H	H	H	B	L	L	L	B	B	B	L	B	H	L	B	H	H	L	H	B	H	L	H	L	L	B	H
CH8	gUNC15550042	114.949	L	H	B	L	H	H	H	L	B	H	L	H	H	B	H	B	H	B	B	L	H	H	H	B	L	L	L	B	B	B	L	B	H	L	B	H	H	L	H	B	H	L	H	L	L	B	H
CH8	SBJ084634728	115.868	L	H	B	L	H	H	H	L	B	H	L	U	H	B	H	B	H	B	B	L	H	H	H	B	L	L	L	B	B	B	L	B	H	L	B	H	H	L	H	B	H	L	U	L	L	B	H
CH8	SBJ084690426	117.261	L	H	B	L	H	H	H	L	U	H	L	H	H	B	H	B	H	B	B	L	H	H	H	B	L	L	L	U	B	B	L	B	H	L	B	H	H	L	H	B	H	L	H	L	L	B	H
CH8	gJAX00681656	117.459	L	H	B	L	H	H	H	L	U	H	L	H	H	B	H	B	H	B	B	L	H	H	H	B	L	L	L	B	B	B	L	B	H	L	B	H	H	L	H	B	H	L	H	L	L	B	H
CH8	SBJ084821480	120.537	L	H	B	L	H	H	H	L	U	H	L	H	H	B	H	B	H	B	B	L	H	H	L	B	L	L	L	B	B	B	L	H	H	L	H	H	H	L	H	B	H	H	H	L	L	H	H
CH8	gUNC15642188	121.189	L	H	B	L	H	H	H	L	U	H	L	H	H	B	H	B	H	B	B	L	H	H	L	B	L	L	L	B	B	B	L	H	H	L	H	H	H	L	H	B	H	H	H	L	L	H	H
CH8	UNC15645911	121.446	L	H	B	L	H	H	H	L	B	H	L	H	H	B	H	B	H	B	B	L	H	H	L	B	L	L	L	B	B	B	L	H	H	L	H	H	H	L	H	B	H	H	H	L	L	H	H
CH8	S3C084872199	121.805	L	H	B	L	H	H	H	L	B	H	L	H	H	B	H	B	H	B	B	L	H	H	L	B	L	L	L	B	B	B	L	H	H	L	H	H	H	L	H	B	H	H	H	L	L	H	H
CH8	UNC15651643	121.809	L	H	B	L	H	H	H	L	B	H	L	H	H	B	H	B	H	B	B	L	H	H	L	B	L	L	L	B	B	B	L	H	H	L	H	H	H	L	H	B	H	H	H	L	L	H	H
CH8	UNC15653414	121.901	L	H	B	L	H	H	H	L	B	H	L	H	H	B	H	B	H	B	B	L	H	H	L	B	L	L	L	B	B	B	L	H	H	L	H	H	H	L	H	B	H	H	H	L	L	H	H
CH8	SX1084880631	122.016	L	H	B	L	H	H	H	L	H	H	L	H	H	B	H	B	H	B	B	L	H	H	L	B	L	L	L	B	B	B	L	H	H	L	H	H	H	L	H	B	H	H	H	L	L	H	H
CH8	JAX00682483	122.046	L	H	B	L	H	H	H	L	H	H	L	H	H	B	H	B	H	B	B	L	H	H	L	B	L	L	L	B	B	B	L	H	H	L	H	H	H	L	H	B	H	H	H	L	L	H	H
CH8	gUNC15658760	122.201	L	H	B	L	H	H	H	L	H	H	L	H	H	B	H	B	H	B	B	L	H	H	L	B	L	L	L	B	B	B	L	H	H	L	H	H	H	L	H	B	H	H	H	L	L	H	H
CH8	gUNC15667636	122.832	H	H	B	L	H	H	H	L	H	H	L	H	H	B	U	B	H	B	B	L	H	H	L	B	L	L	L	B	B	B	L	H	H	L	H	H	H	L	H	B	H	H	H	L	L	H	H
CH8	gJAX00682845	123.264	H	H	B	L	H	H	H	L	H	H	L	H	H	B	H	B	H	B	B	L	H	H	L	B	L	L	L	B	B	B	L	H	H	L	H	H	H	L	H	B	H	H	H	L	L	H	H
CH8	UNC15673364	123.302	H	H	B	L	H	H	H	L	U	H	L	H	H	B	H	B	H	B	B	L	H	H	L	B	L	L	L	B	B	B	L	H	H	L	H	H	H	L	H	B	H	H	H	L	L	H	H
CH8	SBC084932507	123.313	H	H	B	L	H	H	H	L	H	H	L	H	H	B	H	B	H	B	B	L	H	H	L	B	L	L	L	B	B	B	L	H	H	L	H	H	H	L	H	B	H	H	H	L	L	H	H
CH8	gUNC15674177	123.345	H	H	B	L	H	H	H	L	H	H	L	H	H	B	H	B	H	B	B	L	H	H	L	B	L	L	L	B	B	B	L	H	H	L	H	H	H	L	H	B	H	H	H	L	L	H	H
CH8	UNC15675864	123.463	H	H	B	L	H	H	H	L	U	H	L	H	H	B	H	B	H	B	B	L	H	H	L	B	L	L	L	B	B	B	L	H	H	L	H	H	H	L	H	B	H	H	H	L	L	H	H
CH8	UNC15681657	123.947	H	H	B	L	H	H	H	L	U	H	L	H	H	B	H	B	H	B	B	L	H	H	L	B	L	L	L	B	B	B	L	H	H	L	H	H	H	L	H	B	H	H	H	L	L	H	H
CH8	UNC15682502	124.001	H	H	B	L	H	H	H	L	U	H	L	H	H	B	H	B	H	B	B	L	H	H	L	B	L	L	L	B	B	B	L	H	H	L	H	H	H	L	H	B	H	H	H	L	L	H	H
CH8	SX1084966861	124.172	H	H	B	L	H	H	H	L	H	H	L	H	H	B	H	B	H	B	B	L	H	H	L	B	L	L	L	B	B	B	L	H	H	L	H	H	H	L	H	B	H	H	H	L	L	H	H
CH8	SX1084966996	124.175	H	H	B	L	H	H	H	L	U	H	L	H	H	B	H	B	H	B	B	U	H	H	L	B	L	L	L	B	B	B	L	H	H	L	H	H	H	L	H	B	H	H	H	L	L	H	H
CH8	SAH084996621	124.916	H	H	B	L	H	H	H	L	B	H	L	H	H	B	H	B	H	B	B	L	H	H	L	B	L	L	L	B	B	B	L	H	H	L	H	H	H	L	H	B	H	H	H	L	L	H	H
CH8	gUNC15704048	125.367	H	H	B	L	H	H	H	L	B	H	L	H	H	B	H	B	H	B	B	L	H	H	L	B	L	L	L	B	B	B	L	H	H	L	H	H	H	L	H	B	H	H	H	L	L	H	H
CH8	S3C085019825	125.496	H	H	B	L	H	H	H	L	B	H	L	H	H	B	H	B	H	B	B	L	H	H	L	B	L	L	L	B	B	B	L	H	H	L	H	H	H	L	H	B	H	H	H	L	L	H	H
CH8	mUNC15714179	125.96	H	H	B	L	H	H	H	L	B	H	L	H	H	B	H	B	H	B	B	L	H	H	L	B	L	L	L	B	B	B	L	H	H	L	H	H	H	L	H	B	H	H	H	L	L	H	H
CH8	mUNC15722763	126.458	H	H	B	L	H	H	H	L	U	H	L	H	H	B	H	B	H	B	B	L	H	H	L	B	L	L	L	B	B	B	L	H	H	L	H	H	H	L	H	B	H	H	H	L	L	H	H
CH8	gUNC15729350	127.021	H	H	B	L	H	H	H	L	U	H	L	H	H	H	H	B	H	B	B	L	H	H	L	B	L	L	L	B	B	B	L	H	H	L	H	H	H	L	H	B	H	H	H	L	L	H	H
CH8	gUNC15747739	128.511	H	H	B	L	H	H	H	L	U	H	L	H	H	H	H	B	H	B	B	L	H	H	L	B	L	L	L	B	B	B	L	H	H	L	H	H	H	L	H	B	H	H	H	L	L	H	H
CH9	gUNCHS024601	4.05153	L	H	B	H	H	B	H	B	L	B	B	H	H	B	H	L	H	H	B	H	B	H	B	L	H	L	H	H	L	L	L	L	H	B	L	L	U	H	L	B	U	U	B	H	U	L	B
CH9	gJAX00167690	4.37413	L	H	B	H	H	B	H	B	U	B	B	H	H	B	H	L	H	H	B	H	B	H	B	L	H	L	H	H	L	L	L	L	H	B	L	L	H	H	L	B	H	H	B	H	H	L	B
CH9	gUNC15788606	6.39961	L	H	B	H	H	B	H	B	B	B	B	H	H	B	H	L	H	H	B	H	B	H	B	L	H	L	H	H	L	L	L	L	H	H	L	L	H	H	L	B	H	B	B	H	H	L	B
CH9	mUNC090008501	7.04361	L	H	B	H	H	B	H	B	U	B	B	H	H	B	H	L	H	H	B	U	B	H	B	L	H	L	H	H	L	L	L	L	H	H	L	H	H	H	L	B	H	B	B	H	H	L	B
CH9	gICR1923	8.04508	L	H	B	H	H	B	H	B	H	B	B	H	H	B	H	L	H	H	B	H	B	H	B	L	H	L	H	H	L	L	L	L	H	H	L	H	H	H	L	B	H	B	B	H	H	L	B
CH9	gUNC15814354	8.81555	L	H	B	H	H	B	H	B	B	B	B	H	H	B	H	L	H	H	B	H	B	H	B	L	H	L	H	H	L	L	L	L	H	H	L	H	H	H	U	B	H	B	B	H	H	L	B
CH9	gJAX00168049	9.26108	L	H	B	H	H	B	H	B	B	B	B	H	H	B	H	L	H	H	B	H	B	H	B	L	H	L	H	H	L	L	L	L	H	H	L	H	H	H	L	B	H	B	B	H	H	L	B
CH9	SFC090665613	16.6403	L	H	H	H	H	B	H	B	B	B	H	H	B	B	H	L	H	H	B	H	B	H	B	L	H	L	H	B	L	L	L	L	H	H	L	H	H	H	L	B	H	B	B	H	H	L	B
CH9	mbHkupUNC090017527	17.8391	L	H	H	H	H	B	H	B	H	B	H	H	B	B	H	L	H	H	B	H	B	H	B	L	H	L	H	B	L	L	L	L	H	H	L	H	H	H	L	B	H	B	B	H	H	L	B
CH9	gUNC15934761	18.5993	L	H	H	H	H	B	H	B	U	B	H	H	B	B	H	L	H	H	B	H	B	H	B	L	H	L	H	B	L	L	L	L	H	H	L	H	H	H	L	B	H	B	B	H	H	L	B
CH9	gUNC15968951	21.6004	L	H	H	H	H	B	H	B	U	B	H	B	B	B	H	L	H	H	B	H	B	H	B	L	H	L	H	B	L	L	L	L	H	H	L	B	H	H	L	H	H	B	B	H	H	L	B
CH9	SNT090891182	22.2796	L	H	H	H	H	B	H	B	B	B	H	B	B	B	H	L	H	H	B	H	B	H	B	L	H	L	H	B	L	L	L	L	H	H	L	B	H	H	L	H	H	B	B	H	H	L	B
CH9	SFT090892119	22.303	L	H	H	H	H	B	H	B	U	B	H	B	B	B	H	L	H	H	B	H	B	H	B	L	H	L	H	B	L	L	L	L	H	H	L	B	H	H	L	H	H	B	B	H	H	L	B
CH9	mbHkupUNC090026082	26.8964	L	H	H	H	H	B	H	B	H	B	H	B	B	B	H	L	H	H	B	H	B	H	B	L	H	L	H	B	L	L	L	L	H	H	L	B	H	H	L	H	H	B	B	H	H	L	B
CH9	gUNC16054540	28.183	L	H	H	H	H	B	H	H	H	B	H	B	B	B	H	L	H	H	B	H	H	H	B	L	H	L	H	B	L	L	L	L	H	H	L	B	H	H	L	H	H	B	B	H	H	L	B
CH9	SFH091162154	29.0539	L	H	H	H	H	B	H	H	H	B	H	B	B	B	H	L	H	H	B	H	H	H	B	H	H	L	H	B	L	L	L	L	H	H	L	B	H	H	L	H	H	B	B	H	H	L	B
CH9	gUNC16074692	29.7156	L	H	H	H	H	B	H	H	H	B	H	B	B	B	H	L	H	H	B	H	H	H	B	H	H	L	H	B	L	L	L	L	H	H	L	B	H	H	L	H	H	B	B	H	H	L	B
CH9	gUNCHS025042	32.0754	L	H	H	H	H	B	H	H	H	B	H	B	B	B	H	L	H	H	B	H	H	H	B	H	H	L	H	B	L	L	L	L	H	H	L	B	H	H	L	H	H	B	B	H	H	L	B
CH9	S2T091299856	32.4964	L	H	H	H	H	B	H	H	U	B	H	B	B	B	H	L	H	H	B	H	H	H	B	H	H	L	H	B	L	L	L	L	H	H	L	B	H	H	L	H	H	B	B	H	H	L	B
CH9	gUNC16116138	32.7713	L	H	H	H	H	B	H	H	B	B	H	B	B	B	H	L	H	H	B	H	H	H	B	H	H	L	L	B	L	L	L	L	H	H	L	B	H	H	L	H	H	B	B	H	H	L	B
CH9	gUNC16136209	34.1314	L	H	H	H	H	B	H	H	H	B	H	B	B	B	H	L	H	H	B	H	H	H	B	H	H	L	L	B	L	L	L	L	H	H	L	B	H	H	L	H	H	B	B	H	H	L	B
CH9	mUNC16149306	35.0665	L	H	H	H	H	B	H	H	U	B	H	B	B	B	H	L	H	H	B	H	H	H	B	H	H	L	L	B	L	L	L	L	H	H	L	B	H	H	L	H	H	B	H	H	H	L	B
CH9	S3N091471616	36.7904	L	H	H	H	H	B	H	H	U	B	H	B	B	B	H	L	H	H	B	H	H	H	B	H	H	L	L	B	L	L	L	L	H	H	L	B	H	H	L	H	H	B	H	H	H	L	B
CH9	bHkuprs50526017	36.8404	L	H	H	H	H	B	H	H	B	B	H	B	B	B	H	L	H	H	B	H	H	H	B	H	H	L	L	B	L	L	L	L	H	H	L	B	H	H	L	H	H	B	H	H	H	L	B
CH9	gUNC16173150	37.2675	L	H	H	H	H	B	H	H	B	B	H	B	B	B	H	L	H	H	B	H	H	H	B	H	H	L	L	B	L	L	L	L	H	H	L	B	H	H	L	H	H	B	H	H	H	L	B
CH9	gUNCHS025158	38.3058	L	H	H	H	H	B	H	H	U	B	H	B	B	B	H	L	H	H	B	H	H	H	B	H	H	L	L	B	L	L	L	L	H	H	L	B	H	H	L	H	H	B	H	H	H	L	B
CH9	SBJ091539829	38.4957	L	H	H	H	H	B	H	H	B	B	H	B	B	B	H	L	H	H	B	H	H	H	B	H	H	L	L	B	L	L	L	L	H	H	L	B	H	H	L	H	H	B	H	H	H	L	B
CH9	mUNC090043639	38.6127	L	H	H	H	H	B	H	H	B	B	H	B	B	B	H	L	H	H	B	H	H	H	B	H	H	L	L	B	L	L	L	L	H	H	L	B	H	H	L	H	H	B	H	H	H	L	B
CH9	S6R091664066	41.6017	L	H	H	H	H	B	H	H	H	H	H	B	B	B	H	L	H	H	H	H	H	H	B	H	H	L	L	B	L	L	L	L	H	H	L	B	H	H	L	H	H	B	H	H	B	L	B
CH9	gUNC16236042	41.7882	L	H	H	H	H	B	H	H	U	H	H	B	B	B	H	L	H	H	H	H	H	H	H	H	H	L	L	B	L	L	L	L	H	H	L	B	H	H	L	H	H	B	H	H	B	L	B
CH9	SBC091683176	42.0794	L	H	H	H	H	B	H	H	U	H	H	B	B	B	H	L	H	H	H	H	H	H	H	H	H	L	L	B	L	L	L	L	H	H	L	B	H	H	L	H	H	B	H	H	B	L	B
CH9	S2H091685293	42.1323	L	H	H	H	H	B	H	H	B	H	H	B	B	B	H	L	H	H	H	H	H	H	H	H	H	L	L	B	L	L	L	L	H	H	L	B	H	H	L	H	H	B	H	H	B	L	B
CH9	gUNC16250984	42.7855	L	H	H	H	H	B	H	H	U	H	H	B	B	B	H	L	H	H	H	H	H	H	H	H	H	L	L	B	L	L	L	L	H	H	L	B	H	H	L	H	H	B	H	H	B	L	B
CH9	gUNC16281800	45.2637	L	H	H	H	H	B	H	H	H	H	H	B	B	B	H	L	H	H	L	H	H	H	H	H	H	L	L	B	L	L	L	L	H	H	L	B	H	H	L	H	H	B	H	H	B	L	B
CH9	SSH091867676	46.6919	L	H	H	H	H	B	H	H	H	H	H	B	B	B	H	L	H	H	L	H	H	H	H	H	H	L	L	B	L	L	L	L	H	H	L	B	H	H	L	H	H	B	H	H	B	L	B
CH9	SFT091879460	46.9865	L	H	H	H	H	B	H	H	H	H	H	B	B	B	H	L	H	H	L	H	H	H	H	H	H	L	L	B	L	L	L	L	H	H	L	B	H	H	L	H	H	U	H	H	B	L	B
CH9	SFT091896959	47.424	L	H	H	H	H	B	H	H	H	H	H	B	B	B	H	L	H	H	L	H	H	H	H	H	H	L	L	B	L	L	L	L	H	H	L	B	H	H	L	H	H	U	H	H	B	L	B
CH9	gUNC16324529	48.5835	L	H	L	H	H	B	L	H	B	H	H	B	B	B	H	L	H	H	L	H	H	H	H	H	H	L	L	B	H	L	L	L	H	H	L	B	H	H	L	H	H	B	H	H	B	L	B
CH9	gUNC16330958	49.1288	L	H	L	H	H	B	L	H	B	H	H	B	B	B	H	L	H	H	L	H	H	H	H	H	H	L	L	B	H	L	L	L	H	H	L	B	H	H	L	H	H	B	H	H	B	L	B
CH9	gJAX00171127	50.6493	L	H	L	H	H	B	L	H	B	H	H	B	B	B	H	L	H	H	L	H	H	H	H	H	H	L	L	B	H	L	L	L	H	H	L	B	H	H	L	H	H	B	H	H	B	L	B
CH9	gUNC16400148	55.0457	L	H	L	H	H	B	L	H	H	H	H	B	B	B	H	L	H	H	L	H	H	H	H	H	H	L	L	B	H	L	L	L	H	H	L	B	H	H	H	H	H	B	H	L	B	L	B
CH9	gUNC16409210	55.9427	L	H	L	H	H	B	L	H	B	H	H	B	B	B	H	L	H	H	L	H	H	H	H	H	H	L	L	B	H	L	L	L	H	H	L	B	H	H	H	H	H	B	H	L	B	L	B
CH9	gUNC16429215	57.8216	L	H	L	H	H	B	L	H	B	H	H	B	B	B	H	L	H	H	L	H	H	H	H	H	H	L	L	B	H	L	L	L	H	H	L	B	H	L	H	H	H	B	H	L	B	L	B
CH9	gJAX00695285	58.5282	L	H	L	H	H	B	L	H	U	H	H	B	B	B	H	L	H	H	L	H	H	H	H	H	H	L	L	B	H	L	L	L	H	H	L	B	H	L	H	H	H	B	H	L	B	L	B
CH9	gUNC16450609	59.6905	L	H	L	H	H	B	L	H	H	H	H	B	B	B	H	L	H	H	L	H	H	H	H	H	H	L	L	B	H	L	L	L	H	H	L	B	H	L	H	H	H	B	H	L	B	L	B
CH9	SSH092408190	60.2048	L	H	L	H	H	B	L	H	U	H	H	B	B	B	H	L	H	H	L	H	H	H	H	H	H	L	L	B	H	L	L	L	H	H	L	B	H	L	H	H	H	B	H	L	B	L	B
CH9	mUNC16457709	60.3274	L	H	L	H	H	B	L	H	U	H	H	B	B	B	H	L	H	H	L	H	H	H	H	H	H	L	L	B	H	L	L	L	H	H	L	B	H	L	H	H	H	B	H	L	B	L	B
CH9	SBC092493412	62.3353	L	H	L	H	H	B	L	H	B	H	H	B	B	B	H	L	H	H	L	H	H	H	H	H	H	L	L	B	H	L	H	L	H	H	L	B	H	L	H	H	H	B	H	L	B	L	B
CH9	gUNCHS025997	65.3426	H	H	L	H	H	B	L	H	B	H	H	B	B	B	H	L	H	L	L	H	H	H	H	H	H	L	L	B	H	L	B	L	H	H	L	B	H	L	H	H	H	B	H	L	B	H	B
CH9	mJAX00172302	66.3031	H	H	L	H	H	B	L	H	U	H	H	B	B	B	H	L	H	L	L	H	H	H	H	H	H	L	L	B	H	L	B	L	H	H	L	B	H	L	H	H	H	B	H	L	B	H	B
CH9	SBJ092676593	66.9148	H	H	L	H	H	B	L	H	B	H	H	B	B	B	H	L	H	L	L	H	H	H	H	H	H	L	L	B	H	L	B	L	H	H	L	B	H	L	H	H	H	B	H	L	B	H	B
CH9	gUNC16554667	68.0472	H	H	L	H	H	B	L	H	B	H	H	B	B	B	H	L	H	L	L	H	H	H	H	H	H	L	L	H	H	L	B	L	H	H	L	B	H	L	H	H	H	B	H	L	B	H	B
CH9	gUNCHS026206	71.2743	H	H	L	B	H	H	L	H	H	H	H	B	B	B	H	H	H	L	L	H	H	H	H	H	H	L	L	H	B	L	B	L	H	H	L	B	H	L	H	H	H	B	H	L	B	H	B
CH9	S1H092865440	71.636	H	H	L	B	H	H	L	H	U	H	H	B	B	B	H	H	H	L	L	H	H	H	H	H	H	L	L	H	B	L	B	L	H	H	L	B	H	L	H	H	H	B	H	L	B	H	B
CH9	gUNC16618214	72.95	H	H	L	B	H	H	L	H	B	H	H	B	B	B	H	H	H	L	L	H	H	H	H	H	H	L	L	H	B	L	B	L	H	H	L	B	H	L	H	H	H	B	H	L	B	H	B
CH9	gUNC16634905	74.0342	H	H	L	B	H	H	L	H	U	H	H	B	B	B	H	H	H	L	L	H	H	H	H	H	H	L	L	H	B	L	B	L	H	H	L	B	H	L	H	H	H	B	H	L	B	H	B
CH9	SBJ092992728	74.8182	H	H	L	B	H	H	L	H	B	H	H	B	B	B	H	H	H	L	L	H	H	H	H	H	H	L	L	H	B	L	B	L	H	H	L	B	H	L	H	H	H	B	H	L	B	H	B
CH9	gUNC16646037	74.9448	H	H	L	B	H	H	L	H	B	H	H	B	B	B	H	H	H	L	L	H	H	H	H	H	H	L	L	H	B	L	B	L	H	H	L	B	H	L	H	H	H	B	H	L	B	H	B
CH9	gUNC16652459	75.4607	H	U	L	B	H	H	L	H	U	H	H	B	B	B	H	H	H	L	L	H	H	U	H	H	U	L	L	U	B	L	B	L	H	H	L	B	H	L	H	H	H	B	H	L	B	H	B
CH9	gUNC16660141	76.0142	H	B	L	B	H	H	L	H	H	H	H	B	B	B	H	H	H	L	L	H	H	H	H	H	H	L	U	H	B	L	B	L	H	H	L	B	H	L	H	H	H	B	H	L	B	H	B
CH9	gUNC16664415	76.3551	H	B	L	B	H	H	L	H	H	H	H	B	B	B	H	H	H	L	L	H	H	H	H	H	H	L	L	H	B	L	B	L	H	H	L	B	H	L	H	H	H	B	H	L	B	H	B
CH9	SSH093063473	76.5868	H	B	L	B	H	H	L	H	U	H	H	B	B	B	H	H	H	L	L	H	H	H	H	H	H	L	L	H	B	L	B	L	H	H	L	B	H	L	H	H	H	B	H	L	B	H	B
CH9	gUNCHS026367	77.2251	H	B	L	B	H	H	L	H	U	H	H	B	B	B	H	H	H	L	L	H	H	H	H	H	H	L	L	H	B	L	B	L	H	H	L	B	H	L	H	H	H	B	H	L	B	H	B
CH9	gUNC16685881	77.9299	H	B	L	B	H	H	L	H	U	H	H	B	B	B	H	H	H	L	L	H	H	H	H	H	H	L	L	H	B	L	B	L	H	H	L	B	H	L	H	H	H	B	H	L	B	H	B
CH9	gUNC16691683	78.396	H	B	L	B	U	H	L	U	B	H	H	B	B	B	U	H	H	L	L	H	U	U	H	U	H	L	L	H	B	L	B	U	U	H	L	B	U	L	U	H	U	B	U	L	B	H	B
CH9	gbHkupUNC090156067	79.2524	H	B	L	B	H	H	L	H	B	H	H	B	B	B	H	H	H	L	L	H	H	H	H	H	H	L	L	H	B	L	B	L	H	H	L	B	H	L	H	H	H	B	H	L	B	H	B
CH9	gUNCHS026514	85.7281	H	B	L	B	H	H	L	H	H	H	H	B	H	B	H	H	H	L	L	H	H	H	H	H	L	L	L	H	B	L	B	L	H	H	L	B	H	L	H	H	L	H	H	L	B	H	B
CH9	S3C093464083	86.6021	H	B	L	B	H	H	L	H	B	H	H	B	H	B	H	H	H	L	L	H	H	H	H	H	L	L	L	H	B	L	B	L	H	H	L	B	H	L	H	H	L	H	H	L	B	H	B
CH9	gUNC16819132	87.4381	H	B	L	B	H	H	L	H	B	H	H	B	H	B	H	H	H	L	L	H	H	H	H	H	L	L	L	H	B	L	B	L	H	H	L	B	H	L	H	H	L	H	H	L	B	H	B
CH9	SSR093499074	87.4769	H	B	L	B	H	H	L	H	B	H	H	B	H	B	H	H	H	L	L	H	H	H	H	H	L	L	L	H	B	L	B	L	H	H	L	B	H	L	H	H	L	H	H	L	B	H	B
CH9	gUNCHS026633	91.5897	H	B	L	B	H	H	L	H	U	H	H	B	H	B	H	H	H	L	L	H	H	H	H	H	L	L	L	H	B	L	B	L	H	H	L	B	H	L	H	H	H	H	H	L	B	H	B
CH9	SBJ093683118	92.078	H	B	L	B	H	H	L	H	H	U	U	B	H	B	U	H	U	L	L	H	U	H	H	H	L	L	L	H	B	L	B	L	H	H	L	B	H	L	H	U	H	H	H	L	B	H	B
CH9	gUNC16869833	92.3013	H	B	L	B	H	H	L	H	H	H	H	B	H	B	H	H	H	L	L	H	H	H	H	H	L	L	L	H	B	L	B	L	H	H	L	B	H	L	H	H	H	H	H	L	B	H	B
CH9	SBJ093940862	98.5216	H	B	H	B	H	H	L	H	H	H	H	B	H	B	H	H	H	L	L	H	H	H	H	H	L	L	L	H	B	L	B	L	H	H	L	B	H	L	H	H	H	H	L	L	B	H	B
CH9	mbHkupUNC090358884	98.924	H	B	H	B	H	H	L	H	H	H	H	B	H	B	H	H	H	L	L	H	H	H	H	H	L	L	L	H	B	L	B	L	H	H	L	B	H	L	H	H	H	H	L	L	B	H	B
CH9	gJAX00174781	99.5248	H	B	H	B	H	H	L	H	U	H	H	B	H	B	H	H	H	L	L	H	H	H	H	H	L	L	L	H	B	L	B	L	H	H	L	B	H	L	H	H	H	H	L	L	B	H	B
CH9	SBJ093985219	99.6305	H	B	H	B	H	H	L	H	U	H	H	B	H	B	H	H	H	L	L	H	H	H	H	H	L	L	L	H	B	L	B	L	H	H	L	B	H	L	H	H	H	H	L	L	B	H	B
CH9	gUNC16977752	99.8911	H	B	H	B	H	H	L	H	U	H	H	B	H	B	H	H	H	L	L	H	H	H	H	H	L	L	L	H	B	L	B	H	H	H	L	B	H	L	H	H	H	H	L	L	B	H	B
CH9	UNC16977752	99.8911	H	B	H	B	H	H	L	H	H	H	H	B	H	B	H	H	H	L	L	H	H	H	H	H	L	L	L	H	B	L	B	H	H	H	L	B	H	L	H	H	H	H	L	L	B	H	B
CH9	SX1094010835	100.271	H	B	H	B	H	H	L	H	B	H	H	B	H	B	H	H	H	L	H	H	H	H	H	H	L	L	L	H	B	L	B	H	H	H	L	B	H	L	H	H	H	H	L	L	B	H	B
CH9	gUNC16986266	100.408	H	B	H	B	H	H	L	H	B	H	H	B	H	B	H	H	H	L	H	H	H	H	H	H	L	L	L	H	B	L	B	H	H	H	L	B	H	L	H	H	H	H	L	L	B	H	B
CH9	SX1094016742	100.419	H	B	H	B	H	H	L	H	U	H	H	B	H	B	H	H	H	L	H	H	H	H	H	H	L	L	L	H	B	L	B	H	H	H	L	B	H	L	H	H	H	H	L	L	B	H	B
CH9	gUNC16992494	100.944	H	B	H	B	H	H	L	H	U	H	H	B	H	B	H	H	H	L	H	H	H	H	H	H	L	L	L	H	B	L	B	H	H	H	L	B	H	L	H	H	H	H	L	L	B	H	B
CH9	gJAX00703889	101.969	H	B	H	B	H	H	L	H	B	H	H	B	H	B	H	H	H	L	H	H	H	H	H	H	L	L	L	H	B	L	B	H	H	H	L	B	H	L	H	H	H	H	L	L	B	H	B
CH9	gUNC17006878	102.039	H	B	H	B	H	H	L	H	H	H	H	B	H	B	H	H	H	L	H	H	H	H	H	H	L	L	L	H	B	L	B	H	H	H	L	B	H	L	H	H	H	H	L	L	B	H	B
CH9	gUNC17090740	107.977	H	B	H	B	H	H	L	H	U	B	H	B	H	B	B	H	B	L	H	L	H	H	H	H	L	B	L	H	H	L	B	H	H	H	L	B	B	L	H	H	H	H	L	L	B	H	B
CH9	gUNCHS027093	108.171	H	B	H	B	H	H	L	H	U	B	H	B	H	B	B	H	B	L	H	L	H	H	H	H	L	B	L	H	H	L	B	H	H	H	L	B	B	L	H	H	H	H	L	L	B	H	B
CH9	gUNC17146471	112.608	H	B	B	B	H	H	L	H	H	B	H	B	H	B	B	H	B	L	B	L	H	H	H	H	L	B	L	H	H	L	B	H	H	L	L	B	B	L	B	H	H	H	L	L	B	H	B
CH9	gUNCHS027227	114.74	H	B	B	B	H	H	L	H	U	B	H	B	H	B	B	L	B	L	B	L	H	H	H	H	L	H	L	H	H	L	B	H	H	L	L	B	B	L	B	H	H	H	L	L	B	H	B
CH9	SH094617172	115.429	L	B	B	B	H	H	L	H	H	B	H	B	L	B	B	L	B	L	B	L	H	H	L	H	L	H	L	H	H	L	B	H	H	L	L	B	B	L	B	H	H	H	L	L	B	H	B
CH9	gUNC17202023	116.245	L	B	B	B	H	H	L	H	U	B	H	B	L	B	B	L	B	L	B	L	H	H	L	H	L	H	L	H	H	L	B	H	H	L	L	B	B	L	B	H	H	H	L	L	B	H	B
CH9	gUNC17213574	116.996	L	B	B	B	H	H	L	H	U	B	H	B	L	B	B	L	B	L	B	L	H	H	L	H	L	H	L	H	H	L	B	H	H	L	L	B	B	L	B	H	H	H	L	L	B	H	B
CH9	SH094727434	118.186	L	B	B	B	H	H	L	H	B	B	H	B	L	B	B	L	B	L	B	L	H	H	L	H	L	H	L	H	H	L	B	H	H	L	L	B	B	L	B	H	H	H	L	L	B	H	B
CH9	gUNC17242574	118.877	L	B	B	B	H	H	L	H	U	B	H	B	L	B	B	L	B	L	B	L	H	H	L	H	L	H	H	H	H	L	B	H	B	L	L	B	B	L	B	H	H	H	L	L	B	H	B
CH9	S3N094839317	120.983	L	H	B	B	H	H	L	H	U	B	H	B	L	B	B	L	B	L	B	L	H	H	L	H	L	H	H	H	H	L	B	B	H	L	L	B	B	L	B	B	H	H	L	L	B	H	B
CH9	JAX00707899	121.142	L	H	B	B	H	H	L	H	H	B	H	B	L	B	B	L	B	L	B	L	H	H	L	H	L	H	H	H	H	L	B	B	H	L	L	B	B	L	B	B	H	H	L	L	B	H	B
CH9	gUNC17282101	121.592	L	H	B	B	H	H	L	H	U	B	H	B	L	B	B	L	B	L	B	L	H	H	L	H	L	H	H	H	H	L	B	B	H	L	L	B	B	L	B	B	H	H	L	L	B	H	B
CH9	gJAX00176453	121.849	L	H	B	B	H	H	L	H	U	B	H	B	L	B	B	L	B	L	B	L	H	H	L	H	L	H	H	H	H	L	B	B	H	L	L	B	B	L	B	B	H	H	L	L	B	H	B
CH9	S3C094905310	122.633	L	H	B	B	H	H	L	H	B	B	H	B	L	B	B	L	B	L	B	L	H	H	L	H	L	H	H	H	H	L	B	B	H	L	L	B	B	L	B	B	H	H	L	L	B	H	B
CH9	SBJ094924955	123.124	L	H	B	B	H	H	L	H	H	B	H	B	L	B	B	L	B	L	B	L	H	H	L	H	L	H	H	H	H	L	B	B	H	L	L	B	B	L	B	B	H	H	L	L	B	H	B
CH9	SSH094942479	123.562	L	H	B	B	H	H	L	H	U	B	H	B	L	B	B	L	B	L	B	L	H	H	L	H	L	H	H	H	H	L	B	B	H	L	L	B	B	L	B	B	H	H	L	L	B	H	B
CH9	S2H094962715	124.068	L	H	B	B	H	H	L	H	H	B	H	B	L	H	B	L	B	L	B	L	H	H	L	H	L	H	H	H	H	L	B	B	H	L	L	B	B	L	B	B	H	H	L	L	B	H	B
CH10	mbHkupJAX00285124	23.628	H	B	H	L	L	H	L	B	H	L	H	B	H	H	H	H	H	B	L	H	L	H	L	H	H	H	H	H	H	H	H	B	H	H	B	L	L	H	B	B	L	B	B	H	H	L	H
CH10	ST2100945711	23.6428	H	B	H	L	L	H	L	B	H	L	H	B	H	H	H	H	H	B	L	H	L	H	L	H	H	H	H	H	H	H	H	B	H	H	B	L	L	H	B	B	L	B	B	H	H	L	H
CH10	ST2100952917	23.8229	H	B	H	L	L	H	H	B	H	L	H	B	H	H	H	H	H	B	L	H	L	H	L	H	H	H	H	H	H	H	H	B	H	H	B	L	L	H	B	B	L	B	B	H	H	L	H
CH10	ST2100954659	23.8665	H	B	H	L	L	H	H	B	H	L	H	B	H	H	H	H	H	B	L	H	L	H	L	H	H	H	H	H	H	H	H	B	H	H	B	L	L	H	B	B	L	B	B	H	H	L	H
CH10	ST2100955596	23.8899	H	B	H	L	L	H	H	B	U	L	H	B	H	H	H	H	H	B	L	H	L	H	L	H	H	H	H	H	H	H	H	B	H	H	B	L	L	H	B	B	L	B	B	H	H	L	H
CH10	ST2100955623	23.8906	H	B	H	L	L	H	H	B	H	L	H	B	H	H	H	H	H	B	L	H	L	H	L	H	H	H	H	H	H	H	H	B	H	H	B	L	L	H	B	B	L	B	B	H	H	L	H
CH10	UNC17598408	24.6602	H	B	H	L	L	H	H	B	H	L	H	B	H	H	H	H	H	B	L	H	L	H	L	H	H	H	H	H	H	H	H	B	H	H	B	L	L	H	B	B	L	B	B	H	H	L	H
CH10	UNC17605965	25.1257	H	B	H	L	L	H	H	B	H	L	H	B	H	H	H	H	H	B	L	H	L	H	L	H	H	H	H	H	H	H	H	B	H	H	B	L	L	H	B	B	L	B	B	H	H	L	H
CH10	gUNC17611786	25.4566	H	B	H	L	L	H	H	B	H	L	H	B	H	H	H	H	H	B	L	H	L	H	L	H	H	H	H	H	H	H	H	B	H	H	B	L	L	H	B	B	L	B	B	H	H	L	H
CH10	ST2101023711	25.5928	H	B	H	L	L	H	H	B	H	L	H	B	H	H	H	H	H	B	L	H	L	H	L	H	H	H	H	H	H	H	H	B	H	H	B	L	L	H	B	B	L	B	B	H	H	L	H
CH10	UNC17615761	25.7022	H	B	H	L	L	H	H	B	H	L	H	B	H	H	H	H	H	B	L	H	L	H	L	H	H	H	H	H	H	H	H	B	H	H	B	L	L	H	B	B	L	B	B	H	B	L	H
CH10	gUNC17682018	30.706	H	B	H	L	L	H	H	H	H	L	H	B	H	H	H	H	H	B	L	H	L	H	L	H	H	H	H	H	H	H	H	B	H	H	B	L	L	H	B	H	L	B	B	H	B	L	H
CH10	UNC17807224	40.3067	H	B	H	L	L	H	B	H	H	L	H	B	H	H	H	H	H	B	L	H	L	H	L	H	H	H	H	H	B	H	H	B	H	H	B	L	H	L	B	H	L	B	B	H	B	L	H
CH10	ST2101615382	40.3846	H	B	H	L	L	H	B	H	H	L	H	B	H	H	H	H	H	B	L	H	L	H	L	H	H	H	H	H	B	H	H	B	H	H	B	L	H	L	B	H	L	B	B	H	B	L	H
CH10	UNC100047974	40.4668	H	B	H	L	L	H	B	H	B	L	H	B	H	H	H	H	H	B	L	H	L	H	L	H	H	H	H	H	B	H	H	B	H	H	B	L	H	L	B	H	L	B	B	H	B	L	H
CH10	mUNC100047974	40.4668	H	B	H	L	L	H	B	H	B	L	H	B	H	H	H	H	H	B	L	H	L	H	L	H	H	H	H	H	B	H	H	B	H	H	B	L	H	L	B	H	L	B	B	H	B	L	H
CH10	JAX00287743	40.4866	H	B	H	L	L	H	B	H	U	L	H	B	H	H	H	H	H	B	L	H	L	H	L	H	H	H	H	H	B	H	H	B	H	H	B	L	H	L	B	H	L	B	B	H	B	L	H
CH10	UNC17810956	40.6014	H	B	H	L	L	H	B	H	U	L	H	B	H	H	H	H	H	B	L	H	L	H	L	H	H	H	H	H	B	H	H	B	H	H	B	L	H	L	B	H	L	B	B	H	B	L	H
CH10	UNC17824923	41.7373	H	B	H	L	L	H	B	H	B	L	H	B	H	H	H	H	H	B	L	H	L	H	L	H	H	H	H	H	B	H	H	B	H	H	B	L	H	L	B	H	L	B	B	H	B	L	H
CH10	gUNC17824923	41.7373	H	B	H	L	L	H	B	H	U	L	H	B	H	H	H	H	H	B	L	H	L	H	L	H	H	H	H	H	B	H	H	B	H	H	B	L	H	L	B	H	L	B	B	H	B	L	H
CH10	UNC17827232	41.9926	H	B	H	L	L	H	B	H	U	L	H	B	H	H	H	H	H	B	L	H	L	H	L	H	H	H	H	H	B	H	H	B	H	H	B	L	H	L	B	H	L	B	B	H	B	L	H
CH10	UNC17828911	42.0948	H	B	H	L	L	H	B	H	U	L	H	B	H	H	H	H	H	B	L	H	L	H	L	H	H	H	H	H	B	H	H	B	H	H	B	L	H	L	B	H	L	B	B	H	B	L	H
CH10	UNC17831450	42.2441	H	B	H	L	L	H	B	H	B	L	H	B	H	H	H	H	H	B	L	H	L	H	L	H	H	H	H	H	B	H	H	B	H	H	B	L	H	L	B	H	L	B	B	H	B	L	H
CH10	ST2101690178	42.2545	H	B	H	L	L	H	B	H	B	L	H	B	H	H	H	H	H	B	L	H	L	H	L	H	H	H	H	H	B	H	H	B	H	H	B	L	H	L	B	H	L	B	B	H	B	L	H
CH10	ST2101690706	42.2677	H	B	H	L	L	H	B	H	H	L	H	B	H	H	H	H	H	B	L	H	L	H	L	H	H	H	H	H	B	H	H	B	H	H	B	L	H	L	B	H	L	B	B	H	B	L	H
CH10	ST2101700623	42.5156	H	B	H	L	L	H	B	H	U	L	H	B	H	H	H	H	H	B	L	H	L	H	L	H	H	H	H	H	B	H	H	B	H	H	B	L	H	L	B	H	L	B	B	H	B	L	H
CH10	JAX00288153	43.0056	H	B	H	L	L	H	B	H	U	L	H	B	H	H	H	H	H	B	L	H	L	H	L	H	H	H	H	H	B	H	H	B	H	H	B	L	H	L	B	H	L	B	B	H	B	L	H
CH10	JAX00288162	43.0538	H	B	H	L	L	H	B	H	H	L	H	B	H	H	H	H	H	B	L	H	L	H	L	H	H	H	H	H	B	H	H	B	H	H	B	L	H	L	B	H	L	B	B	H	B	L	H
CH10	gUNC17844155	43.1623	H	B	H	L	L	H	B	H	U	L	H	B	H	H	H	H	H	B	L	H	L	H	L	H	H	H	H	H	B	H	H	B	H	H	B	L	H	L	B	H	L	B	B	H	B	L	H
CH10	JAX00017325	43.534	H	B	H	L	L	H	B	H	U	L	H	B	H	H	H	H	H	B	L	H	L	H	L	H	H	H	H	H	B	H	H	B	H	H	B	L	H	L	B	H	L	B	B	H	B	L	H
CH10	JAX00288334	44.1171	H	B	H	L	L	H	B	H	U	L	H	B	H	H	H	H	H	B	L	H	L	H	L	H	H	H	H	H	B	H	H	B	H	H	B	L	H	L	B	H	L	B	B	H	B	L	H
CH10	gUNC17859104	44.3031	H	B	H	L	L	H	B	H	B	L	H	B	H	H	H	H	H	B	L	H	L	H	L	H	H	H	H	H	B	H	H	B	H	H	B	L	H	L	B	H	L	B	B	H	B	L	H
CH10	UNC17865669	44.8551	H	B	H	L	L	H	B	H	U	L	H	B	H	H	H	H	H	B	L	H	L	H	L	H	H	H	H	H	B	H	H	B	H	H	B	L	H	L	B	H	L	B	B	H	B	L	H
CH10	UNC17866985	44.9613	H	B	H	L	L	H	B	H	B	L	H	B	H	H	H	H	H	B	L	H	L	H	L	H	H	H	H	H	B	H	H	B	H	H	B	L	H	L	B	H	L	B	B	H	B	L	H
CH10	gUNC17891700	46.749	H	B	H	L	L	L	B	H	H	L	H	B	H	H	H	H	H	B	L	H	L	H	L	H	H	H	H	H	B	H	H	H	H	H	H	L	H	L	B	H	L	B	B	H	B	L	H
CH10	gJAX00017638	47.7838	H	B	H	L	L	L	B	H	H	L	H	B	H	H	H	H	H	B	L	H	L	H	L	H	H	H	H	H	B	H	H	H	H	H	H	L	H	L	B	H	L	B	B	H	B	L	H
CH10	gbHkupJAX00017686	48.4768	H	B	H	L	L	L	B	H	B	L	H	B	H	H	H	H	H	B	L	H	L	H	L	H	H	H	H	H	B	H	H	H	H	H	H	L	H	L	B	H	L	B	B	H	B	L	H
CH10	gbHkupJAX00017686b	48.4768	H	B	H	L	L	L	B	H	B	L	H	B	H	H	H	H	H	B	L	H	L	H	L	H	H	H	H	H	B	H	H	H	H	H	H	L	H	L	B	H	L	B	B	H	B	L	H
CH10	gUNC17926662	49.3008	H	B	H	L	L	L	B	H	U	L	H	B	H	H	H	H	H	B	L	H	L	H	L	H	H	H	H	H	B	H	H	H	H	H	H	L	H	L	B	H	L	B	B	H	B	L	H
CH10	gUNC17926662b	49.3008	H	B	H	L	L	L	B	H	B	L	H	B	H	H	H	H	H	B	L	H	L	H	L	H	H	H	H	H	B	H	H	H	H	H	H	L	H	L	B	H	L	B	B	H	B	L	H
CH10	UNC18090723	63.213	H	B	H	L	L	L	H	H	U	L	H	B	B	H	H	B	H	B	H	H	L	B	H	H	H	H	H	H	B	H	H	H	H	H	H	L	H	L	B	H	L	B	H	H	H	L	H
CH10	gUNC18091775	63.3638	H	B	H	L	L	L	H	H	H	L	H	B	B	H	H	B	H	B	H	H	L	B	H	H	H	H	H	H	B	H	H	H	H	H	H	L	H	L	B	H	L	B	H	H	H	L	H
CH10	UNC18093847	63.5066	H	B	H	L	L	L	H	H	B	L	H	B	B	H	H	B	H	B	H	H	L	B	H	H	H	H	H	H	B	H	H	H	H	H	H	L	H	L	B	H	L	B	H	H	H	L	H
CH10	UNC18095276	63.6256	H	B	H	L	L	L	H	H	B	L	H	B	B	H	H	B	H	B	H	H	L	B	H	H	H	H	H	H	B	H	H	H	H	H	H	L	H	L	B	H	L	B	H	H	H	L	H
CH10	bHkupJAX00290965	63.7361	H	B	H	L	L	L	H	H	B	L	H	B	B	H	H	B	H	B	H	H	L	B	H	H	H	H	H	H	B	H	H	H	H	H	H	L	H	L	B	H	L	B	H	H	H	L	H
CH10	JAX00018805	63.8257	H	B	H	L	L	L	H	H	U	L	H	B	B	H	H	B	H	B	H	H	L	B	H	H	H	H	H	H	B	H	H	H	H	H	H	L	H	L	B	H	L	U	H	H	H	L	H
CH10	UNC18097690	63.8286	H	B	H	L	L	L	H	H	U	L	H	B	B	H	H	B	H	B	H	H	L	B	H	H	H	H	H	H	B	H	H	H	H	H	H	L	H	L	B	H	L	B	H	H	H	L	H
CH10	UNC18098815	63.897	H	B	H	L	L	L	H	H	U	L	H	B	B	H	H	B	H	B	H	H	L	B	H	H	H	H	H	H	B	H	H	H	H	H	H	L	H	L	B	H	L	U	H	H	H	L	H
CH10	JAX00018835	64.2296	H	B	H	L	L	L	H	H	H	L	H	B	B	H	H	B	H	B	H	H	L	B	H	H	H	H	H	H	B	H	H	H	H	H	H	L	H	L	B	H	L	B	H	H	H	L	H
CH10	UNC18103051	64.2329	H	B	H	L	L	L	H	H	H	L	H	B	B	H	H	B	H	B	H	H	L	B	H	H	H	H	H	H	B	H	H	H	H	H	H	L	H	L	B	H	L	B	H	H	H	L	H
CH10	JAX00291022	64.2495	H	B	H	L	L	L	H	H	U	L	H	B	B	H	H	B	H	B	H	B	L	B	H	H	H	H	H	H	B	H	H	H	H	H	H	L	H	L	B	H	L	B	H	H	H	L	H
CH10	UNC18103560	64.2752	H	B	H	L	L	L	H	H	U	L	H	B	B	H	H	B	H	B	H	B	L	B	H	H	H	H	H	H	B	H	H	H	H	H	H	L	H	L	B	H	L	B	H	H	H	L	H
CH10	UNC18103943	64.3232	H	B	H	L	L	L	H	H	U	L	H	B	B	H	H	B	H	B	H	B	L	B	H	H	H	H	H	H	B	H	H	H	H	H	H	L	H	L	B	H	L	B	H	H	H	L	H
CH10	UNC18104900	64.4067	H	B	H	L	L	L	H	H	B	L	H	B	B	H	H	B	H	B	H	B	L	B	H	H	H	H	H	H	B	H	H	H	H	H	H	L	H	L	B	H	L	B	H	H	H	L	H
CH10	UNC18105059	64.4246	H	B	H	L	L	L	H	H	B	L	H	B	B	H	H	B	H	B	H	B	L	B	H	H	H	H	H	H	B	H	H	H	H	H	H	L	H	L	B	H	L	B	H	H	H	L	H
CH10	UNC18106552	64.55	H	B	H	L	L	L	H	H	B	L	H	B	B	H	H	B	H	B	H	B	L	B	H	H	H	H	H	H	B	H	H	H	H	H	H	L	H	L	B	H	L	B	H	H	H	L	H
CH10	UNC18110527	64.8533	H	B	H	L	L	L	H	H	U	L	H	B	B	H	H	B	H	B	H	B	L	B	H	H	H	H	H	H	B	H	H	H	H	H	H	L	H	L	B	H	L	B	H	H	H	L	H
CH10	UNC18111299	64.9024	H	B	H	L	L	L	H	H	B	L	H	B	B	H	H	B	H	B	H	B	L	B	H	H	H	H	H	H	B	H	H	H	H	H	H	L	H	L	B	H	L	B	H	H	H	L	H
CH10	JAX00291150	65.2158	H	B	H	L	L	L	H	H	U	L	H	B	B	H	H	B	H	B	H	B	L	B	H	H	H	H	H	H	B	H	H	H	H	H	H	L	H	L	B	H	L	B	H	H	H	L	H
CH10	JAX00018909	65.2251	H	B	H	L	L	L	H	H	B	L	H	B	B	H	H	B	H	B	H	B	L	B	H	H	H	H	H	H	B	H	H	H	H	H	H	L	H	L	B	H	L	B	H	H	H	L	H
CH10	UNC18117566	65.3609	H	B	H	L	L	L	H	H	U	L	H	B	B	H	H	B	H	B	H	B	L	B	H	H	H	H	H	H	B	H	H	H	H	H	H	L	H	L	B	H	L	B	H	H	H	L	H
CH10	UNC18120441	65.5627	H	B	H	L	L	L	H	H	H	L	H	B	B	H	H	B	H	B	H	B	L	B	H	H	H	H	H	H	B	H	H	H	H	H	H	L	H	L	B	H	L	B	H	H	H	L	H
CH10	UNC18121717	65.6522	H	B	H	L	L	L	H	H	U	L	H	B	B	H	H	B	H	B	H	B	L	B	H	H	H	H	H	H	B	H	H	H	H	H	H	L	H	L	B	H	L	B	H	H	H	L	H
CH10	JAX00291445	66.901	H	B	H	L	L	L	H	H	H	L	H	B	B	H	H	B	H	B	H	B	L	B	H	H	H	H	B	H	B	H	H	H	H	H	H	L	H	L	B	H	L	B	H	H	H	L	H
CH10	UNC18147051	67.7432	H	B	H	L	L	L	H	H	U	L	H	B	B	H	H	B	L	B	H	B	L	B	H	H	H	H	B	H	B	H	H	H	H	H	H	L	H	L	B	H	L	B	H	H	H	L	H
CH10	UNC18147304	67.7579	H	B	H	L	L	L	H	H	U	L	H	B	B	H	H	B	L	B	H	B	L	B	H	H	H	H	B	H	B	H	H	H	H	H	H	L	H	L	B	H	L	B	H	H	H	L	H
CH10	JAX00019098	67.7582	H	B	H	L	L	L	H	H	H	L	H	B	B	H	H	B	L	B	H	B	L	B	H	H	H	H	B	H	B	H	H	H	H	H	H	L	H	L	B	H	L	B	H	H	H	L	H
CH10	gUNC18152407	68.0308	H	B	H	L	L	L	H	H	H	L	H	B	B	H	H	B	L	B	H	B	L	B	H	H	H	H	B	H	B	H	H	H	H	H	H	L	H	L	B	H	L	U	H	H	H	L	H
CH10	UNC18355681	85.6259	H	B	H	L	L	L	H	H	H	L	H	B	B	H	H	B	L	B	H	B	L	B	H	H	H	H	B	H	B	H	H	H	H	H	H	L	H	H	B	H	L	B	L	B	H	B	H
CH10	gUNC18360870	86.2195	H	B	H	L	L	L	H	H	B	L	L	B	B	H	H	B	L	B	H	B	L	B	H	H	H	H	B	H	B	H	H	H	H	H	H	L	H	H	B	H	L	U	L	B	H	B	H
CH10	gUNC18373564	87.3141	H	B	H	L	L	L	H	B	B	L	L	B	B	H	H	B	L	B	H	B	L	B	H	H	H	H	B	H	B	H	H	H	H	H	H	L	H	H	B	H	L	B	L	B	H	B	H
CH10	mUNC100218653	87.3838	H	B	H	L	L	L	H	B	U	L	L	B	B	H	H	B	L	B	H	B	L	B	H	H	H	H	B	H	B	H	H	H	H	H	H	L	H	H	B	H	L	U	L	B	H	B	H
CH10	gUNC18377858	87.6904	H	B	H	L	L	L	H	B	U	L	L	B	B	H	H	B	L	B	H	B	L	B	H	H	H	H	B	H	B	H	H	H	H	H	H	L	H	H	B	H	L	B	L	B	H	B	H
CH10	JAX00020578	87.7187	H	B	H	L	L	L	H	B	U	L	L	B	B	H	H	B	L	B	H	B	L	B	H	H	H	H	B	H	B	H	H	H	H	H	H	L	H	H	B	H	L	B	L	B	H	B	H
CH10	UNC18381634	88.111	H	B	H	L	L	L	H	B	H	L	L	B	B	H	H	B	L	B	H	B	L	B	H	H	H	H	B	H	B	H	H	H	H	H	H	L	H	H	B	H	L	B	L	B	H	B	H
CH10	SX1103525328	88.1332	H	B	H	L	L	L	H	B	H	L	L	B	B	H	H	B	L	B	H	B	L	B	H	H	H	H	B	H	B	H	H	H	H	H	H	L	H	H	B	H	L	U	L	B	H	B	H
CH10	SSH103572945	89.3236	H	B	H	L	L	L	H	B	B	L	L	B	B	H	H	B	L	B	H	B	L	B	H	H	H	H	B	H	B	H	H	H	H	H	H	L	H	H	B	H	L	H	L	B	H	B	H
CH10	UNC18398171	89.4171	H	B	H	L	L	L	H	B	B	L	L	B	B	H	H	B	L	B	H	B	L	B	H	H	H	H	B	H	B	H	H	H	H	H	H	L	H	H	B	H	L	H	L	B	H	B	H
CH10	JAX00295486	89.6411	H	B	H	L	L	L	H	B	B	L	L	B	B	H	H	B	L	B	H	B	L	B	H	H	H	H	B	H	B	H	H	H	H	H	H	L	H	H	B	H	L	H	L	B	H	B	H
CH10	gUNC18410315	90.2267	H	B	H	L	L	L	H	B	U	L	L	B	B	H	H	B	L	B	H	B	L	B	H	H	H	H	B	H	B	H	H	H	H	H	H	L	H	H	B	H	L	H	L	B	H	B	H
CH10	UNC18411040	90.2795	H	B	H	L	L	L	H	B	U	L	L	B	B	H	H	B	L	B	H	B	L	B	H	H	H	H	B	H	B	H	H	H	H	H	H	L	H	H	B	H	L	H	L	B	H	B	H
CH10	gUNC18415706	90.5749	H	B	H	L	L	L	H	B	U	L	L	B	B	H	H	B	L	B	H	B	L	B	H	H	H	H	B	H	B	H	H	H	H	H	H	L	H	H	B	H	L	H	L	B	H	B	H
CH10	gUNC18415706b	90.5749	H	B	H	L	L	L	H	B	U	L	L	B	B	H	H	B	L	B	H	B	L	B	H	H	H	H	B	H	B	H	H	H	H	H	H	L	H	H	B	H	L	H	L	B	H	B	H
CH10	gUNC18416724	90.6479	H	B	H	L	L	L	H	B	B	L	L	B	B	H	H	B	L	B	H	B	L	B	H	H	H	H	B	H	B	H	H	H	H	H	H	L	H	H	B	H	L	H	L	B	H	B	H
CH10	gUNC18434667	91.9952	H	B	H	L	L	L	H	B	U	L	L	B	B	H	H	B	L	H	H	B	H	B	H	H	H	H	B	H	B	H	H	H	H	H	H	L	H	H	B	H	L	L	L	B	H	B	H
CH10	gUNC18441203	92.4325	H	B	H	L	L	L	H	B	B	L	L	B	B	H	H	B	L	H	H	B	H	B	H	H	H	H	B	H	B	H	H	H	H	H	H	L	H	H	B	H	L	L	L	B	H	B	H
CH10	gUNC18446814	92.9522	H	B	H	L	L	L	H	B	U	L	L	B	B	H	H	B	L	H	H	B	H	B	H	H	H	H	B	H	B	H	H	H	H	H	H	L	H	H	B	H	L	L	L	B	H	B	H
CH10	SSR103724284	93.1071	H	B	H	L	L	L	H	B	H	L	L	B	B	H	H	B	L	H	H	B	H	B	H	H	H	H	B	H	B	H	H	H	H	H	H	L	H	H	B	H	L	L	L	B	H	B	H
CH10	UNC18450758	93.2527	H	B	H	L	L	L	H	B	H	L	L	B	B	H	H	B	L	H	H	B	H	B	H	H	H	H	B	H	B	H	H	H	H	H	H	L	H	H	B	H	L	L	L	B	H	B	H
CH10	SX1103742761	93.569	H	B	H	L	L	L	H	B	H	L	L	B	B	H	H	B	L	H	H	B	H	B	H	H	H	H	B	H	B	H	H	H	H	H	H	L	H	H	B	H	L	L	L	B	H	B	H
CH10	gUNC18460813	93.8581	H	B	H	L	L	L	H	B	H	L	L	B	B	H	H	B	L	H	H	B	H	B	H	H	H	H	B	H	B	H	H	H	H	H	H	L	H	H	B	H	L	L	L	B	H	B	H
CH10	UNC18460813	93.8581	H	B	H	L	L	L	H	B	H	L	L	B	B	H	H	B	L	H	H	B	H	B	H	H	H	H	B	H	B	H	H	H	H	H	H	L	H	H	B	H	L	L	L	B	H	B	H
CH10	gUNC18597320	103.383	H	B	H	L	L	L	H	B	H	L	L	B	B	H	H	B	L	H	H	B	H	B	H	H	H	H	B	B	B	H	H	H	H	H	H	H	H	H	B	L	L	L	L	B	H	B	H
CH10	S1H104145850	103.646	H	B	H	L	L	L	H	B	B	L	L	B	B	H	H	B	L	H	H	B	H	B	H	H	H	H	B	B	B	H	H	H	H	H	H	H	H	H	B	L	L	L	L	B	H	B	H
CH10	SBC104160925	104.023	H	B	H	L	L	L	H	B	B	L	L	B	B	H	H	B	L	H	H	B	H	B	H	H	H	H	B	B	B	H	H	H	H	H	H	H	H	H	B	L	L	L	L	B	H	B	H
CH10	S2H104186122	104.653	H	B	H	L	L	L	H	B	U	L	L	B	B	H	H	B	L	H	H	B	H	B	H	H	H	H	B	B	B	H	H	H	H	H	H	H	H	H	B	L	L	L	L	B	H	B	H
CH10	SAH104216958	105.424	H	B	H	L	L	L	H	B	B	L	L	B	B	H	H	B	L	H	H	B	H	B	H	H	H	H	B	B	B	H	H	H	H	H	H	H	H	H	B	L	L	L	L	B	H	B	H
CH10	S2H104220731	105.518	H	B	H	L	L	L	H	B	U	L	L	B	B	H	H	B	L	H	H	B	H	B	H	H	H	H	B	B	B	H	H	H	H	H	H	H	H	H	B	L	L	L	L	B	H	B	H
CH10	SAH104224990	105.625	H	B	H	L	L	L	H	B	B	L	L	B	B	H	H	B	L	H	H	B	H	B	H	H	H	H	B	B	B	H	H	H	H	H	H	H	H	H	B	L	L	L	L	B	H	B	H
CH10	mUNC100122470	106.637	H	B	H	L	L	L	H	B	B	L	L	B	B	H	H	B	L	H	H	B	H	B	H	H	H	H	B	B	B	H	H	H	H	H	H	H	H	H	B	L	L	L	L	B	H	B	H
CH10	gJAX00298189	107.173	H	B	H	L	L	L	H	B	B	L	L	B	B	H	H	B	L	H	H	B	H	B	H	H	H	H	B	B	B	H	H	H	H	H	H	H	H	H	B	L	L	L	L	B	H	B	H
CH10	mUNC100250895	109.017	U	B	H	L	L	L	U	B	U	L	L	B	B	H	H	B	L	H	H	B	H	B	H	H	H	H	B	B	B	H	H	H	H	H	H	H	H	H	B	L	L	L	L	B	H	B	H
CH10	gUNC18763912	114.55	H	B	H	L	L	H	H	B	B	L	L	B	B	H	H	B	L	H	H	B	H	B	H	H	B	L	B	B	B	H	H	H	H	L	H	H	H	H	B	L	L	L	L	B	H	B	H
CH10	mbHkupUNC100128773	114.81	H	B	H	L	L	H	H	B	B	L	L	B	B	H	H	B	L	H	H	B	H	B	H	H	B	L	B	B	B	B	H	H	H	L	H	H	H	H	B	L	L	L	L	B	H	B	H
CH10	gUNC18782578	115.781	H	B	H	L	L	H	H	B	B	L	L	B	B	H	L	B	L	H	H	B	H	B	H	H	B	L	B	B	B	B	H	H	H	L	H	H	H	H	B	L	L	L	L	B	H	B	H
CH10	S2T104696211	117.405	H	B	H	L	H	H	H	H	H	L	L	B	B	H	L	B	L	H	H	B	H	B	H	H	B	L	B	B	B	B	H	H	H	L	H	H	L	H	B	L	L	L	L	B	H	B	H
CH10	S6Y104696298	117.407	H	B	H	L	H	H	H	H	H	L	L	B	B	H	L	B	L	H	H	B	H	B	H	H	B	L	B	B	B	B	H	H	H	L	H	H	L	H	B	L	L	L	L	B	H	B	H
CH10	S2H104725753	118.144	H	B	H	L	H	H	H	H	U	L	L	B	B	H	L	B	L	H	H	B	H	B	H	H	B	L	B	B	B	B	H	H	H	L	H	H	L	H	B	L	L	L	L	B	H	B	H
CH10	gUNC18816027	118.152	H	B	H	L	H	H	H	H	B	L	L	B	B	H	L	B	L	H	H	B	H	B	H	H	B	L	B	B	B	B	H	H	H	L	H	H	L	H	B	L	L	L	L	B	H	B	H
CH10	gUNC18818892	118.476	H	B	H	L	H	H	H	H	B	L	L	B	B	H	L	B	L	H	H	B	H	B	H	H	B	L	B	B	B	B	H	H	H	L	H	H	L	H	B	L	L	L	L	B	H	B	H
CH10	SAH104744965	118.624	H	B	H	L	H	H	H	H	U	L	L	B	B	H	L	B	L	H	H	B	H	B	H	H	B	L	B	B	B	B	H	H	H	L	H	H	L	H	B	L	L	L	L	B	H	B	H
CH10	S1H104760665	119.017	H	B	H	L	H	H	H	H	B	L	L	B	B	H	L	B	L	H	H	B	H	B	H	H	B	L	B	B	B	B	H	H	H	L	H	H	L	H	B	L	L	L	L	B	H	B	H
CH10	gUNC18828940	119.034	H	B	H	L	H	H	H	H	U	L	L	B	B	H	L	B	L	H	H	B	H	B	H	H	B	L	B	B	B	B	H	H	H	L	H	H	L	H	B	L	L	L	L	B	H	B	H
CH10	SAH104792791	119.82	H	B	H	L	H	H	H	H	U	L	L	B	B	H	L	B	L	H	H	B	H	B	H	H	B	L	B	B	B	B	H	H	H	L	H	H	L	H	B	L	L	L	L	B	H	B	H
CH10	gUNC18849001	120.294	H	B	H	L	H	H	H	H	H	L	L	B	B	H	L	B	L	H	H	B	H	B	H	H	B	L	B	B	B	B	H	H	H	L	H	H	L	H	B	L	L	L	L	B	H	B	H
CH10	gUNC18894265	123.205	H	B	H	L	H	H	H	H	H	L	L	B	B	H	L	B	H	H	H	B	H	B	H	H	B	L	B	B	B	B	H	H	B	L	H	B	L	H	H	L	L	L	L	B	H	B	L
CH10	UNC18902328	123.681	H	B	H	L	H	H	H	H	U	L	L	B	B	H	L	B	H	H	H	B	H	B	H	H	B	L	B	B	B	B	H	H	B	L	H	B	L	H	H	L	L	L	L	B	H	B	L
CH10	gUNC18902983	123.719	H	B	H	L	H	H	H	H	B	L	L	B	B	H	L	B	H	H	H	B	H	B	H	H	B	L	B	B	B	B	H	H	B	L	H	B	L	H	H	L	L	L	L	B	H	B	L
CH10	bHkupUNC100137989	123.739	H	B	H	L	H	H	H	H	U	L	L	B	B	H	L	B	H	H	H	B	H	B	H	H	B	L	B	B	B	B	H	H	B	L	H	B	L	H	H	L	L	L	L	B	H	B	L
CH10	JAX00301558	125.496	H	B	H	L	H	H	H	H	H	L	L	B	B	H	L	B	H	H	H	B	H	B	H	H	B	L	B	B	B	B	H	H	B	L	H	B	L	H	H	L	L	L	L	B	H	B	L
CH10	JAX00301652	125.753	H	B	H	L	H	H	H	H	U	L	L	B	B	H	L	B	H	H	H	B	H	B	H	H	B	L	B	B	B	B	H	H	H	L	H	B	L	H	H	L	L	L	L	B	H	B	L
CH10	UNC18934764	125.777	H	B	H	L	H	H	H	H	B	L	L	B	B	H	L	B	H	H	H	B	H	B	H	H	B	L	B	B	B	B	H	H	H	L	H	B	L	H	H	L	L	L	L	B	H	B	L
CH10	mUNC18935310	125.818	H	B	H	L	H	H	H	H	U	L	L	B	B	H	L	B	H	H	H	B	H	B	H	H	B	L	B	B	B	B	H	H	H	L	H	B	L	H	H	L	L	L	L	B	H	B	L
CH10	UNC18935310	125.818	H	B	H	L	H	H	H	H	U	L	L	B	B	H	L	B	H	H	H	B	H	B	H	H	B	L	B	B	B	B	H	H	H	L	H	B	L	H	H	L	L	L	L	B	H	B	L
CH10	UNC18939302	126.081	H	B	H	L	H	H	H	H	B	L	L	B	B	H	L	B	H	H	H	B	H	B	H	H	B	L	B	B	B	B	H	H	H	L	H	B	L	H	H	L	L	L	L	B	H	B	L
CH10	gUNC18940381	126.142	H	B	H	L	H	H	H	H	U	L	L	B	B	H	L	B	H	H	H	B	H	B	H	H	B	L	B	B	B	B	H	H	H	L	H	B	L	H	H	L	L	L	L	B	H	B	L
CH10	gUNC18953235	126.899	H	B	H	L	H	H	H	H	U	L	L	B	B	H	L	B	H	H	H	B	H	B	H	H	B	L	B	B	B	B	H	H	H	L	H	B	L	H	H	L	L	L	L	B	H	B	L
CH10	UNC18958716	127.327	H	B	H	L	H	H	H	H	B	L	L	B	B	H	L	B	H	H	H	B	H	B	H	H	B	L	B	B	B	B	H	H	H	L	H	B	L	H	H	L	L	L	L	B	H	B	L
CH10	gUNC18975838(!)	129.045	H	B	L	L	U	L	L	L	H	L	L	B	B	B	L	B	U	L	H	B	L	U	U	L	B	L	L	B	B	B	H	U	L	L	H	B	U	L	H	L	L	L	L	B	H	B	L
CH11	mbHkupUNC110000218	3.35546	B	L	H	L	H	H	L	H	H	H	H	L	L	B	H	H	B	B	B	B	H	L	L	L	B	H	L	H	H	H	H	L	B	B	B	B	L	L	L	H	L	H	B	B	L	L	L
CH11	gJAX00023857	4.13987	B	L	H	L	H	H	L	H	U	H	H	L	L	B	H	H	B	B	B	B	H	L	L	L	B	H	L	H	H	H	H	L	B	B	B	B	L	L	L	H	L	H	B	B	L	L	L
CH11	gUNC19001625	4.96892	B	L	H	L	H	H	L	H	H	H	H	L	L	B	H	H	B	B	B	B	H	L	L	L	B	H	L	H	H	H	H	L	B	B	B	B	L	L	L	H	L	H	B	B	L	L	L
CH11	gUNC19001887	4.99364	B	L	H	L	H	H	L	H	U	H	H	L	L	B	H	H	B	B	B	B	H	L	L	L	B	H	L	H	H	H	H	L	B	B	B	B	L	L	L	H	L	H	B	B	L	L	L
CH11	JAX00023924	5.03024	B	L	H	L	H	H	L	H	H	H	H	L	L	B	H	H	B	B	B	B	H	L	L	L	B	H	L	H	H	H	H	L	B	B	B	B	L	L	L	H	L	H	B	B	L	L	L
CH11	SBC110211226	5.28067	B	L	H	L	H	H	L	H	H	H	H	L	L	B	H	H	B	B	B	B	H	L	L	L	B	H	L	H	H	H	H	L	B	B	B	B	L	L	L	H	L	H	B	B	L	L	L
CH11	SBJ110630791	15.7698	B	H	H	L	H	H	L	H	U	H	H	L	H	B	H	H	B	H	B	B	L	L	L	L	B	H	L	H	H	U	U	H	B	B	B	B	L	H	L	H	H	H	B	B	H	L	L
CH11	gUNC19669267	55.6633	H	B	H	B	H	L	H	B	U	H	H	L	H	B	H	H	B	H	L	H	H	H	H	L	H	H	H	B	H	H	L	H	B	B	H	B	L	H	H	H	H	B	H	B	B	H	L
CH11	mUNC19717582	58.7219	H	B	H	B	H	L	H	B	H	H	H	L	H	B	H	H	B	H	L	H	H	H	B	L	H	H	H	B	H	B	L	H	B	B	H	B	L	H	H	H	H	B	L	B	B	H	L
CH11	SAH112467307	61.6827	H	B	H	B	H	L	H	B	H	H	H	H	H	H	H	H	B	H	L	H	H	H	B	L	H	H	H	B	H	B	L	H	H	B	H	B	L	H	H	H	H	B	L	B	B	H	L
CH11	S2H112494691	62.3673	H	B	H	B	H	L	H	B	H	H	H	H	H	H	H	H	B	H	L	H	H	H	B	L	H	H	H	B	H	B	L	H	H	B	H	B	L	H	H	H	H	B	L	B	B	H	L
CH11	gJAX00313230	62.6671	H	B	H	B	H	L	H	B	H	H	H	H	H	H	H	H	B	H	L	H	H	H	B	L	H	H	H	B	H	B	L	H	H	B	H	B	L	H	H	H	H	B	L	B	B	H	L
CH11	gUNCHS031065	63.4793	H	B	H	B	H	L	H	B	U	H	H	H	H	H	H	H	H	H	L	H	H	H	B	L	H	H	H	B	H	B	L	H	H	B	H	B	L	B	H	H	H	U	L	B	B	H	L
CH11	gUNC19796189	64.5506	H	B	H	B	H	L	H	B	U	H	H	H	H	H	H	H	H	H	L	H	H	H	B	L	H	H	H	B	H	B	L	H	H	B	H	H	L	B	H	H	H	B	L	B	B	H	L
CH11	SBC112585554	64.6389	H	B	H	B	H	L	H	B	U	H	H	H	H	H	H	H	H	H	L	H	H	H	B	L	H	H	H	B	H	B	L	H	H	B	H	H	L	B	H	H	H	B	L	B	B	H	L
CH11	mUNC19852326	68.1415	H	B	H	B	H	L	H	B	H	H	H	H	H	H	H	H	H	H	L	H	H	H	B	L	H	H	H	B	H	B	L	H	H	B	H	H	L	B	H	H	H	B	L	B	B	H	L
CH11	S3N112730338	68.2585	H	B	H	B	H	L	H	B	H	H	H	H	H	H	H	H	H	H	L	H	H	H	B	L	H	H	H	B	H	B	L	H	H	B	H	H	L	B	H	H	H	B	L	B	B	H	L
CH11	gUNC110108213	71.8703	H	B	L	B	H	L	H	B	U	L	H	H	H	H	H	H	H	H	H	H	H	H	B	L	H	H	H	B	H	B	L	H	H	B	H	H	L	B	H	H	H	U	L	B	B	H	L
CH11	gJAX00028940	72.5952	H	B	L	B	H	L	H	B	U	L	H	H	H	H	H	H	H	H	H	H	H	H	B	L	H	H	H	B	H	B	L	H	H	B	H	H	L	B	H	H	H	U	L	B	B	H	L
CH11	gUNCHS031291	72.6801	H	B	L	B	H	L	H	B	U	L	H	H	H	H	H	H	H	H	H	H	H	H	B	L	H	H	H	B	H	B	L	H	H	B	H	H	L	B	H	H	H	B	L	B	B	H	L
CH11	gUNCHS031291b	72.6801	H	B	L	B	H	L	H	B	U	L	H	H	H	H	H	H	H	H	H	H	H	H	B	L	H	H	H	B	H	B	L	H	H	B	H	H	L	B	H	H	H	B	L	B	B	H	L
CH11	SSR113177584	79.4396	H	B	L	B	H	L	H	B	H	L	H	H	H	H	H	H	H	H	H	H	H	H	B	L	H	H	H	B	H	B	L	H	H	B	H	H	L	B	H	H	H	B	L	B	B	H	L
CH11	gUNC19974300	79.7733	H	B	L	B	H	L	H	B	U	L	H	H	B	H	H	H	H	H	H	H	H	H	B	L	H	H	H	B	H	B	L	H	H	B	H	H	L	B	H	H	H	B	L	B	B	H	L
CH11	gUNC19979260	80.1942	H	B	L	B	H	L	H	B	H	L	H	H	B	H	H	H	H	H	H	H	H	H	B	L	H	H	H	B	H	B	L	H	H	B	H	H	L	B	H	H	H	U	L	B	B	H	L
CH11	SBJ113279779	81.9945	H	B	L	B	H	L	H	B	U	L	H	H	B	H	H	H	H	H	H	H	H	H	B	L	H	H	H	B	H	B	L	H	H	B	H	H	L	B	H	H	H	U	L	B	B	H	L
CH11	S3C113318363	82.9591	H	B	L	B	H	L	H	B	H	L	H	H	B	H	L	H	H	H	H	H	H	H	B	L	H	H	H	B	B	B	L	H	H	B	H	H	L	B	H	H	H	B	L	B	B	H	L
CH11	gUNC20019373	83.0648	H	B	L	B	H	L	H	B	H	L	H	H	B	H	L	H	H	H	H	H	H	H	B	L	H	H	H	B	B	B	L	H	H	B	H	H	L	B	H	H	H	B	L	B	B	H	L
CH11	S3C113361154	84.0289	H	B	L	B	H	L	H	B	H	L	H	H	B	H	L	H	H	H	H	H	H	H	B	L	H	H	H	B	B	B	L	H	H	B	H	H	L	B	H	H	H	B	L	B	B	H	L
CH11	UNC20031514	84.0688	H	B	L	B	H	L	H	B	H	L	H	H	B	H	L	H	H	H	H	H	H	H	B	L	H	H	H	B	B	B	L	H	H	B	H	H	L	B	H	H	H	U	L	B	B	H	L
CH11	UNC20034637	84.3639	H	B	L	B	H	L	H	B	L	L	H	H	B	H	L	H	H	H	H	H	H	H	B	L	H	H	H	B	B	B	L	H	H	B	H	H	L	B	H	H	H	B	L	B	B	H	L
CH11	UNC20035189	84.4206	H	B	L	B	H	L	H	B	L	L	H	H	B	H	L	H	H	H	H	H	H	H	B	L	H	H	H	B	B	B	L	H	H	B	H	H	L	B	H	H	H	B	L	B	B	H	L
CH11	UNC20054494	86.4899	H	B	L	B	H	L	H	B	L	L	H	H	H	H	L	H	H	H	H	H	H	H	B	L	H	H	H	B	B	B	L	H	H	B	H	H	L	B	H	H	H	B	L	B	B	H	L
CH11	JAX00317237	86.5551	H	B	L	B	H	L	H	B	U	L	H	H	H	H	L	H	H	H	H	H	H	H	B	L	H	H	H	B	B	B	L	H	H	B	H	H	L	B	H	H	H	U	L	B	B	H	L
CH11	gUNC20056500	86.7234	H	B	L	B	H	L	H	B	L	L	H	H	H	H	L	H	H	H	H	H	H	H	B	L	H	H	H	B	B	B	L	H	H	B	H	H	L	B	H	H	H	B	L	B	B	H	L
CH11	gUNC20057865	86.86	H	B	L	B	H	L	H	B	U	L	H	H	H	H	L	H	H	H	H	H	H	H	B	L	H	H	H	B	B	B	L	H	H	B	H	H	L	B	H	H	H	B	L	B	B	H	L
CH11	UNC20058777	86.9406	H	B	L	B	H	L	H	B	H	L	H	H	H	H	L	H	H	H	H	H	H	H	B	L	H	H	H	B	B	B	L	H	H	B	H	H	L	B	H	H	H	B	L	B	B	H	L
CH11	JAX00317469	88.2726	H	B	L	B	H	L	H	B	U	L	H	H	H	H	L	H	H	H	H	H	H	H	B	L	H	H	H	B	B	B	L	H	H	B	H	H	L	B	H	H	H	B	L	B	B	H	L
CH11	gUNC20074772	88.3372	H	B	L	B	H	L	H	B	U	L	H	H	H	H	L	H	H	H	H	H	H	H	B	L	H	H	H	B	B	B	L	H	H	B	H	H	L	B	H	H	H	B	L	B	B	H	L
CH11	gUNC20074772b	88.3372	H	B	L	B	H	L	H	B	H	L	H	H	H	H	L	H	H	H	H	H	H	H	B	L	H	H	H	B	B	B	L	H	H	B	H	H	L	B	H	H	H	B	L	B	B	H	L
CH11	gUNC20087745	89.2642	H	B	L	B	H	L	H	B	H	L	H	H	H	H	L	H	H	H	H	H	H	H	B	L	H	H	H	B	B	B	L	H	H	B	H	H	L	B	H	B	H	U	L	B	B	H	L
CH11	gUNCHS031869	92.2682	H	B	L	B	H	L	H	B	U	H	H	H	H	H	L	H	H	H	H	H	H	H	B	L	H	H	H	B	B	B	H	H	H	B	H	H	L	B	H	B	L	B	L	B	B	H	L
CH11	UNC20153702	93.3824	H	B	L	B	H	L	H	B	U	H	H	H	H	H	L	H	H	H	H	H	H	H	B	L	H	H	H	B	B	B	H	H	H	B	H	H	L	B	H	B	L	U	L	B	B	H	L
CH11	SS6113738551	93.4638	H	B	L	B	H	L	H	B	U	H	H	H	H	H	L	H	H	H	H	H	H	H	B	L	H	H	H	B	B	B	H	H	H	B	H	H	L	B	H	B	L	U	L	B	B	H	L
CH11	S6H113847165	96.1791	H	B	L	B	H	L	H	B	L	H	H	H	H	H	L	H	H	H	H	H	H	H	B	L	H	H	H	H	B	B	H	H	H	B	H	H	L	B	H	B	L	U	L	B	B	H	L
CH11	gUNC20211855	97.9713	H	B	L	B	H	L	H	B	H	H	H	H	H	H	L	H	H	H	H	H	H	B	B	L	B	H	H	H	B	B	H	H	H	B	H	H	L	B	H	B	L	U	L	B	B	H	L
CH11	mUNC20253104	101.281	H	B	L	H	H	L	L	B	U	H	H	H	H	H	L	H	H	H	L	H	H	B	B	L	H	H	H	H	B	B	H	H	H	B	H	B	L	B	H	B	L	B	L	H	B	H	L
CH11	mJAX00031104	101.856	H	B	L	H	H	L	L	B	U	H	H	H	H	H	L	H	H	H	L	H	H	B	B	L	H	H	H	H	B	B	H	H	H	B	H	B	L	B	H	B	L	U	L	H	B	H	L
CH11	UNC20272817	102.875	H	B	L	H	H	H	L	B	H	H	H	H	H	H	L	H	H	H	L	H	H	B	B	L	H	H	H	H	B	B	H	H	H	B	H	B	L	B	H	B	L	U	L	H	B	L	L
CH11	JAX00031181	102.886	H	B	L	H	H	H	L	B	U	H	H	H	H	H	L	H	H	H	L	H	H	B	B	L	H	H	H	H	B	B	H	H	H	B	H	B	L	B	H	B	L	B	L	H	B	L	L
CH11	SS6114115528	102.888	H	B	L	H	H	H	L	B	H	H	H	H	H	H	L	H	H	H	L	H	H	B	B	L	H	H	H	H	B	B	H	H	H	B	H	B	L	B	H	B	L	B	L	H	B	L	L
CH11	SS6114116631	102.916	H	B	L	H	H	H	L	B	U	H	H	H	H	H	L	H	H	H	L	H	H	B	B	L	H	H	H	H	B	B	H	H	H	B	H	B	L	B	H	B	L	B	L	H	B	L	L
CH11	UNC20280192	103.425	H	B	L	H	H	H	L	H	U	H	H	H	H	H	L	H	H	H	L	H	H	B	B	L	H	H	H	H	B	B	H	H	H	B	H	B	L	B	H	B	L	H	L	H	B	L	L
CH11	UNC20283723	103.73	H	B	L	H	H	H	L	H	H	H	H	H	H	H	L	H	H	H	L	H	H	B	B	L	H	H	H	H	B	H	H	H	H	B	H	B	L	B	H	B	L	H	L	H	B	H	L
CH11	gJAX00031251	103.812	H	B	L	H	H	H	L	H	H	H	H	H	H	H	L	H	H	H	L	H	H	B	B	L	H	H	H	H	B	H	H	H	H	B	H	B	L	B	H	B	L	H	L	H	B	H	L
CH11	SBT114153775	103.844	H	B	L	H	H	H	L	H	U	H	H	H	H	H	L	H	H	H	L	H	H	B	B	L	H	H	H	H	B	H	H	H	H	B	H	B	L	B	H	B	L	H	L	H	B	H	L
CH11	UNC20288255	104.029	H	B	L	H	H	H	L	H	U	H	H	H	H	H	L	H	H	H	L	H	H	B	B	U	H	H	H	H	B	H	H	H	H	B	H	B	L	B	H	B	L	H	L	H	B	H	L
CH11	S1H114171157	104.279	H	B	L	H	H	H	L	H	U	H	H	H	H	H	L	H	H	H	L	H	H	B	B	L	H	H	H	H	B	H	H	H	H	B	H	B	L	B	H	B	L	H	L	H	B	H	L
CH11	S1L114171160	104.279	H	B	L	H	H	H	L	H	H	H	H	H	H	H	L	H	H	H	L	H	H	B	B	L	H	H	H	H	B	H	H	H	H	B	H	B	L	B	H	B	L	H	L	H	B	H	L
CH11	UNC20294764	104.479	H	B	L	H	H	H	L	H	L	H	H	H	H	H	L	H	H	H	L	H	H	B	B	L	H	H	H	H	B	H	H	H	H	B	H	B	L	B	H	B	L	H	L	H	B	H	L
CH11	SS6114180307	104.508	H	B	L	H	H	H	L	H	U	H	H	H	H	H	L	H	H	H	L	H	H	B	B	L	H	H	H	H	B	H	H	H	H	B	H	B	L	B	H	B	L	H	L	H	B	H	L
CH11	SS6114182096	104.552	H	B	L	H	H	H	L	H	L	H	H	H	H	H	L	H	H	H	L	H	H	B	B	L	H	H	H	H	B	H	H	H	H	B	H	B	L	B	H	B	L	H	L	H	B	H	L
CH11	JAX00320842	104.676	H	B	L	H	H	H	L	H	L	H	H	H	H	H	L	H	H	H	L	H	H	B	B	L	H	H	H	H	B	H	H	H	H	B	H	B	L	B	H	B	L	H	L	H	B	H	L
CH11	mJAX00320842	104.676	H	B	L	H	H	H	L	H	L	H	H	H	H	H	L	H	H	H	L	H	H	B	B	L	H	H	H	H	B	H	H	H	H	B	H	B	L	B	H	B	L	H	L	H	B	H	L
CH11	UNC20298477	104.737	H	B	L	H	H	H	L	H	U	H	H	H	H	H	L	H	H	H	L	H	H	B	B	L	H	H	H	H	B	H	H	H	H	B	H	B	L	B	H	B	L	H	L	H	B	H	L
CH11	UNC20298538	104.743	H	B	L	H	H	H	L	H	U	H	H	H	H	H	L	H	H	H	L	H	H	B	B	L	H	H	H	H	B	H	H	H	H	B	H	B	L	B	H	B	L	H	L	H	B	H	L
CH11	UNC20299011	104.778	H	B	L	H	H	H	L	H	H	H	H	H	H	H	L	H	H	H	L	H	H	B	B	L	H	H	H	H	B	H	H	H	H	B	H	B	L	B	H	B	L	H	L	H	B	H	L
CH11	UNC20299541	104.817	H	B	L	H	H	H	L	H	H	H	H	H	H	H	L	H	H	H	L	H	H	B	B	L	H	H	H	H	B	H	H	H	H	B	H	B	L	B	H	B	L	H	L	H	B	H	L
CH11	UNC20300480	104.875	H	B	L	H	H	H	L	H	H	H	H	H	H	H	L	H	H	H	L	H	H	B	B	L	H	H	H	H	B	H	H	H	H	B	H	B	L	B	H	B	L	H	L	H	B	H	L
CH11	UNC20300592	104.881	H	B	L	H	H	H	L	H	U	H	H	H	H	H	L	H	H	H	L	H	H	B	B	L	H	H	H	H	B	H	H	H	H	B	H	B	L	B	H	B	L	H	L	H	B	H	L
CH11	UNC20301046	104.933	H	B	L	H	H	H	L	H	U	H	H	H	H	H	L	H	H	H	L	H	H	B	B	L	H	H	H	H	B	H	H	H	H	B	H	B	L	B	H	B	L	H	L	H	B	H	L
CH11	UNC20301207	104.941	H	B	L	H	H	H	L	H	U	H	H	H	H	H	L	H	H	H	L	H	H	B	B	L	H	H	H	H	B	H	H	H	H	B	H	B	L	B	H	B	L	H	L	H	B	H	L
CH11	UNC20303950	105.194	H	B	L	H	H	H	L	H	L	H	H	H	H	H	L	H	H	H	L	H	H	B	B	L	H	U	H	U	B	H	H	H	H	B	H	B	L	B	H	B	L	H	L	H	B	H	L
CH11	SBJ114214093	105.352	H	B	L	H	H	H	L	H	U	H	H	H	H	H	L	H	H	H	L	H	H	B	B	L	H	B	H	H	B	H	H	H	H	B	H	B	L	B	H	B	L	H	L	H	B	H	L
CH11	UNC110169545	105.406	H	B	L	H	H	H	L	H	U	H	H	H	H	H	L	H	H	H	L	H	H	B	B	L	H	B	H	H	B	H	H	H	H	B	H	B	L	B	H	B	L	H	L	H	B	H	L
CH11	UNC20306880	105.467	H	B	L	H	H	H	L	H	U	H	H	H	H	H	L	H	H	H	L	H	H	B	B	L	H	B	H	H	B	H	H	H	H	B	H	B	L	B	H	B	L	H	L	H	B	H	L
CH11	gUNC20308037	105.557	H	B	L	H	H	H	L	H	U	H	H	H	H	H	L	H	H	H	L	H	H	B	B	L	H	B	H	H	B	H	H	H	H	B	H	B	L	B	H	B	L	H	L	H	B	H	L
CH11	UNC20308037	105.557	H	B	L	H	H	H	L	H	U	H	H	H	H	H	L	H	H	H	L	H	H	B	B	L	H	B	H	H	B	H	H	H	H	B	H	B	L	B	H	B	L	H	L	H	B	H	L
CH11	gUNC20341304	108.233	H	B	L	H	H	H	L	H	U	H	H	H	H	H	L	H	H	H	L	H	B	B	B	L	H	B	H	H	B	H	H	H	H	B	H	B	L	B	L	B	L	L	L	H	L	H	L
CH11	SBC114370691	109.267	H	B	L	H	H	H	L	H	U	H	H	H	H	H	L	H	H	H	L	H	B	B	B	L	H	B	H	H	B	H	H	H	H	B	H	B	L	B	L	B	L	L	L	H	L	H	L
CH11	gUNC20371249	110.195	H	B	L	H	H	H	L	H	L	H	H	H	H	H	L	H	H	H	L	B	B	B	B	L	H	B	H	H	B	H	H	H	H	B	H	B	H	B	L	B	L	L	L	H	L	H	H
CH11	SFT114427484	110.687	H	B	L	H	H	H	L	H	H	H	H	H	H	H	L	H	H	H	L	B	B	B	B	L	H	B	H	H	B	H	H	H	H	B	H	B	H	B	L	B	L	L	L	H	L	H	H
CH11	SFT114575933	114.398	H	B	L	H	H	H	L	H	H	H	H	H	H	H	L	H	H	H	L	B	B	B	B	L	H	B	B	H	B	L	H	H	H	B	L	H	H	B	L	B	L	L	H	H	L	H	H
CH11	gUNC20474477	116.481	H	B	L	L	H	H	L	H	H	H	H	H	H	H	L	H	H	H	L	B	B	H	B	L	H	B	B	H	B	L	H	H	H	B	L	H	H	B	L	B	L	L	H	H	L	H	H
CH11	S6T114666720	116.668	H	B	L	L	H	H	L	H	H	H	H	H	H	H	L	H	H	H	L	B	B	H	B	L	H	B	B	H	B	L	H	H	H	B	L	H	H	B	L	B	L	L	H	H	L	H	H
CH11	gUNC20487531	117.383	H	B	L	L	H	H	H	H	L	H	H	H	H	H	L	H	H	H	L	B	B	H	B	L	H	B	B	H	B	L	H	H	H	B	H	H	H	B	L	B	L	L	H	H	L	H	H
CH11	mUNC20496814	118.091	H	H	L	L	H	H	H	H	L	H	H	H	H	H	L	H	H	H	L	B	B	H	B	L	H	B	B	H	B	L	H	H	H	B	H	H	H	B	L	B	L	L	H	H	L	H	H
CH11	mUNC20502282	118.522	H	H	L	L	H	H	H	H	U	H	H	H	H	H	L	H	H	H	L	B	B	H	B	L	H	B	B	H	B	L	H	H	H	B	H	H	H	B	L	B	L	L	H	H	L	H	H
CH11	gJAX00032537	121.01	H	H	L	L	H	H	H	H	H	H	H	H	H	H	L	H	H	L	L	B	B	H	B	L	H	B	B	B	B	L	H	H	H	B	H	H	H	B	L	B	L	L	H	H	L	H	H
CH11	UNC20530876	121.052	H	H	L	L	H	H	H	H	U	H	H	H	H	H	L	H	H	L	L	B	B	H	B	L	H	B	B	B	B	L	H	H	H	B	H	H	H	B	L	B	L	L	H	H	L	H	H
CH12	gbHkupUNC120343260	4.17684	H	H	B	H	B	H	L	B	U	L	H	B	B	L	B	H	B	L	H	B	H	L	L	H	B	L	L	H	H	L	H	H	H	B	B	L	H	B	L	H	H	B	H	H	B	B	H
CH12	gUNC20565224	5.59394	H	H	B	H	B	H	L	B	L	L	H	B	B	L	B	H	B	L	H	B	H	L	L	H	B	L	L	H	H	L	H	H	H	B	B	L	H	B	L	H	H	B	H	B	B	B	H
CH12	mUNC20573991	6.62551	H	H	B	H	B	H	L	B	L	L	H	B	B	H	B	H	B	L	H	B	H	L	L	H	B	L	L	H	H	L	H	H	H	B	B	L	H	B	L	H	H	B	H	B	B	B	H
CH12	SBJ120270751	6.76879	H	H	B	H	B	H	L	B	L	L	H	B	B	H	B	H	B	L	H	B	H	L	L	H	B	L	L	H	H	L	H	H	H	B	B	L	H	B	L	H	H	B	H	B	B	B	H
CH12	gUNC20586746	7.81543	H	H	B	H	B	H	L	B	U	L	H	B	B	H	B	H	B	L	H	B	H	L	L	H	B	L	L	H	H	L	H	H	H	B	B	L	H	B	L	H	H	B	H	B	B	B	H
CH12	mUNC20595628	8.51009	H	H	B	L	B	H	L	B	H	L	H	B	B	H	B	H	B	L	H	B	H	L	L	H	B	L	L	H	H	L	H	H	H	B	B	L	H	B	L	H	H	B	H	B	B	B	H
CH12	gUNC20602818	9.2996	H	H	B	L	B	H	L	B	U	L	H	B	B	H	B	H	B	L	H	B	H	L	L	H	B	L	L	H	H	L	H	H	H	B	B	L	H	B	L	H	H	B	H	B	B	B	H
CH12	SBC120393375	9.83438	H	H	B	L	B	H	L	B	H	L	H	B	B	H	B	H	B	L	H	B	H	L	L	H	B	L	L	H	H	L	H	H	H	B	B	L	H	B	L	H	H	B	H	B	B	B	H
CH12	gUNCHS032801	11.2995	H	H	B	L	B	H	L	B	U	L	H	B	B	H	B	H	B	L	H	B	B	L	L	B	B	L	L	H	H	L	H	H	H	B	B	L	H	B	H	H	H	B	H	B	B	B	H
CH12	gJAX00325605	11.6082	H	H	B	L	B	H	L	B	U	L	H	B	B	H	B	H	B	L	H	B	B	L	L	B	B	L	L	H	H	L	H	H	H	B	B	L	H	B	H	H	H	B	H	B	B	B	H
CH12	mUNC120009435	13.7369	H	H	H	L	B	H	L	B	L	L	H	B	B	H	B	H	B	L	H	H	B	L	L	B	B	L	L	H	H	L	H	H	H	B	B	L	H	B	H	H	H	B	H	B	B	B	H
CH12	gUNC20662364	13.8455	H	H	H	L	B	H	L	B	L	L	H	B	B	H	B	H	B	L	H	H	B	L	L	B	B	L	L	H	H	L	H	H	H	B	B	L	H	B	H	H	H	B	H	B	B	B	H
CH12	SSR120555294	13.8824	H	H	H	L	B	H	L	B	U	L	H	B	B	H	B	H	B	L	H	H	B	L	L	B	B	L	L	H	H	L	H	H	H	B	B	L	H	B	H	H	H	B	H	B	B	B	H
CH12	gJAX00326602	15.5727	H	H	H	L	B	H	L	B	L	L	H	B	B	H	B	H	B	L	H	H	B	L	L	B	B	L	L	H	H	L	H	H	H	B	B	L	H	B	H	H	H	B	H	B	B	B	H
CH12	SAH120849676	21.2419	H	H	H	L	B	H	L	B	L	H	H	B	B	H	B	H	B	L	H	H	B	L	L	B	H	L	L	H	H	L	H	H	H	B	B	L	H	B	H	H	H	B	H	B	B	B	H
CH12	SAJ120850317	21.2579	H	H	H	L	B	H	L	B	L	H	H	B	B	H	B	H	B	L	H	H	B	L	L	B	H	L	L	H	H	L	H	H	H	B	B	L	H	B	H	H	H	B	H	B	B	B	H
CH12	SBC121032076	25.8019	H	H	H	L	B	H	L	B	H	H	H	B	B	H	B	H	B	L	H	H	B	L	H	B	H	L	L	H	H	L	H	H	H	B	B	L	H	B	H	H	H	U	H	B	B	B	H
CH12	gUNC20766830	26.7238	H	H	H	L	B	H	L	B	U	H	H	B	B	H	B	H	B	L	H	H	B	L	H	B	H	L	L	H	H	L	H	H	H	B	B	L	H	B	B	H	H	B	H	B	B	B	H
CH12	S3C121089613	27.2403	H	H	H	L	B	H	L	B	U	H	H	B	B	H	B	H	B	L	H	H	B	L	H	B	H	L	L	H	H	L	H	H	H	B	B	L	H	B	B	H	H	B	H	B	B	B	H
CH12	mUNC20806291	29.4715	H	H	H	L	B	H	H	B	H	H	H	B	B	H	B	H	B	L	H	H	B	L	H	B	H	L	L	B	H	L	H	H	H	B	B	L	H	B	B	H	H	B	H	B	B	B	H
CH12	UNC20806568	29.5011	H	H	H	L	B	H	H	B	U	H	H	B	B	H	B	H	B	L	H	H	B	L	H	B	H	L	L	B	H	L	H	H	H	B	B	L	H	B	B	H	H	B	H	B	B	B	H
CH12	gUNC20829286	30.9174	H	H	H	L	B	H	H	B	U	H	H	B	B	H	B	H	B	L	H	U	B	L	H	B	H	L	L	B	H	L	H	H	H	B	B	L	H	B	B	H	H	B	H	B	B	B	H
CH12	mUNC120099831	31.7576	H	H	H	L	B	H	H	B	H	B	H	B	B	H	B	H	B	L	H	H	B	L	H	B	H	L	L	B	H	H	H	H	H	B	B	L	H	B	B	H	H	B	H	B	B	B	H
CH12	gUNCHS033183	34.1976	H	H	H	L	B	H	H	B	H	B	H	B	B	H	B	H	B	L	L	H	B	L	H	B	H	L	L	B	H	H	H	H	H	B	B	L	H	B	B	H	H	B	H	B	B	B	H
CH12	gUNC20885486	35.3632	H	H	H	L	B	H	H	B	H	B	H	B	B	H	B	H	B	L	L	H	B	L	H	B	H	L	L	B	H	H	H	H	H	B	B	L	H	B	B	H	H	B	H	B	B	B	H
CH12	S3N121457397	36.4349	H	H	H	L	B	L	H	B	U	B	H	B	B	H	B	H	B	L	L	H	B	L	H	B	H	L	L	B	B	H	H	H	B	B	B	L	H	B	B	H	H	B	H	B	B	B	H
CH12	gUNC20905735	36.7212	H	H	H	L	B	L	H	B	L	B	H	B	B	H	B	H	B	L	L	H	B	L	H	B	H	L	L	B	B	H	H	H	B	B	B	L	H	B	B	H	H	B	H	B	B	B	H
CH12	mJAX00035022	37.7086	H	H	H	L	B	L	H	B	L	B	H	B	B	H	B	H	B	L	L	H	B	L	H	B	H	L	L	B	B	H	H	H	B	B	B	L	H	B	B	H	H	B	H	B	B	B	H
CH12	gUNC20986144	42.6805	H	H	H	L	B	L	H	B	L	B	H	B	B	H	B	H	B	L	L	H	B	L	H	B	H	L	L	B	B	H	H	H	B	B	B	L	H	B	B	H	H	B	H	B	B	B	H
CH12	SFT121773284	44.3321	H	H	H	L	B	L	H	B	U	B	H	B	B	H	B	H	B	L	L	H	B	L	H	B	H	L	L	B	B	H	H	H	B	B	B	L	H	B	B	H	H	B	H	B	B	B	H
CH12	mUNC120395328	44.3908	H	H	H	L	B	L	H	B	H	B	H	B	B	H	B	H	B	L	L	H	B	L	H	B	H	L	L	B	B	H	H	H	B	B	B	L	H	B	B	H	H	B	H	B	B	B	H
CH12	SBT121795153	44.8788	H	H	H	L	B	L	H	B	U	B	H	B	B	H	B	H	B	L	L	H	B	L	H	B	H	L	L	B	B	H	H	H	B	B	B	L	H	B	B	H	H	B	H	B	B	B	H
CH12	gUNCHS033398	45.1631	H	H	H	L	B	L	H	B	U	B	H	B	B	H	B	H	B	L	L	H	B	L	H	B	H	L	L	B	B	H	H	H	B	B	B	L	H	B	B	H	H	B	H	B	B	B	H
CH12	gUNC21036689	46.1158	H	H	H	L	B	L	H	B	H	B	H	B	B	H	B	H	B	L	L	H	B	L	H	B	H	L	L	B	B	H	H	H	B	B	B	L	H	H	B	H	H	B	H	B	B	B	H
CH12	mJAX00035691	46.6054	H	H	H	L	B	L	H	B	U	B	H	B	B	H	B	H	B	L	L	H	B	L	H	B	H	L	L	B	B	H	H	H	B	B	B	L	H	H	B	H	H	B	H	B	B	B	H
CH12	gUNC21049668	47.0478	H	H	H	L	B	L	H	B	L	B	H	B	B	H	B	H	B	L	L	H	B	L	H	B	H	L	L	B	B	H	H	H	B	B	B	L	H	H	B	H	H	B	H	B	B	B	H
CH12	gUNC21086396	50.3846	H	H	H	L	B	L	H	B	L	B	H	B	B	H	B	H	B	L	L	H	B	L	H	B	H	L	L	B	B	H	H	H	B	B	B	L	H	H	B	H	H	B	H	B	B	B	H
CH12	gUNC21095290	51.0431	H	H	H	L	B	L	H	B	H	B	H	B	B	H	B	H	B	L	L	U	B	L	H	B	H	L	L	B	B	H	H	H	B	H	B	L	H	H	B	H	H	B	H	B	B	B	H
CH12	gJAX00036087	51.8491	H	H	H	L	B	L	H	B	H	B	H	B	B	H	B	H	B	L	L	H	B	L	H	B	H	L	L	B	B	H	H	H	B	H	B	L	H	H	B	H	H	B	H	B	B	B	H
CH12	gUNC21127581	53.5384	H	H	H	L	B	L	H	B	L	B	H	B	B	H	B	H	B	L	L	H	B	L	H	B	H	L	L	B	B	H	H	H	B	H	B	L	H	H	B	H	H	B	H	B	B	B	H
CH12	SBJ122182223	54.5556	H	H	H	L	B	L	H	B	U	B	H	B	B	H	B	H	B	L	L	H	B	L	H	B	H	L	L	B	B	H	H	H	B	H	B	L	H	H	B	H	H	B	H	B	B	B	H
CH12	gUNC21143369	54.5903	H	H	H	L	B	L	H	B	L	B	H	B	B	H	B	H	B	L	L	H	B	L	H	B	H	L	L	B	B	H	H	H	B	H	B	L	H	H	B	H	H	B	H	B	B	B	H
CH12	mUNC120406284	56.9764	H	H	H	L	B	L	H	B	H	B	H	B	B	H	B	H	B	L	L	H	B	L	H	B	H	L	L	B	B	H	H	H	B	H	B	L	H	H	B	H	H	B	H	B	B	B	H
CH12	gUNC21181993	57.9096	H	H	H	L	B	L	H	B	U	B	H	B	B	H	B	H	B	L	L	H	B	L	H	B	H	L	L	B	B	H	H	H	B	H	B	L	H	H	B	H	H	B	H	B	B	B	H
CH12	SAJ122329144	58.2286	H	H	H	L	B	L	H	B	H	B	H	B	B	H	B	H	B	L	L	H	B	L	H	B	L	L	L	B	B	H	H	H	B	H	B	L	H	H	B	H	L	B	H	B	B	B	H
CH12	gUNC21262447	63.5594	H	H	H	L	B	L	H	B	U	B	H	B	B	H	B	H	H	L	L	H	B	L	H	B	L	L	L	B	B	H	H	H	B	H	B	L	H	H	B	H	L	B	H	B	B	B	H
CH12	gUNC120166420	63.966	H	H	H	L	B	L	H	B	L	B	H	B	B	H	B	H	H	L	L	H	B	L	H	B	L	L	L	B	B	H	H	H	B	H	B	L	H	H	B	H	L	B	H	B	B	B	H
CH12	mUNC120417048	65.6753	H	H	H	L	B	L	H	B	U	B	H	B	B	H	B	H	L	L	L	H	B	L	H	B	L	L	L	B	B	H	H	H	B	H	B	L	H	H	B	H	L	B	H	B	B	B	H
CH12	S3C122647423	66.1856	H	H	H	L	B	L	H	B	U	B	H	B	B	H	B	H	L	L	L	H	B	L	H	B	L	L	L	B	B	H	H	H	B	H	B	L	H	H	B	H	L	B	H	B	B	B	H
CH12	S3C122647425	66.1856	H	H	H	L	B	L	H	B	L	B	H	B	B	H	B	H	L	L	L	H	B	L	H	B	L	L	L	B	B	H	H	H	B	H	B	L	H	H	B	H	L	B	H	B	B	B	H
CH12	mbHkupUNC120171345	67.7698	H	H	H	L	B	L	B	B	U	B	H	B	B	H	B	H	L	L	L	H	B	L	H	B	L	L	L	B	B	H	H	L	B	H	B	L	H	H	B	L	L	B	H	B	B	B	H
CH12	gJAX00336586	68.3727	H	H	H	L	B	L	B	B	U	B	H	B	B	H	B	H	L	L	L	H	B	L	H	B	L	L	L	B	B	H	H	L	B	H	B	L	H	H	B	L	L	B	H	B	B	B	H
CH12	gUNC21331337	68.7876	H	H	H	L	B	L	B	B	U	B	H	B	B	H	B	H	L	L	L	H	B	L	H	B	L	L	L	B	B	H	H	L	B	H	B	L	H	H	B	L	L	B	H	B	B	B	H
CH12	SS6122758713	68.9678	H	H	H	L	B	L	B	B	H	B	H	B	B	H	B	H	L	L	L	H	B	L	H	B	L	L	L	B	B	H	H	L	B	H	B	L	H	H	B	L	L	B	H	B	B	B	H
CH12	UNC21333593	68.98	H	H	H	L	B	L	B	B	H	B	H	B	B	H	B	H	L	L	L	H	B	L	H	B	L	L	L	B	B	H	H	L	B	H	B	L	H	H	B	L	L	B	H	B	B	B	H
CH12	SS6122791698	69.7925	H	H	H	L	B	L	B	B	H	B	H	B	B	H	B	H	L	L	L	H	B	L	H	B	L	L	L	B	B	H	H	L	B	H	B	L	H	H	B	L	L	B	H	B	B	B	H
CH12	SS6122807270	70.1818	H	H	H	L	B	L	B	B	L	B	H	B	B	H	B	H	L	L	L	H	B	L	H	B	L	L	L	B	B	H	H	L	B	H	B	L	H	H	B	L	L	B	H	B	B	B	H
CH12	UNC21349278	70.1976	H	H	H	L	B	L	B	B	L	B	H	B	B	H	B	H	L	L	L	H	B	L	H	B	L	L	L	B	B	H	H	L	B	H	B	L	H	H	B	L	L	B	H	B	B	B	H
CH12	S2T122811410	70.2853	H	H	H	L	B	L	B	B	U	B	H	B	B	H	B	H	L	L	L	H	B	L	H	B	L	L	L	B	B	H	H	L	B	H	B	L	H	H	B	L	L	B	H	B	B	B	H
CH12	JAX00037459	70.3005	H	H	H	L	B	L	B	B	L	B	H	B	B	H	B	H	L	L	L	H	B	L	H	B	L	L	L	B	B	H	H	L	B	H	B	L	H	H	B	L	L	B	H	B	B	B	H
CH12	UNC21357767	70.7058	H	H	H	L	B	L	B	B	U	B	H	B	B	H	B	H	L	L	L	H	B	L	H	B	L	L	L	B	B	H	H	L	B	H	B	L	H	H	B	L	L	B	H	B	B	B	H
CH12	UNC21360091	70.8624	H	H	H	L	B	L	B	B	L	B	H	B	B	H	B	H	L	L	L	H	B	L	H	B	L	L	L	B	B	H	H	L	B	H	B	L	H	H	B	L	L	B	H	B	B	B	H
CH12	UNC21368651	71.4565	H	H	H	L	B	L	B	B	H	B	H	B	B	H	B	H	L	L	L	H	B	L	H	B	L	L	L	B	B	H	H	L	B	H	B	L	H	H	B	L	L	B	H	B	B	B	H
CH12	SBJ122881832	72.0458	H	H	H	L	B	L	B	B	U	B	H	B	B	H	B	H	L	L	L	H	B	L	H	B	L	L	L	B	B	H	H	L	B	H	B	L	H	H	B	L	L	B	H	B	B	B	H
CH12	SS6122883905	72.0976	H	H	H	L	B	L	B	B	H	B	H	B	B	H	B	H	L	L	L	H	B	L	H	B	L	L	L	B	B	H	H	L	B	H	B	L	H	H	B	L	L	B	H	B	B	B	H
CH12	gUNC21380728	72.2227	H	H	H	L	B	L	B	B	H	B	H	B	B	H	B	H	L	L	L	H	B	L	H	B	L	L	L	B	B	H	H	L	B	H	B	L	H	H	B	L	L	B	H	B	B	B	H
CH12	UNC21382769	72.3473	H	H	H	L	B	L	B	B	H	B	H	B	B	H	B	H	L	L	L	H	B	L	H	B	L	L	L	B	B	H	H	L	B	H	B	L	H	H	B	L	L	B	H	B	B	B	H
CH12	SS6122895827	72.3957	H	H	H	L	B	L	B	B	H	B	H	B	B	H	B	H	L	L	L	H	B	L	H	B	L	L	L	B	B	H	H	L	B	H	B	L	H	H	B	L	L	B	H	B	B	B	H
CH12	SS6122897382	72.4346	H	H	H	L	B	L	B	B	U	B	H	B	B	H	B	H	L	L	L	H	B	L	H	B	L	L	L	B	B	H	H	L	B	H	B	L	H	H	B	L	L	B	H	B	B	B	H
CH12	UNC21390243	72.9253	H	H	H	L	B	L	B	B	H	B	H	B	B	H	B	H	L	L	L	H	B	L	H	B	L	L	L	B	B	H	H	L	B	H	B	L	H	H	B	L	L	B	H	B	B	B	H
CH12	JAX00037670	73.0986	H	H	H	L	B	L	B	B	L	B	H	B	B	H	B	H	L	L	L	H	B	L	H	B	L	L	L	B	B	H	H	L	B	H	B	L	H	H	B	L	L	B	H	B	B	B	H
CH12	UNC21392457	73.1118	H	H	H	L	B	L	B	B	L	B	H	B	B	H	B	H	L	L	L	H	B	L	H	B	L	L	L	B	B	H	H	L	B	H	B	L	H	H	B	L	L	U	H	B	B	B	H
CH12	JAX00037689	73.3764	H	H	H	L	B	L	B	B	U	B	H	B	B	H	B	H	L	L	L	H	B	L	H	B	L	L	L	B	B	H	H	L	B	H	B	L	H	H	B	L	L	B	H	B	B	B	H
CH12	UNC21395322	73.3965	H	H	H	L	B	L	B	B	H	B	H	B	B	H	B	H	L	L	L	H	B	L	H	B	L	L	L	B	B	H	H	L	B	H	B	L	H	H	B	L	L	B	H	B	B	B	H
CH12	UNC21395813	73.4382	H	H	H	L	B	L	B	B	H	B	H	B	B	H	B	H	L	L	L	H	B	L	H	B	L	L	L	B	B	H	H	L	B	H	B	L	H	H	B	L	L	B	H	B	B	B	H
CH12	UNC21398368	73.6067	H	H	H	L	B	L	B	B	H	B	H	B	B	H	B	H	L	L	L	H	B	L	H	B	L	L	L	B	B	H	H	L	B	H	B	L	H	H	B	L	L	B	H	B	B	B	H
CH12	JAX00337997	73.6075	H	H	H	L	B	L	B	B	H	B	H	B	B	H	B	H	L	L	L	H	B	L	H	B	L	L	L	B	B	H	H	L	B	H	B	L	H	H	B	L	L	B	H	B	B	B	H
CH12	UNC21399021	73.6464	H	H	H	L	B	L	B	B	H	B	H	B	B	H	B	H	L	L	L	H	B	L	H	B	L	L	L	B	B	H	H	L	B	H	B	L	L	L	B	L	L	B	H	B	B	B	H
CH12	UNC21400256	73.7199	H	H	H	L	B	L	B	B	U	B	H	B	B	H	B	H	L	L	L	H	B	L	H	B	L	L	L	B	B	H	H	L	B	H	B	L	L	L	B	L	L	B	H	B	B	B	H
CH12	UNC21404456	74.0737	H	H	H	L	B	L	B	B	U	B	H	B	B	H	B	H	L	L	L	H	B	L	H	B	L	L	L	B	B	H	H	L	B	H	B	L	L	L	B	L	L	B	H	B	B	B	H
CH12	S3N122974746	74.3687	H	H	H	L	B	L	B	B	H	B	H	B	B	H	B	H	L	L	L	H	B	L	H	B	L	L	L	B	B	H	H	L	B	H	B	L	L	L	B	L	L	B	H	B	B	B	H
CH12	gUNC21407991	74.4286	H	H	H	L	B	L	B	B	U	B	H	B	B	H	B	H	L	L	L	H	B	L	H	B	L	L	L	B	B	H	H	L	B	H	B	L	L	L	B	L	L	B	H	B	B	B	H
CH12	SSR122990691	74.7673	H	H	H	L	B	L	B	B	H	B	H	B	B	H	B	H	L	L	L	H	B	L	H	B	L	L	L	B	B	H	H	L	B	H	B	L	L	L	B	L	L	B	H	B	B	B	H
CH12	mUNC21414213	75.0084	H	H	H	L	B	L	B	B	L	B	H	B	B	H	B	H	L	L	H	H	B	L	H	B	L	L	L	B	B	H	H	L	B	H	B	L	L	L	B	L	L	B	H	B	B	B	H
CH12	UNC21415496	75.165	H	H	H	L	B	L	B	B	L	B	H	B	B	H	B	H	L	L	H	H	B	L	H	B	L	L	L	B	B	H	H	L	B	H	B	L	L	L	B	L	L	B	H	B	B	B	H
CH12	UNC21418439	75.4531	H	H	H	L	B	L	B	B	U	B	H	B	B	H	B	H	L	L	H	H	B	L	H	B	L	L	L	B	B	H	H	L	B	H	B	L	L	L	B	L	L	B	H	B	B	B	H
CH12	UNC21426442	76.1168	H	H	H	L	B	L	B	B	L	B	H	B	B	H	B	H	L	L	H	H	B	L	H	B	L	L	L	B	B	H	H	L	B	H	B	L	L	L	B	L	L	B	H	B	B	B	H
CH12	UNC21429148	76.3195	H	H	H	L	B	L	B	B	U	B	H	B	B	H	B	H	L	L	H	H	B	L	H	B	L	L	L	B	B	H	H	L	B	H	B	L	L	L	B	L	L	B	H	B	B	B	H
CH12	gUNC21437154	76.9651	H	H	H	L	B	L	B	B	U	B	H	B	B	H	B	H	L	L	H	H	B	L	H	B	L	L	L	B	B	H	H	L	B	H	B	L	L	L	B	L	L	B	H	B	B	B	H
CH12	SBT123149928	78.7482	H	H	U	L	B	L	B	B	L	B	H	B	B	H	B	H	L	L	U	H	B	L	H	B	L	L	L	B	B	H	U	L	B	H	B	L	L	L	B	L	L	U	H	B	B	B	H
CH12	SBC123154319	78.858	H	H	H	L	B	L	B	B	L	B	H	B	B	H	B	H	L	L	H	H	B	L	H	B	L	L	L	B	B	H	H	L	B	H	B	L	L	L	B	L	L	B	H	B	B	B	H
CH12	SBJ123283083	82.0771	H	H	H	L	H	L	B	H	H	B	H	B	H	H	B	H	L	L	H	H	B	L	H	B	L	L	L	B	H	H	H	L	B	H	B	L	L	L	B	L	L	B	H	B	B	B	H
CH12	SBJ123360839	84.021	H	H	H	L	H	L	B	H	H	B	H	B	H	H	B	H	L	L	H	H	B	L	H	H	L	L	L	B	H	H	H	L	B	H	B	L	L	L	B	L	L	B	H	B	B	B	H
CH12	gJAX00340618	87.1729	H	H	H	L	H	L	B	H	U	B	B	B	H	H	B	H	L	L	H	H	B	L	H	H	L	L	L	B	H	H	H	L	B	H	B	L	L	L	B	L	L	B	H	B	B	B	H
CH12	UNC21560004	87.1737	H	H	H	L	H	L	B	H	H	B	B	B	H	H	B	H	L	L	H	H	B	L	H	H	L	L	L	B	H	H	H	L	B	H	B	L	L	L	B	L	L	B	H	B	B	B	H
CH12	mUNC120199959b	88.8993	H	H	H	L	H	L	B	H	U	B	B	B	H	H	B	H	L	L	H	H	B	L	H	H	L	L	L	B	H	B	H	L	B	H	B	L	L	L	B	L	L	B	H	B	B	B	H
CH12	mUNC120199959	88.8993	H	H	H	L	H	L	B	H	H	B	B	B	H	H	B	H	L	L	H	H	B	L	H	H	L	L	L	B	H	B	H	L	B	H	B	L	L	L	B	L	L	B	H	B	B	B	H
CH12	UNC21576754	89.1464	H	H	H	L	H	L	B	H	U	B	B	B	H	H	B	H	L	L	H	H	B	L	L	H	L	L	L	B	H	B	H	L	B	H	B	L	L	L	B	L	L	B	H	B	B	B	B
CH12	SX1123569230	89.2308	H	H	H	L	H	L	B	H	H	B	B	B	H	H	B	H	L	L	H	H	B	L	L	H	L	L	L	B	H	B	H	L	B	H	B	L	L	L	B	L	L	B	H	B	B	B	B
CH12	UNC120201699	89.5818	H	H	H	L	H	L	B	H	U	B	B	B	H	H	B	H	L	L	H	H	B	L	L	H	L	H	L	B	H	B	H	L	B	H	B	L	L	L	B	L	L	B	H	B	B	B	B
CH12	JAX00341204	90.7945	H	H	H	L	H	L	B	H	U	B	B	B	H	H	B	H	L	L	H	H	B	L	L	H	L	H	L	B	H	B	H	L	B	H	B	L	L	L	B	L	L	B	H	B	B	B	B
CH12	gUNCHS034440	97.9478	H	H	H	L	H	L	B	H	H	B	H	B	H	H	B	H	L	L	H	H	B	L	L	H	L	H	L	H	H	B	H	H	B	H	B	L	L	L	B	L	L	B	L	B	B	B	B
CH12	SFT123928094	98.2024	H	H	H	L	H	L	B	H	U	B	H	B	H	H	B	H	L	L	H	H	B	L	L	H	L	H	L	H	H	B	H	H	B	H	B	L	L	L	B	L	L	B	L	B	B	B	B
CH12	SSH123936055	98.4014	H	H	H	L	H	L	B	H	U	B	H	B	H	H	B	H	L	L	H	H	B	L	L	H	L	H	L	H	H	B	H	H	B	H	B	L	L	L	B	L	L	B	L	B	B	B	B
CH12	gUNC21722840	98.7292	H	H	H	L	H	L	B	H	H	B	H	B	H	H	B	H	L	L	H	H	B	L	L	H	L	H	L	H	H	B	H	H	B	H	B	L	L	L	B	L	L	B	L	B	H	B	B
CH12	gJAX00343352	100.571	H	H	H	H	H	L	B	H	H	B	H	B	H	H	B	H	L	L	H	H	B	L	L	H	L	H	L	H	H	B	H	H	B	H	B	L	L	L	B	L	L	B	L	B	H	B	B
CH12	SAH124034107	100.853	H	H	H	H	H	L	B	H	H	B	H	B	H	H	B	H	L	L	H	H	B	L	L	H	L	H	L	H	H	B	H	H	B	H	H	L	L	L	B	L	L	B	L	B	H	B	B
CH12	gJAX00039918	103.654	H	H	H	H	H	L	B	H	H	B	H	B	H	H	B	H	L	L	H	L	H	L	L	H	L	H	L	H	H	H	H	H	B	H	H	L	L	L	B	L	L	B	L	B	H	B	B
CH12	SFT124158565	103.964	H	H	H	H	H	L	B	H	H	B	H	B	H	H	B	H	L	L	H	L	H	L	L	H	L	H	L	H	H	H	H	H	B	H	H	L	L	L	B	L	L	U	L	B	H	B	B
CH12	mUNC120225703	104.868	H	H	H	H	H	L	B	H	H	B	H	H	H	H	B	H	L	L	H	L	H	L	L	H	L	H	L	H	H	H	H	H	B	H	H	L	L	L	B	L	L	U	L	B	H	B	B
CH12	S2R124219622	105.491	H	H	H	H	H	H	B	H	H	B	H	H	H	B	B	H	L	L	H	L	H	L	L	H	L	H	L	H	H	H	H	H	B	H	H	L	L	L	B	L	L	B	L	B	H	B	B
CH12	gJAX00040095	106.064	H	H	H	H	H	H	B	H	H	B	H	H	H	B	B	H	L	L	H	L	H	L	L	H	L	H	L	H	H	H	H	H	B	H	H	L	L	L	B	L	L	B	L	B	H	B	B
CH12	gUNC21828693	106.676	H	H	H	H	H	H	B	H	U	B	H	H	H	H	B	H	L	L	H	L	H	L	L	H	L	H	L	H	H	H	L	H	B	H	H	L	L	L	B	L	L	U	L	B	H	B	B
CH12	mUNC120435580	107.122	H	H	H	H	H	H	B	H	H	B	H	H	H	H	B	H	L	L	H	L	H	L	L	H	L	H	L	H	H	H	L	H	B	H	H	L	L	L	B	L	L	B	L	B	H	B	B
CH12	S3C124295385	107.385	H	H	H	H	H	H	B	H	H	B	H	H	H	H	B	H	L	L	H	L	H	L	L	H	L	H	L	H	H	H	L	H	B	H	H	L	L	L	B	L	L	B	L	B	H	B	B
CH12	SBJ124309136	107.728	H	H	H	H	H	H	B	H	U	B	H	H	H	H	B	H	L	L	H	L	H	L	L	H	L	H	L	H	H	H	L	H	B	H	H	L	L	L	B	L	L	B	L	B	H	B	B
CH12	mUNC21921030	113.267	H	H	H	H	B	H	H	H	H	B	H	H	H	H	H	B	L	L	H	L	L	H	L	H	L	H	L	H	H	H	L	H	B	H	H	L	L	H	B	L	L	U	L	B	H	B	B
CH12	SAH124646432	116.161	H	L	H	H	B	H	H	H	H	B	H	H	H	H	H	B	L	L	H	L	L	H	L	H	L	H	L	H	H	H	L	H	B	H	H	L	L	H	B	L	L	U	L	H	H	B	B
CH12	gUNC21973153	116.24	H	L	H	H	B	H	H	H	H	B	H	H	H	H	H	B	L	L	H	L	L	H	L	H	L	H	L	H	H	H	L	H	B	H	H	L	L	H	B	L	L	B	L	H	H	B	B
CH12	gUNCHS034804	116.449	H	L	H	H	B	H	H	H	U	B	H	H	H	H	H	B	L	L	H	L	L	H	L	H	L	H	L	H	H	H	L	H	B	H	H	L	L	H	B	L	L	B	L	H	H	B	B
CH12	S6Y124693641	117.341	H	L	H	B	B	H	H	H	U	B	H	H	H	H	H	B	L	L	H	L	L	H	L	H	L	H	L	H	H	H	L	H	B	H	H	L	L	H	B	L	L	U	L	H	H	B	B
CH12	gUNC21995304	117.577	H	L	H	B	B	H	H	H	H	B	H	H	H	H	H	B	L	L	H	L	L	H	L	H	L	H	L	H	H	H	L	H	B	H	H	L	L	H	B	L	L	B	L	H	H	B	B
CH13	gUNCHS034900	3.56154	L	L	B	L	H	H	H	H	H	L	L	H	H	L	H	H	H	L	H	B	L	B	B	L	B	B	H	B	B	H	H	H	H	L	B	L	L	L	B	H	B	B	B	L	L	L	H
CH13	gUNC22030396	4.02923	L	L	B	L	H	H	H	H	U	L	L	H	H	L	H	H	H	L	H	B	L	B	B	L	B	B	H	B	B	H	H	H	H	L	B	L	L	L	B	H	B	B	B	L	L	L	H
CH13	gUNC22045693	5.39208	L	L	B	L	H	H	H	H	H	L	L	H	H	L	H	H	H	L	H	B	L	B	B	L	B	B	H	B	B	H	H	H	H	L	B	L	L	L	B	H	B	B	B	L	L	L	H
CH13	mJAX00041446	7.08875	L	L	B	L	H	H	H	H	H	L	L	H	H	L	H	H	H	L	H	B	L	B	B	L	B	B	H	B	H	H	H	H	H	L	B	L	L	L	B	H	B	B	B	L	L	L	H
CH13	gUNC22073765	7.55305	L	L	B	L	H	H	H	H	H	L	L	H	H	L	H	H	H	L	H	B	L	B	B	L	B	B	H	B	H	H	H	H	H	L	B	L	L	L	B	H	B	B	B	L	L	L	H
CH13	gbHkupJAX00041510	7.9993	L	L	B	L	H	H	H	H	L	L	L	H	H	L	H	H	H	L	H	B	L	B	B	L	B	B	H	B	H	H	H	H	H	L	B	L	L	L	B	H	B	B	B	L	L	L	H
CH13	gJAX00349662	8.61853	L	L	B	L	H	H	H	H	U	L	L	H	H	L	H	H	H	L	H	B	L	B	B	L	B	B	H	B	H	H	H	H	H	L	B	L	L	L	B	H	B	B	B	L	L	L	H
CH13	gUNC22100188	9.63612	L	L	B	L	H	H	H	H	L	L	L	H	H	L	H	H	H	L	H	B	L	B	B	L	B	B	H	B	H	H	H	H	H	L	B	L	L	L	B	H	B	B	B	L	L	L	H
CH13	gUNC22113668	10.5943	L	L	B	L	H	H	H	H	L	L	L	H	H	L	H	H	H	L	H	B	L	B	B	L	B	B	H	B	H	H	H	H	H	L	B	L	L	L	B	H	B	B	B	L	L	L	H
CH13	B10130011491	11.4913	L	L	B	L	H	H	H	H	L	L	L	H	H	L	H	H	H	L	H	B	L	B	B	L	B	B	H	B	H	H	H	H	H	L	B	L	L	L	B	H	B	B	B	L	L	L	H
CH13	gUNC22203735	18.6264	L	L	B	L	H	H	H	H	U	L	L	H	H	L	H	H	H	L	H	B	L	H	B	L	B	B	H	B	H	H	H	L	H	L	B	L	L	L	B	H	B	B	B	L	L	L	H
CH13	SFH130766508	19.1627	L	L	B	L	H	H	H	H	H	L	L	H	H	L	H	H	H	L	H	B	L	H	B	L	B	B	H	B	H	H	H	L	H	L	B	L	L	L	B	H	B	B	B	L	L	L	H
CH13	S6T130771597	19.2899	L	L	B	L	H	U	H	H	U	L	L	H	H	L	H	H	H	L	H	B	L	U	B	L	B	B	H	B	H	H	H	L	H	L	B	L	L	L	B	H	B	B	B	L	L	L	H
CH13	gUNC22231083	20.4264	L	L	B	L	H	H	H	H	H	L	L	H	H	L	H	H	H	L	H	B	L	H	B	L	B	B	H	B	H	H	H	L	H	L	B	L	L	L	B	H	B	B	B	L	L	L	H
CH13	gUNC22254277	22.2025	L	L	B	L	H	H	U	H	U	L	L	H	U	L	H	H	H	L	H	U	L	H	B	L	B	B	H	B	H	H	U	L	H	L	B	L	L	L	B	H	B	B	B	L	L	L	H
CH13	gUNC22259812	23.2703	L	L	B	L	H	H	H	H	U	L	L	H	H	L	H	H	H	L	H	U	L	H	B	L	B	B	H	B	H	H	H	L	H	L	B	L	L	L	B	H	B	B	B	L	L	L	H
CH13	gUNC22264470	23.7356	L	L	B	L	H	H	H	H	U	L	L	H	H	L	H	H	H	L	H	B	L	H	B	L	B	B	H	B	H	H	H	L	H	L	B	L	L	L	B	H	B	B	B	L	L	L	H
CH13	SBJ131042561	26.064	L	L	B	L	H	H	B	H	U	L	L	H	H	L	H	H	H	L	H	B	L	H	B	L	B	B	H	B	H	H	H	L	H	L	B	L	L	L	B	H	B	B	B	H	L	L	H
CH13	SBJ131458531	36.4633	L	L	H	L	H	H	B	H	H	L	L	H	H	L	H	U	H	L	B	B	L	H	H	L	B	H	H	B	H	H	H	L	U	L	B	L	L	L	B	H	B	H	H	B	L	L	U
CH13	gJAX00044692	51.26	L	L	H	H	H	B	B	H	U	L	H	H	L	L	H	H	H	L	B	B	L	H	H	L	B	H	H	H	H	H	H	L	H	L	H	H	L	L	H	H	H	H	H	B	H	L	H
CH13	gUNCHS035987	53.814	L	L	L	H	H	B	B	H	L	L	H	H	L	L	H	H	H	L	B	B	L	H	H	L	B	H	H	H	H	H	H	L	H	L	H	H	L	L	H	H	H	H	H	B	H	L	H
CH13	mUNC22644198	55.5067	L	L	L	H	H	B	B	H	L	L	H	H	L	H	H	H	H	L	B	B	L	H	H	L	B	H	H	H	H	L	H	L	H	L	H	H	L	L	H	H	H	H	H	B	H	L	H
CH13	SBT132238514	55.9629	L	L	L	H	H	B	B	H	U	L	H	H	L	H	H	H	H	L	B	B	L	H	H	L	B	H	H	H	H	L	H	L	H	L	H	H	L	L	H	H	H	H	H	B	H	L	H
CH13	gUNC130068723	56.2907	L	L	L	H	H	B	B	H	L	L	H	H	L	H	H	H	H	L	B	B	L	H	H	L	B	H	H	H	H	L	H	L	H	L	H	H	L	L	H	H	H	H	H	B	H	L	H
CH13	gUNC22685563	58.3077	L	L	L	H	H	B	B	H	U	L	H	H	L	H	H	H	H	L	B	B	L	H	H	L	B	H	H	H	H	L	H	L	H	L	H	H	L	L	H	H	H	H	H	B	H	L	H
CH13	gUNC22697210	59.1263	L	L	L	H	H	B	B	H	U	L	H	H	L	H	H	H	H	L	B	B	L	H	H	L	B	H	H	H	H	L	H	L	H	L	H	H	H	L	H	H	H	H	H	B	H	L	H
CH13	gJAX00360429	60.6575	L	L	L	H	H	B	B	H	U	L	H	H	L	H	H	H	H	L	B	B	L	H	H	L	B	H	H	H	H	L	H	L	H	L	H	H	H	L	H	H	H	H	H	B	H	L	H
CH13	SSH132691243	67.2811	L	L	L	H	H	B	B	H	U	L	H	H	L	H	H	H	H	L	B	B	L	H	H	L	B	H	H	H	H	L	H	L	H	L	H	H	H	L	H	H	H	H	H	B	H	L	H
CH13	SFH132711364	67.7841	L	L	L	H	H	B	B	H	H	L	H	H	L	H	H	H	H	L	B	B	L	H	H	L	B	H	H	H	H	L	H	L	H	L	H	H	H	L	H	H	H	H	H	B	H	L	H
CH13	gUNC22778626	67.8145	L	L	L	H	H	B	B	H	H	L	H	H	L	H	H	H	H	L	B	B	L	H	H	L	B	H	H	H	H	L	H	L	H	L	H	H	H	L	H	H	H	H	H	B	H	L	H
CH13	gJAX00046037	70.5898	L	L	L	H	H	B	B	H	H	L	H	H	L	H	H	H	H	L	B	B	L	H	H	L	H	H	H	H	L	L	H	L	H	L	H	H	H	L	H	H	H	H	H	B	H	L	L
CH13	gJAX00046238	73.2645	L	L	L	H	H	B	B	H	U	L	H	B	L	H	H	H	H	L	B	B	H	L	H	L	H	H	H	H	L	H	H	H	H	L	H	H	B	L	H	H	H	H	H	B	H	L	L
CH13	gUNC22968892	83.0459	L	L	L	H	H	B	B	H	U	L	H	B	L	B	H	H	H	L	B	B	H	L	H	L	H	H	H	H	L	H	H	H	H	L	H	H	B	L	H	H	H	H	H	B	H	L	L
CH13	gUNC22973964	83.5159	L	L	L	U	H	B	B	U	L	L	H	B	L	B	H	H	H	L	B	B	H	L	H	L	H	H	H	H	L	H	H	H	H	L	H	H	B	L	H	H	H	H	H	B	H	L	L
CH13	mUNC22982759	84.3494	L	L	L	H	H	B	B	H	H	L	H	B	L	B	H	H	H	L	B	B	H	L	H	L	H	H	H	H	L	H	H	H	H	L	H	H	B	L	L	H	H	H	H	B	H	L	L
CH13	S3C133422880	85.572	L	L	L	H	H	B	B	H	H	L	H	B	L	B	L	H	H	L	B	B	H	L	H	L	H	H	H	H	L	H	H	H	H	L	H	H	B	L	L	H	H	H	H	B	H	L	L
CH13	gUNCHS036665	86.4414	L	L	L	H	H	B	B	H	H	L	H	B	L	B	L	H	H	L	B	B	H	L	H	L	H	H	H	H	L	H	H	H	H	L	H	H	B	L	L	H	H	H	H	B	H	L	L
CH13	gUNC23052513	89.1457	L	L	L	H	H	B	B	H	U	L	H	B	L	B	L	H	H	L	B	B	H	L	H	L	H	H	H	H	L	H	H	H	H	L	H	H	B	L	L	H	H	H	H	B	H	L	L
CH13	SBC133584162	89.6041	L	L	L	H	H	B	B	H	U	L	H	H	L	B	L	H	H	L	B	B	H	L	H	L	H	H	H	H	L	H	H	H	H	L	H	H	B	L	L	H	H	H	H	B	H	L	L
CH13	mbHkupUNC130157460	89.9442	L	L	L	H	H	B	B	H	L	L	H	H	L	B	L	H	H	L	B	B	H	L	H	L	H	H	H	H	L	H	H	H	H	L	H	H	B	L	L	H	H	H	H	B	H	L	L
CH13	gJAX00047510	90.3438	L	L	L	H	H	B	B	H	L	L	H	H	L	B	L	H	H	L	B	B	H	L	H	H	H	H	H	H	L	H	H	H	H	L	H	H	B	L	L	H	H	H	H	B	H	L	L
CH13	mJAX00047549	90.868	L	L	L	H	H	B	B	H	H	L	H	H	L	B	L	H	H	L	B	B	H	L	H	H	H	H	H	H	L	H	H	H	H	L	H	H	B	L	L	H	H	H	H	B	H	L	L
CH13	gJAX00047614	91.7469	L	L	L	H	H	B	B	H	H	L	H	H	L	B	L	H	H	L	B	B	H	L	H	H	H	H	H	H	L	H	H	H	H	L	H	H	B	L	L	H	H	H	H	B	H	L	L
CH13	SBJ133808455	95.2114	H	L	L	H	H	B	B	H	U	L	H	H	L	B	L	H	H	L	B	B	H	L	H	H	H	H	H	H	L	H	H	H	H	L	H	H	B	L	L	H	H	H	H	B	H	L	L
CH13	S6R133830384	95.7596	H	L	H	H	H	B	B	H	H	L	H	H	L	B	L	H	H	L	B	B	H	L	H	H	H	H	H	H	L	H	H	H	H	L	L	H	B	L	L	H	H	H	H	B	H	L	L
CH13	gUNC23160099	96.7442	H	L	H	H	H	B	B	H	H	L	H	H	L	B	L	H	H	L	B	B	H	L	H	H	H	H	H	H	L	H	H	H	H	L	L	H	B	L	L	H	H	H	H	B	H	L	L
CH13	gJAX00048130	98.657	H	L	H	H	H	B	B	H	H	L	H	H	L	B	L	H	H	L	B	B	H	L	H	H	H	H	H	H	L	H	H	H	H	L	L	H	B	L	L	H	H	H	H	B	H	L	L
CH13	S1H134118540	102.964	H	L	H	H	H	B	B	H	H	L	H	H	L	B	L	H	H	L	B	B	H	L	H	H	H	H	B	H	L	H	H	H	H	L	L	H	B	L	L	H	H	H	H	B	H	L	L
CH13	S1H134118906	102.973	H	L	H	H	H	B	B	H	U	L	H	H	L	B	L	H	H	L	B	B	H	L	H	H	H	H	B	H	L	H	H	H	H	L	L	H	B	L	L	H	H	H	H	B	H	L	L
CH13	S1L134123348	103.084	H	L	H	H	H	B	B	H	H	L	H	H	L	B	L	H	H	L	B	B	H	L	H	H	H	H	B	H	L	H	H	H	H	L	L	H	B	L	L	H	H	H	H	B	H	L	L
CH13	gUNC23278990	105.149	H	L	H	H	H	B	B	H	H	L	H	H	L	H	L	H	H	L	B	B	H	L	H	H	H	H	B	H	L	H	H	H	H	L	L	H	B	L	L	H	H	H	H	B	H	L	L
CH13	S1L134207579	105.189	H	L	H	H	H	B	B	H	H	L	H	H	L	H	L	H	H	L	B	B	H	L	H	H	H	H	B	L	L	H	H	H	H	L	L	H	B	L	L	H	H	H	H	B	H	L	L
CH13	S1H134208602	105.215	H	L	H	H	H	B	B	H	H	L	H	H	L	H	L	H	H	L	B	B	H	L	H	H	H	H	B	L	L	H	H	H	H	L	L	H	B	L	L	H	H	H	H	B	H	L	L
CH13	S1L134209009	105.225	H	L	H	H	H	B	B	H	H	L	H	H	L	H	L	H	H	L	B	B	H	L	H	H	H	H	B	L	L	H	H	H	H	L	L	H	B	L	L	H	H	H	H	B	H	L	L
CH13	S1L134210057	105.251	H	L	H	H	H	B	B	H	H	L	H	H	L	H	L	H	H	L	B	B	H	L	H	H	H	H	B	L	L	H	H	H	H	L	L	H	B	L	L	H	H	H	H	B	H	L	L
CH13	S1L134214182	105.355	H	L	H	H	H	B	B	H	H	L	H	H	L	H	L	H	H	L	B	B	H	L	H	H	H	H	B	L	L	H	H	H	H	L	L	H	B	L	L	H	H	H	H	B	H	L	L
CH13	S1L134238071	105.952	H	L	H	H	H	B	B	H	H	L	H	H	L	H	L	H	H	L	B	B	H	L	H	H	H	H	B	L	L	H	H	H	H	L	L	H	B	L	L	H	H	H	H	B	H	L	L
CH13	S1L134257546	106.439	H	L	H	H	H	B	B	H	H	L	H	H	L	H	L	H	H	L	B	B	H	L	H	H	H	H	B	L	L	H	H	H	H	L	L	H	B	L	L	H	H	L	H	B	H	L	L
CH13	S1J134258165	106.454	H	L	H	H	H	B	B	H	H	L	H	H	L	H	L	H	H	L	B	B	H	L	H	H	H	H	B	L	L	H	H	H	H	L	L	H	B	L	L	H	H	L	H	B	H	L	L
CH13	S1J134268076	106.702	H	L	H	H	H	B	B	H	H	L	H	H	L	H	L	H	H	L	B	B	H	L	H	H	H	H	B	L	L	H	H	H	H	L	L	H	B	L	L	H	H	L	H	B	H	L	L
CH13	gUNC23310109	107.383	H	L	U	H	H	B	B	H	U	L	H	H	L	H	L	H	H	L	B	B	H	L	H	H	H	H	B	L	L	H	H	H	H	L	L	H	B	L	L	H	H	L	H	B	H	L	L
CH13	SFT134301171	107.529	H	L	H	H	H	B	B	H	H	L	H	H	L	H	L	H	H	L	B	B	H	L	H	H	H	H	B	L	L	H	H	H	H	L	L	H	B	L	L	H	H	L	H	B	H	L	L
CH13	gUNC23316798	107.872	H	L	H	H	H	B	B	H	H	L	H	H	L	H	L	H	H	L	B	B	H	L	H	H	H	H	B	L	L	H	H	H	H	L	L	H	B	L	L	H	H	L	H	B	H	L	L
CH13	S6T134323458	108.086	H	L	H	H	H	B	B	H	H	L	H	H	L	H	L	H	H	L	B	B	H	L	H	H	H	H	B	L	L	H	H	H	H	L	L	H	B	L	L	H	H	L	H	B	H	L	L
CH13	gUNC23327350	108.494	H	L	H	H	H	B	B	H	H	L	H	H	L	H	L	H	H	L	B	B	H	L	H	H	H	H	B	L	L	H	H	H	H	L	L	H	B	L	L	H	H	L	H	B	H	L	L
CH13	mUNC_rs36558148	109.088	H	L	H	H	H	B	B	H	U	H	H	H	L	H	L	H	H	L	B	B	H	L	H	H	H	H	B	L	L	H	H	H	H	L	L	H	B	L	L	H	H	L	H	B	H	L	L
CH13	gUNC23344507	109.596	H	L	H	H	H	B	B	H	U	H	H	H	L	H	L	H	H	L	B	B	H	L	H	H	H	H	B	L	L	H	H	H	H	L	L	H	B	L	L	H	H	U	H	B	H	L	L
CH13	S1H134401276	110.032	H	L	H	H	H	B	B	H	H	H	H	H	L	H	L	H	H	L	B	B	H	L	H	H	H	H	B	L	L	H	H	H	H	L	L	H	B	L	L	H	H	L	H	B	H	L	L
CH13	S1L134401322	110.033	H	L	H	H	H	B	B	H	H	H	H	H	L	H	L	H	H	L	B	B	H	L	H	H	H	H	B	L	L	H	H	H	H	L	L	H	B	L	L	H	H	L	H	B	H	L	L
CH13	S1H134401365	110.034	H	L	H	H	H	B	B	H	U	H	H	H	L	H	L	H	H	L	B	B	H	L	H	H	H	H	B	L	L	H	H	H	H	L	L	H	B	L	L	H	H	L	H	B	H	L	L
CH13	S1J134402589	110.065	H	L	H	H	H	B	B	H	H	H	H	H	L	H	L	H	H	L	B	B	H	L	H	H	H	H	B	L	L	H	H	H	H	L	L	H	B	L	L	H	H	L	H	B	H	L	L
CH13	S1J134409672	110.242	H	L	H	H	H	B	B	H	H	H	H	H	L	H	L	H	H	L	B	B	H	L	H	H	H	H	B	L	L	H	H	H	H	L	L	H	B	L	L	H	H	L	H	B	H	L	L
CH13	S1L134411391	110.285	H	L	H	H	H	B	B	H	U	H	H	H	L	H	L	H	H	L	B	B	H	L	H	H	H	H	B	L	L	H	H	H	H	L	L	H	B	L	L	H	H	L	H	B	H	L	L
CH13	S1J134413925	110.348	H	L	H	H	H	B	B	H	H	H	H	H	L	H	L	H	H	L	B	B	H	L	H	H	H	H	B	L	L	H	H	H	H	L	L	H	B	L	L	H	H	L	H	B	H	L	L
CH13	S1L134414136	110.353	H	L	H	H	H	B	B	H	H	H	H	H	L	H	L	H	H	L	B	B	H	L	H	H	H	H	B	L	L	H	H	H	H	L	L	H	B	L	L	H	H	L	H	B	H	L	L
CH13	S1J134414492	110.362	H	L	H	H	H	B	B	H	H	H	H	H	L	H	L	H	H	L	B	B	H	L	H	H	H	H	B	L	L	H	H	H	H	L	L	H	B	L	L	H	H	L	H	B	H	L	L
CH13	SBC134427121	110.678	H	L	H	H	H	B	B	H	H	H	H	H	L	H	L	H	H	L	B	B	H	L	H	H	H	H	B	L	L	H	H	H	H	L	L	H	B	L	L	H	H	L	H	B	H	L	L
CH13	SBC134492977	112.324	H	L	H	H	H	B	B	H	H	H	H	H	L	H	L	H	H	L	B	B	H	L	H	H	H	H	H	L	L	H	H	H	H	L	L	H	B	L	L	H	H	L	H	B	H	L	L
CH13	gUNC23394824	112.541	H	L	H	H	H	B	B	L	H	H	H	H	L	H	L	H	H	L	B	B	H	L	H	H	H	H	H	L	L	H	H	H	H	L	L	H	B	L	L	H	H	L	H	B	H	L	L
CH13	JAX00049517	117.105	H	L	H	H	H	B	B	L	H	H	H	H	L	H	L	H	H	L	B	B	H	L	H	H	H	H	H	L	L	H	H	H	H	L	H	H	B	H	L	H	H	L	H	B	H	L	L
CH13	UNC23472259	117.476	H	L	H	H	H	B	B	L	U	H	H	H	L	H	L	H	H	L	B	B	H	L	H	H	H	H	H	L	L	H	H	H	H	L	H	H	B	H	L	H	H	L	H	B	H	L	L
CH13	gUNC23480731	118.029	H	L	H	H	H	B	B	L	H	H	H	H	L	H	L	H	H	L	B	B	H	L	H	H	H	H	H	L	L	H	H	H	H	L	H	H	B	H	L	H	H	L	H	H	H	L	L
CH13	SFH134728065	118.202	H	L	H	H	H	B	B	L	U	H	H	H	L	H	L	H	H	L	B	B	H	L	H	H	H	H	H	L	L	H	H	H	H	L	H	H	B	H	L	H	H	L	H	H	H	L	L
CH13	gUNC23488534	118.598	H	L	H	H	H	B	B	L	U	H	H	H	L	H	L	H	H	L	B	B	H	L	H	H	H	H	H	L	L	H	H	H	H	L	H	H	B	H	L	H	H	L	H	H	H	L	L
CH13	SFH134752092	118.802	H	L	H	H	H	B	B	L	H	H	H	H	L	H	L	H	H	L	B	B	H	L	H	H	H	H	H	L	L	H	H	H	H	L	H	H	B	H	L	H	H	L	H	H	H	L	L
CH13	gUNCHS037284	119.008	H	L	H	H	H	B	B	L	H	H	H	H	L	H	L	H	H	L	B	B	H	L	H	H	H	H	H	L	L	H	H	H	H	L	H	H	B	H	L	H	H	L	H	H	H	L	L
CH13	SFT134761353	119.034	H	L	H	H	H	B	B	L	U	H	H	H	L	H	L	H	H	L	B	B	H	L	H	H	H	H	H	L	L	H	H	H	H	L	H	H	B	H	L	H	H	L	H	H	H	L	L
CH13	SFH134765844	119.146	H	L	H	H	H	B	B	L	B	H	H	H	L	H	L	H	H	L	B	B	H	L	H	H	H	H	H	L	L	H	H	H	H	L	H	H	B	H	L	H	H	L	H	H	H	L	L
CH13	S3H134792453	119.811	H	L	H	H	H	B	B	L	B	H	H	H	L	H	L	H	H	L	B	B	H	L	H	H	H	H	H	L	L	H	H	H	H	L	H	H	B	H	L	H	L	L	H	H	H	L	L
CH13	S3H134792711	119.818	H	L	H	H	H	B	B	L	U	H	H	H	L	H	L	H	H	L	B	B	H	L	H	H	H	H	H	U	L	H	H	H	H	L	H	H	B	H	L	H	L	L	H	H	H	L	L
CH14	mJAX00049793	7.7053	B	H	H	H	H	H	H	L	H	H	H	L	H	H	B	B	B	B	B	H	B	B	L	B	B	H	H	H	H	L	H	L	L	H	B	H	H	B	H	H	B	L	H	L	H	H	B
CH14	mJAX00049793b	7.7053	B	H	H	H	H	H	H	L	H	H	H	L	H	H	B	B	B	B	B	H	B	B	L	B	B	H	H	H	H	L	H	L	L	H	B	H	H	B	H	H	B	L	H	L	H	H	B
CH14	JAX00049803	7.86393	B	H	H	H	H	H	H	L	H	H	H	L	H	H	B	B	B	B	B	H	B	B	L	B	B	H	H	H	H	L	H	L	L	H	B	H	H	B	H	H	B	L	H	L	H	H	B
CH14	SAH140332555	8.31388	B	H	H	H	H	H	H	L	H	H	H	L	H	H	B	B	B	B	B	H	B	B	L	B	B	H	H	H	H	L	H	L	L	H	B	H	H	B	H	H	B	L	H	L	H	H	B
CH14	gJAX00049884	8.94365	B	H	H	H	H	H	H	L	H	H	H	L	H	H	B	B	B	B	B	H	B	B	L	B	B	H	H	H	H	L	H	L	L	H	B	H	H	B	H	H	B	L	H	L	H	H	B
CH14	JAX00372457	9.45776	B	H	H	H	H	H	H	L	H	H	H	L	H	H	B	B	B	B	B	H	B	B	L	B	B	H	H	H	H	L	H	L	L	H	B	H	H	B	H	H	B	L	H	L	H	H	B
CH14	SX1140379728	9.49321	B	H	H	H	H	H	H	L	H	H	H	L	H	H	B	B	B	B	B	H	B	B	L	B	B	H	H	H	H	L	H	L	L	H	B	H	H	B	H	H	B	L	H	L	H	H	B
CH14	UNC140025084	10.3203	B	H	H	H	H	H	H	L	U	H	H	L	H	H	B	B	B	B	B	H	B	B	L	B	B	H	H	H	H	L	H	L	L	H	B	H	H	B	H	H	B	L	H	L	H	H	B
CH14	mUNC140025084	10.3203	B	H	H	H	H	H	H	L	H	H	H	L	H	H	B	B	B	B	B	H	B	B	L	B	B	H	H	H	H	L	H	L	L	H	B	H	H	B	H	H	B	L	H	L	H	H	B
CH14	S2R140439648	10.9912	B	H	H	H	H	H	H	L	H	H	H	L	H	H	B	B	B	B	B	H	B	B	L	B	B	H	H	H	H	L	H	L	L	H	B	H	H	B	H	H	H	L	H	L	H	H	B
CH14	S3C140444550	11.1138	B	H	H	H	H	H	H	L	U	H	H	L	H	H	B	B	B	B	B	H	B	B	L	B	B	H	H	H	H	L	H	L	L	H	B	H	H	B	H	H	H	L	H	L	H	H	B
CH14	gJAX00372887	11.2318	B	H	H	H	H	H	H	L	H	H	H	L	H	H	B	B	B	B	B	H	B	B	L	B	B	H	H	H	H	L	H	L	L	H	B	H	H	B	H	H	H	L	H	L	H	H	B
CH14	S3C140461617	11.5404	B	H	H	H	H	H	H	L	H	H	H	L	H	H	B	B	B	B	B	H	B	B	L	B	B	H	H	H	H	L	H	L	L	H	B	H	H	B	H	H	H	L	H	L	H	H	B
CH14	S2H140468486	11.7122	B	H	H	H	H	H	H	L	H	H	H	L	H	H	B	B	B	B	B	H	B	B	L	B	B	H	H	H	H	L	H	L	L	H	B	H	H	B	H	H	H	L	H	L	H	H	B
CH14	gUNCHS037375	12.279	B	H	H	H	H	H	H	L	U	H	H	L	H	H	B	B	B	B	B	H	B	B	L	B	B	H	H	H	H	L	H	L	L	H	B	H	H	B	H	H	H	L	H	L	H	H	B
CH14	gUNCHS037396	13.0761	B	H	H	H	H	H	H	L	H	H	H	L	H	H	B	B	B	B	B	H	B	B	L	B	B	H	H	H	H	L	H	L	L	H	B	H	H	B	H	H	H	L	H	L	H	H	B
CH14	gICR4598	13.4047	B	H	H	H	H	H	H	L	U	H	H	L	H	H	B	B	B	B	B	H	B	B	L	B	B	H	H	H	H	L	H	L	L	H	B	H	H	B	H	H	H	L	H	L	H	H	B
CH14	SFH140540058	13.5015	B	H	H	H	H	H	H	L	H	H	H	L	H	H	B	B	B	B	B	H	B	B	L	B	B	H	H	H	H	L	H	L	L	H	B	H	H	B	H	H	H	L	H	L	H	H	B
CH14	gJAX00050270	14.1085	B	H	H	H	H	H	H	L	H	H	H	L	H	H	B	B	B	B	B	H	B	B	L	B	B	H	H	H	H	L	H	L	L	H	B	H	H	B	H	H	H	L	H	L	H	H	B
CH14	S3C140589464	14.7366	B	H	H	H	H	H	H	L	H	H	H	L	H	H	B	B	B	B	B	H	B	B	L	B	B	H	H	H	H	L	H	L	L	H	B	H	H	B	H	H	H	U	H	L	H	H	B
CH14	S2R140610376	15.2594	B	H	H	H	H	H	H	L	H	H	H	L	H	H	B	B	B	B	B	H	B	B	L	B	B	H	H	H	H	L	H	L	L	H	B	H	H	B	H	H	H	L	H	L	H	H	B
CH14	gUNC23615997	15.7756	B	H	H	H	H	H	H	L	H	H	H	L	H	H	B	B	B	B	B	H	B	B	L	B	B	H	H	H	H	L	H	L	L	H	B	H	H	B	H	H	H	L	H	L	H	H	B
CH14	S1H140633748	15.8437	B	H	H	H	H	U	H	L	U	H	H	L	H	H	B	B	B	B	B	H	B	B	L	B	B	H	H	H	U	L	U	L	L	U	B	H	U	B	H	H	H	L	H	L	H	H	B
CH14	SSH140645292	16.1323	B	H	H	H	H	H	H	L	H	H	H	L	H	H	B	B	B	B	B	H	B	B	L	B	B	H	H	H	H	L	H	L	L	H	B	H	H	B	H	H	H	L	H	L	H	H	B
CH14	UNCHS037448	16.1928	B	H	H	H	H	H	H	L	H	H	H	L	H	H	B	B	B	B	B	H	B	B	L	B	B	H	H	H	H	L	H	L	L	H	B	H	H	B	H	H	H	L	H	L	H	H	B
CH14	gICR4636	16.8546	B	H	H	H	H	H	H	L	L	H	H	L	U	H	B	B	B	B	B	U	B	B	L	B	U	U	U	U	H	L	H	L	L	H	B	H	H	B	H	H	H	L	H	L	H	H	B
CH14	SSH140707485	17.6871	B	H	H	H	H	H	H	L	L	H	H	L	H	H	B	B	B	B	B	H	B	B	L	B	B	H	H	H	H	L	H	L	L	H	B	H	H	B	H	H	H	L	H	L	H	H	B
CH14	SSH140745874	18.6469	B	H	H	H	H	H	H	L	H	H	H	L	H	H	B	B	B	B	B	H	B	B	L	B	B	H	H	H	H	L	H	L	L	H	B	H	H	B	H	H	H	L	H	L	H	H	B
CH14	mbHkupJAX00050647	19.1568	B	H	H	H	H	H	H	L	U	H	H	L	H	H	B	B	B	B	B	H	B	B	L	B	B	H	H	H	H	L	H	L	L	H	B	H	H	B	H	H	H	L	H	L	H	H	B
CH14	UNC23655738	19.7804	B	H	H	H	H	H	H	L	H	H	H	L	H	H	B	B	B	B	B	H	B	B	H	B	B	H	H	H	H	L	H	L	L	H	H	H	H	B	H	H	B	L	H	L	H	H	B
CH14	gUNC23656406	19.8281	B	H	H	H	H	H	H	L	H	H	H	L	L	H	B	B	B	B	B	H	B	B	H	B	B	H	H	H	H	L	H	L	L	H	H	H	H	B	H	H	B	U	H	L	H	H	B
CH14	UNC23656406	19.8281	B	H	H	H	H	H	H	L	H	H	H	L	L	H	B	B	B	B	B	H	B	B	H	B	B	H	H	H	H	L	H	L	L	H	H	H	H	B	H	H	B	L	H	L	H	H	B
CH14	SX1140793777	19.8444	B	H	H	H	H	H	H	L	H	H	H	L	L	H	B	B	B	B	B	H	B	B	H	B	B	H	H	H	H	L	H	L	L	H	H	H	H	B	H	H	B	U	H	L	H	H	B
CH14	UNC23661020	20.1523	B	H	H	H	H	H	H	L	H	H	H	L	L	H	B	B	B	B	B	H	B	B	H	B	B	H	H	H	H	L	H	L	L	H	H	H	H	B	H	H	B	L	H	L	H	H	B
CH14	UNC23661490	20.1935	B	H	H	H	H	H	H	L	H	H	H	L	L	H	B	B	B	B	B	H	B	B	H	B	B	H	H	H	H	L	H	L	L	H	H	H	H	B	H	H	B	L	H	L	H	H	B
CH14	UNC23661740	20.2168	B	H	H	H	H	H	H	L	H	H	H	L	L	H	B	B	B	B	B	H	B	B	H	B	B	H	H	H	H	L	H	L	L	H	H	H	H	B	H	H	B	L	H	L	H	H	B
CH14	UNC23663703	20.3638	B	H	H	H	H	H	H	L	H	H	H	L	L	H	B	B	B	B	B	H	B	B	H	B	B	H	H	H	H	L	H	L	L	H	H	H	H	B	H	H	B	L	H	L	H	H	B
CH14	UNC23665803	20.5781	B	H	H	H	H	H	H	L	H	H	H	L	L	H	B	B	B	B	B	H	B	B	H	B	B	H	H	H	H	L	H	L	L	H	H	H	H	B	H	H	B	L	H	L	H	H	B
CH14	UNC23669266	20.9663	B	H	H	H	H	H	H	L	H	H	H	L	L	H	B	B	B	B	B	H	B	B	H	B	B	H	H	H	H	L	H	L	L	H	H	H	H	B	H	H	B	L	H	L	H	H	B
CH14	gUNC23672654	21.2015	B	H	H	H	H	H	H	L	H	H	H	L	L	H	B	B	B	B	B	H	B	B	H	B	B	H	H	H	H	L	H	L	L	H	H	H	H	B	H	H	B	L	H	L	H	H	B
CH14	SFT140852480	21.312	B	H	H	H	H	H	H	L	U	H	H	L	L	H	B	B	B	B	B	H	B	B	H	B	B	H	H	H	H	L	H	L	L	H	H	H	H	B	H	H	B	L	H	L	H	H	U
CH14	SBJ140863288	21.5822	B	H	H	H	H	H	H	L	H	H	H	L	L	H	B	B	B	B	B	H	B	B	H	B	B	H	H	H	H	L	H	L	L	H	H	H	H	B	H	H	B	L	H	L	H	H	B
CH14	gUNC23691418	22.7158	B	H	H	H	H	H	H	L	H	H	H	L	L	H	B	B	B	B	B	H	B	B	H	B	B	H	H	H	H	L	H	L	L	H	H	H	H	B	H	H	B	L	H	L	H	H	B
CH14	SX1140955129	23.8782	B	H	H	H	H	H	H	L	H	H	H	L	L	H	B	B	B	B	B	H	B	B	H	B	B	H	H	H	H	L	H	L	L	H	H	H	H	B	H	H	B	L	H	L	H	H	B
CH14	gUNC23744181	27.5098	B	H	H	H	H	H	H	L	H	H	H	L	L	H	B	B	B	B	B	B	B	B	H	B	B	H	H	H	H	L	H	L	L	H	H	H	H	B	B	H	B	L	H	L	H	H	B
CH14	S3C141118267	27.9567	B	B	H	H	H	H	H	L	H	H	H	L	L	H	B	B	B	B	B	B	B	B	H	B	B	H	H	H	H	L	H	L	L	H	H	H	H	B	B	H	B	L	H	L	H	H	B
CH14	SBC141206796	30.1699	B	B	H	H	H	H	H	L	U	H	H	L	L	H	B	B	B	B	B	B	B	B	H	B	B	H	H	H	H	L	H	L	L	H	H	H	H	B	B	H	B	L	H	L	H	H	B
CH14	gUNC23783875	30.5596	B	B	H	B	H	H	H	L	H	H	H	L	L	H	B	B	B	B	B	B	B	B	H	B	B	H	H	H	H	L	H	L	L	H	H	H	H	B	B	H	B	U	H	L	H	H	B
CH14	gUNC23788657	31.027	B	B	H	B	H	H	H	L	H	H	H	L	L	H	B	B	B	B	B	B	B	B	H	B	B	H	H	H	H	L	H	L	L	H	H	H	H	B	B	H	B	L	H	L	H	H	B
CH14	SBJ141274002	31.8501	B	B	H	B	H	H	H	L	U	H	H	L	L	H	B	B	B	B	H	H	B	B	H	B	B	H	H	H	H	L	H	L	L	H	H	H	H	B	B	H	B	L	H	H	H	H	B
CH14	gUNC23809139	32.7179	B	B	H	B	H	H	H	L	H	H	H	L	L	H	B	B	B	B	H	H	B	B	H	B	B	H	H	H	H	L	H	L	L	H	H	H	H	B	B	H	B	L	H	H	H	H	B
CH14	gJAX00376896	33.0459	B	B	H	B	H	H	H	L	H	H	H	L	L	H	B	B	B	B	H	L	B	B	H	B	H	H	H	H	H	L	H	L	H	H	H	H	H	B	B	H	B	L	H	H	H	H	B
CH14	mUNC23841034	34.779	B	B	H	B	H	H	H	L	H	H	H	L	L	H	B	B	H	B	H	L	B	B	H	B	H	H	H	H	H	L	H	L	H	H	H	H	H	B	B	H	B	L	H	H	H	H	B
CH14	gUNC23844920	35.0601	B	B	H	B	H	H	H	L	H	H	H	L	L	H	B	B	H	B	H	L	B	B	H	B	H	H	H	H	H	L	H	L	H	H	H	H	H	B	B	H	B	L	H	H	H	H	B
CH14	mUNC23859926	36.2876	B	B	H	B	H	H	H	L	H	H	H	L	L	H	B	B	H	B	H	L	B	B	H	B	H	H	H	H	H	L	H	L	H	H	H	H	H	B	B	H	B	L	H	H	H	H	B
CH14	gUNC23870122	37.0564	B	B	H	B	H	H	H	L	U	H	H	L	L	H	B	B	H	B	H	L	B	B	H	B	H	H	H	H	H	L	H	L	H	H	H	H	H	B	B	H	B	U	H	H	H	H	B
CH14	SBJ141489705	37.2426	B	B	H	B	H	H	H	L	H	H	H	L	L	H	B	B	H	B	H	L	B	B	H	B	H	H	H	H	H	L	H	L	H	H	H	H	H	B	B	H	B	U	H	H	H	H	B
CH14	gUNCHS038017	37.683	B	B	H	B	H	H	H	L	U	H	H	L	L	H	B	B	H	B	H	L	B	B	H	B	H	H	H	H	H	L	H	L	H	H	H	H	H	B	B	H	B	L	L	H	H	H	B
CH14	gUNC23930285	41.2309	B	B	H	B	H	H	H	L	H	H	H	L	L	H	B	B	H	B	H	L	B	B	H	B	H	H	H	H	H	L	H	L	H	H	H	H	H	B	B	H	B	L	L	H	H	H	B
CH14	mUNC23931995	44.1113	B	B	H	B	H	H	H	L	H	H	H	L	L	H	B	B	H	B	H	L	B	B	H	B	H	H	H	H	H	L	H	L	H	H	H	H	H	B	B	H	B	L	L	H	H	H	B
CH14	gUNCHS038101	45.3583	B	B	H	B	H	H	H	L	H	H	H	L	L	H	B	B	H	B	H	L	B	B	H	H	H	H	H	H	H	L	H	L	H	H	H	H	H	B	B	H	B	L	L	H	H	H	B
CH14	S6R141824999	45.625	B	B	H	B	H	H	H	L	H	H	H	L	L	H	B	B	H	B	H	L	B	B	H	H	H	H	H	H	H	L	H	L	H	H	H	H	H	B	B	H	B	L	L	H	H	H	B
CH14	gUNC23942894	45.7904	B	B	H	B	H	H	H	L	H	H	H	L	L	H	B	B	H	B	H	L	B	B	H	H	H	H	H	H	H	L	H	L	H	H	H	H	H	B	B	H	B	L	L	H	H	H	B
CH14	S6H141881220	47.0305	B	B	H	B	H	H	H	L	H	H	H	L	L	H	B	B	H	B	H	L	B	B	H	H	H	H	H	H	H	L	H	L	H	H	H	H	H	B	B	H	B	L	L	H	H	H	B
CH14	gUNC23958168	47.1341	B	B	H	B	H	H	H	L	H	H	H	L	L	H	B	B	H	B	H	L	B	B	H	H	H	H	H	H	H	L	H	L	H	H	H	H	H	B	B	H	B	L	L	H	H	H	B
CH14	S6H141915112	47.8778	B	B	H	B	H	H	H	L	H	H	H	L	L	H	B	B	H	B	H	L	B	B	H	H	H	H	H	H	H	L	H	L	H	H	H	H	H	B	B	H	B	L	L	H	H	H	B
CH14	S6T141942697	48.5674	B	B	H	B	H	H	H	L	H	H	H	L	L	H	B	B	H	B	H	L	B	B	H	H	H	H	H	H	H	L	H	L	H	H	H	H	H	B	B	H	B	L	L	H	H	H	B
CH14	mbHkupUNC140418896	49.6387	B	B	H	B	H	H	H	L	U	H	H	L	L	H	B	B	H	B	H	L	B	B	H	H	H	H	H	H	H	L	H	L	H	H	H	H	H	B	B	H	B	L	L	H	H	H	H
CH14	mUNC140216578	59.7019	B	B	H	B	H	L	H	L	H	H	H	L	L	B	B	B	B	B	L	L	H	B	H	H	H	B	H	H	H	L	H	L	H	H	H	H	B	B	B	H	B	L	L	H	H	H	H
CH14	S3C142401341	60.0335	B	B	H	B	H	L	H	L	H	H	H	L	L	B	B	B	B	B	L	L	H	B	H	H	H	B	H	H	H	L	H	L	H	H	H	H	B	B	B	H	B	L	L	H	H	H	H
CH14	gUNC24075003	60.4032	B	B	H	B	H	L	H	L	H	H	H	L	L	B	B	B	B	B	L	L	H	B	H	H	H	B	H	H	H	L	H	L	H	H	H	H	B	B	B	H	B	L	L	H	H	H	H
CH14	mJAX00053712	62.3714	B	B	H	B	H	L	H	L	U	H	H	L	L	B	B	B	B	B	L	L	H	B	H	H	H	B	H	H	H	L	H	L	H	H	H	H	B	B	H	H	B	L	L	H	B	H	H
CH14	gUNCHS038512	62.8836	B	B	H	B	H	L	H	L	H	H	H	L	L	B	B	B	B	B	L	L	H	B	H	H	H	B	H	H	H	L	H	L	H	H	H	H	B	B	H	H	B	L	L	H	B	H	H
CH14	S1H142568379	64.2095	B	B	H	B	H	L	H	L	U	H	H	L	L	B	B	B	B	B	L	L	H	B	H	H	H	B	H	H	H	L	H	L	H	H	H	H	B	B	H	H	B	L	L	H	B	H	H
CH14	gUNC24127435	64.7942	B	B	H	B	H	L	H	L	H	H	H	L	L	B	B	B	B	B	L	L	H	B	H	H	H	B	H	H	H	L	H	L	H	H	H	H	B	B	H	H	B	L	L	H	B	H	H
CH14	gUNC24147801	66.3645	B	B	H	B	H	L	H	L	U	H	H	L	L	B	B	B	B	B	L	L	H	B	H	H	H	B	H	H	H	L	H	L	H	H	H	H	B	B	H	H	B	L	L	H	B	H	H
CH14	gUNC24155283	66.8472	B	B	H	B	H	L	H	L	H	H	H	L	L	B	B	B	B	B	L	L	H	B	H	H	H	B	H	H	H	L	H	L	H	H	H	H	B	B	H	H	B	L	L	H	B	H	H
CH14	SBT142721921	68.048	B	B	H	B	H	L	H	L	H	H	H	L	L	B	B	B	B	B	L	L	H	B	H	H	H	B	H	H	H	L	H	L	H	H	H	H	B	B	H	H	B	L	L	H	B	H	H
CH14	gUNC24181673	68.6375	B	B	H	B	H	L	H	L	U	H	H	L	L	B	B	B	B	B	L	L	H	B	H	H	H	B	H	H	H	L	H	L	H	H	H	H	B	B	H	H	B	L	L	H	B	H	H
CH14	gUNC24187331	69.0816	B	B	H	B	H	L	H	L	H	H	H	L	L	B	B	B	B	B	L	L	H	B	H	H	H	B	H	H	H	L	H	L	H	H	H	H	B	B	H	H	B	L	L	H	B	H	H
CH14	SSR142796279	69.907	B	B	H	B	H	L	H	L	U	H	H	L	L	B	B	B	B	B	L	L	H	B	H	H	H	B	H	H	H	L	H	L	H	H	H	H	B	B	H	H	B	L	L	H	B	H	H
CH14	gUNC24209885	71.2728	B	B	H	B	H	L	H	L	H	H	H	L	L	B	H	B	B	B	L	L	H	B	H	H	H	B	H	H	H	L	H	L	H	H	H	H	B	B	H	H	B	L	L	H	B	H	H
CH14	SBC142969494	74.2374	B	B	H	B	H	L	H	H	H	H	H	L	L	B	H	B	B	B	L	L	H	B	H	H	H	B	H	H	H	L	H	L	H	H	H	H	B	B	H	H	B	L	L	H	B	H	H
CH14	gJAX00384048	74.4333	B	B	H	B	H	L	H	H	H	H	H	L	L	B	H	B	B	B	L	L	H	B	H	H	H	B	H	H	H	L	H	L	H	H	H	H	B	B	H	H	B	L	L	H	B	H	H
CH14	gUNC24270800	75.5718	B	B	H	B	H	L	H	H	H	H	H	L	L	B	H	B	B	B	L	L	H	B	H	H	H	B	H	H	H	L	H	L	H	H	H	H	B	B	H	H	B	L	L	H	B	H	H
CH14	mUNC24275766	76.0847	B	B	H	B	H	L	H	H	H	H	H	L	L	B	H	B	B	B	L	L	H	B	H	H	H	B	H	H	H	L	H	L	H	H	H	H	B	B	H	H	B	L	L	H	B	H	H
CH14	gUNCHS038809	76.4242	B	B	H	B	H	L	H	H	H	H	H	L	L	B	H	B	B	B	L	L	H	B	H	H	H	B	H	H	H	L	H	L	H	H	H	H	B	B	H	H	B	L	L	H	B	H	H
CH14	gUNC24296792	77.4638	B	B	H	B	H	L	H	H	H	H	H	L	L	B	H	B	B	B	L	L	H	B	H	H	H	B	H	H	H	L	H	L	H	H	H	H	B	B	H	H	B	L	H	H	B	H	H
CH14	gJAX00385847	85.5145	B	B	H	B	H	L	H	H	H	H	H	L	L	B	B	B	B	B	L	L	H	B	H	H	H	B	H	H	H	L	H	L	H	H	H	H	B	B	H	H	B	L	H	H	B	H	H
CH14	SSH143423413	85.5853	B	B	H	B	H	L	H	H	H	H	H	L	L	B	B	B	B	B	L	L	H	B	H	H	H	B	H	H	H	L	H	L	H	H	H	H	B	B	H	H	B	U	H	H	B	H	H
CH14	gUNC24405864	86.566	B	B	H	B	H	L	H	H	H	H	H	L	L	B	B	B	B	B	L	L	H	B	H	H	H	B	H	H	H	L	H	L	H	H	H	H	B	B	H	H	B	L	H	H	B	H	H
CH14	S6R143470273	86.7568	B	B	H	B	H	L	H	H	H	H	H	L	L	B	B	B	B	B	L	L	H	B	H	H	H	B	H	H	H	L	H	L	H	H	H	H	B	B	H	H	B	L	H	H	B	H	H
CH14	gJAX00055599	87.9038	B	B	H	B	H	L	H	H	H	H	H	L	L	B	B	B	B	B	L	L	H	B	H	H	H	B	H	H	H	L	H	L	H	H	H	H	B	B	H	H	B	L	H	H	B	H	H
CH14	SH143532702	88.3176	B	B	H	B	H	L	H	H	H	H	H	L	L	B	B	B	B	B	L	L	H	B	H	H	H	B	H	H	H	L	H	L	H	H	H	H	B	B	H	H	B	L	H	H	B	H	L
CH14	mbHkupUNC140494563	88.3201	B	B	H	B	H	L	H	H	U	H	H	L	L	B	B	B	B	B	L	L	H	B	H	H	H	B	H	H	H	L	H	L	H	H	H	H	B	B	H	H	B	L	H	H	B	H	L
CH14	gUNCHS039044	89.1017	B	B	H	B	H	L	H	H	U	H	H	L	L	B	B	B	B	B	L	L	H	B	H	H	H	B	H	H	H	L	H	L	H	H	H	H	B	B	H	H	B	L	H	H	B	H	L
CH14	SFR143581553	89.5388	B	B	H	B	H	L	H	H	H	H	H	L	L	B	B	B	B	B	L	U	H	B	H	H	H	B	H	H	H	L	H	L	H	H	H	H	B	B	H	H	B	L	H	H	B	H	L
CH14	SH143585578	89.6395	B	B	H	B	H	L	H	H	H	H	H	L	L	B	B	B	B	B	L	L	H	B	H	H	H	B	H	H	H	L	H	L	H	H	H	H	B	B	H	H	B	L	H	H	B	H	L
CH14	mUNC140508888	89.7583	B	B	H	B	H	L	H	H	U	H	H	L	L	B	B	B	B	B	L	L	H	B	H	H	H	B	H	H	H	L	H	L	H	H	H	H	B	B	H	H	B	L	H	H	B	H	L
CH14	gUNC24463019	90.3231	B	B	H	B	H	L	H	H	H	H	H	L	L	B	B	B	B	B	L	L	H	B	H	H	H	B	H	H	H	L	H	L	H	H	H	H	B	B	H	H	B	L	H	H	B	H	L
CH14	S6T143624984	90.6246	B	B	H	B	H	L	H	H	H	H	H	L	L	B	B	B	B	B	L	L	H	B	H	H	H	B	H	H	H	L	H	L	H	H	H	H	B	B	H	H	B	L	H	H	B	H	L
CH14	gUNC24478322	91.299	B	B	H	B	H	L	H	H	H	H	H	L	L	B	B	B	B	B	L	L	H	B	H	H	H	B	H	H	H	L	H	L	H	H	H	H	B	B	H	H	B	L	H	H	B	H	L
CH14	S3J143658898	91.4725	B	B	H	B	H	L	H	H	H	H	H	L	L	B	B	B	B	B	L	L	H	B	H	H	H	B	H	H	H	L	H	L	H	H	H	H	B	B	H	H	B	L	H	H	B	H	L
CH14	SBJ143686906	92.1727	B	B	H	B	H	L	H	H	H	H	H	L	L	B	B	B	B	B	L	L	H	B	H	H	H	B	H	H	H	L	H	L	H	H	H	H	B	B	H	H	B	L	H	H	B	H	L
CH14	gJAX00055924	92.2761	B	B	H	B	H	L	H	H	H	H	H	L	L	B	B	B	B	B	L	L	H	B	H	H	H	B	H	H	H	L	H	L	H	H	H	H	B	B	H	H	B	L	H	H	B	H	L
CH14	gUNC24499718	92.8318	B	B	H	B	H	L	H	H	H	H	H	L	L	B	B	B	B	B	L	L	H	B	H	H	L	B	H	H	H	L	H	L	H	H	H	H	B	B	H	H	B	L	H	H	B	H	L
CH14	gUNC24504278	93.2171	B	B	H	B	H	L	H	H	H	H	H	L	L	B	B	B	B	B	L	L	H	B	H	H	L	H	H	H	H	L	H	L	H	H	H	H	B	B	H	H	B	L	H	H	B	H	L
CH14	SBJ143732293	93.3073	B	B	H	B	H	L	H	H	H	H	H	L	L	B	B	B	B	B	L	L	H	B	H	H	L	H	H	H	H	L	H	L	H	H	L	H	B	B	H	H	B	L	H	H	B	H	L
CH14	gUNC24512084	93.729	B	B	H	B	H	L	H	H	H	H	H	L	L	B	B	B	B	B	L	L	H	B	H	H	L	H	H	H	H	L	H	L	H	H	L	H	B	B	H	H	B	L	H	H	B	H	L
CH14	SBC143785351	94.6338	B	B	H	B	H	L	H	H	H	H	H	L	L	B	B	B	B	B	L	L	H	B	H	H	L	H	H	H	H	L	H	L	H	H	L	H	B	B	H	H	B	L	H	H	B	H	L
CH14	gUNC24537393	95.5134	B	B	H	B	H	L	H	H	U	H	H	L	L	B	B	B	B	B	L	L	H	B	H	H	L	H	H	H	H	L	H	L	H	H	L	H	B	B	H	H	B	L	H	H	B	H	L
CH14	mUNC24553596	96.5583	B	B	H	B	H	L	H	H	H	H	H	L	L	B	B	B	B	B	L	L	H	B	H	H	L	H	H	H	H	L	H	L	H	H	L	H	B	B	H	H	B	L	H	H	B	H	L
CH14	gUNCHS039129	96.7141	B	B	H	B	H	L	H	H	H	H	H	L	L	B	B	B	B	B	L	L	H	B	H	H	L	H	H	H	H	L	H	L	H	H	L	H	B	B	H	H	B	L	H	H	B	H	L
CH14	gUNC24598868	99.6968	B	B	H	B	H	L	L	H	H	H	H	L	L	B	B	B	B	B	L	L	H	B	H	H	L	H	H	H	H	L	H	L	H	L	L	L	B	B	H	L	B	L	H	H	B	H	L
CH14	gUNC24608070	100.241	B	B	H	B	H	L	L	H	H	H	H	L	L	B	B	B	B	B	L	L	H	B	H	H	L	H	H	H	H	L	H	L	H	L	L	L	B	B	L	L	B	L	H	H	B	H	L
CH14	gUNC24639335	102.537	B	B	H	B	H	L	L	H	H	H	H	L	L	B	B	B	B	B	L	L	H	B	H	H	L	H	H	H	H	L	H	L	H	L	L	L	B	B	L	L	B	L	H	H	B	H	L
CH14	gUNCHS039200	103.087	B	B	H	B	H	U	U	H	U	H	H	U	H	B	B	B	B	B	U	U	H	B	H	H	U	H	H	H	H	U	H	U	H	U	U	U	B	B	U	L	B	U	H	H	B	H	U
CH14	gUNC24653014	103.969	B	B	H	B	H	L	L	H	H	H	H	L	H	B	B	B	B	B	L	L	H	B	H	H	L	H	H	H	H	L	H	L	H	L	L	L	B	B	L	L	B	L	H	H	B	H	L
CH14	gUNC24672839	105.645	B	B	H	B	H	L	L	H	H	H	H	L	H	B	B	B	B	B	L	L	H	B	H	H	L	H	H	H	H	L	H	L	H	L	L	L	B	B	L	L	B	L	H	H	B	H	L
CH14	gUNC24681366	106.577	H	B	H	B	H	L	L	H	H	H	H	L	H	B	B	B	B	B	L	L	H	B	H	H	L	H	H	H	H	L	H	L	H	L	L	L	B	B	L	L	B	L	H	H	B	H	L
CH14	S6Y144263282	106.582	H	B	H	B	H	L	L	H	H	H	H	L	H	B	B	B	B	B	L	L	H	B	H	H	L	H	H	H	H	L	H	L	H	L	L	L	B	B	L	L	B	L	H	H	B	H	L
CH14	S6R144265897	106.647	H	B	H	B	H	L	L	H	H	H	H	L	H	B	B	B	B	B	L	L	H	B	H	H	L	H	H	H	H	L	H	L	H	L	L	L	B	B	L	L	B	L	H	H	B	H	L
CH14	gUNC24689983	107.238	H	B	H	B	H	L	L	H	H	H	H	L	H	B	B	B	B	B	L	L	H	B	H	H	L	H	H	H	H	L	H	L	H	L	L	L	B	B	L	L	B	L	H	H	B	H	L
CH14	S2R144294106	107.353	H	B	H	B	H	L	L	H	H	H	H	L	H	B	B	B	B	B	L	L	H	B	H	H	L	H	H	H	H	L	H	L	H	L	L	L	B	B	L	L	B	L	H	H	B	H	L
CH14	gUNC24696776	107.7	H	B	H	B	H	L	L	H	H	H	H	L	H	B	B	B	B	B	L	L	H	B	H	H	L	H	H	H	H	L	H	L	H	L	L	L	B	B	L	L	B	L	H	H	B	H	L
CH14	gUNC24707780	108.529	H	B	H	B	H	L	L	H	H	H	H	L	H	B	B	B	B	B	L	L	H	B	H	H	L	H	H	H	H	L	H	L	H	L	L	L	B	B	L	L	B	L	H	H	B	H	L
CH14	gJAX00389449	108.807	H	B	H	B	H	L	L	H	U	H	H	L	H	B	B	B	B	B	L	L	H	B	H	H	L	H	H	H	H	L	H	L	H	L	L	L	B	B	L	L	B	L	H	H	B	H	L
CH14	gJAX00389579	109.646	H	B	H	B	H	L	L	H	H	H	H	L	H	B	B	B	H	B	L	L	H	B	H	H	L	H	H	H	H	L	H	L	H	L	L	L	B	B	L	L	B	L	H	H	B	H	L
CH14	gUNC24732508	109.962	H	B	H	B	H	L	L	H	H	H	H	L	H	B	B	B	H	B	L	L	H	B	H	H	L	H	H	H	H	L	H	L	H	L	L	L	B	B	L	L	B	L	H	H	B	H	L
CH14	S2H144426129	110.653	H	B	H	B	H	L	L	H	U	H	H	L	H	B	B	B	H	B	L	L	H	B	H	H	L	H	H	H	H	L	H	L	H	L	L	L	B	B	L	L	B	L	H	H	B	H	L
CH14	gUNC24767577	111.974	H	B	H	B	H	L	L	H	H	L	H	L	H	H	B	B	H	B	L	L	H	B	H	H	L	H	H	H	H	L	H	L	H	L	L	L	B	B	L	L	H	H	H	H	B	H	L
CH14	gUNC24780695	112.779	H	B	H	B	H	L	L	H	U	L	H	L	H	H	B	B	H	B	L	L	H	B	H	H	L	H	H	H	H	L	H	L	H	L	L	L	B	B	L	L	H	H	H	H	B	B	L
CH14	gUNC24846673	117.56	H	B	H	B	H	L	L	H	H	L	H	L	H	H	B	B	H	B	L	L	H	B	H	H	L	H	L	H	H	L	H	L	H	L	L	L	B	B	L	L	H	H	H	H	B	B	L
CH14	B10140119424	119.424	H	B	H	B	B	L	L	H	H	L	H	L	H	H	B	B	H	B	H	L	H	B	H	H	L	H	L	H	H	L	H	L	H	L	L	L	B	B	L	L	H	H	H	H	B	B	H
CH14	gUNC24882117	119.548	H	B	H	B	B	L	L	H	H	L	H	L	H	H	B	B	H	B	H	L	H	B	H	H	L	H	L	H	H	L	H	L	H	L	L	L	B	B	L	L	H	H	H	H	B	B	H
CH14	gUNC24896918	120.576	H	B	B	B	B	L	L	H	U	L	H	L	H	H	B	B	H	B	H	L	H	H	H	H	L	H	L	H	H	L	H	L	H	H	L	L	B	B	L	L	H	H	H	H	B	B	H
CH14	mbHkupUNC140589529	121.991	H	B	B	B	B	L	L	H	H	L	H	L	H	H	B	B	H	B	H	L	H	H	H	H	L	H	L	H	H	L	H	H	H	H	L	L	B	B	L	L	H	H	H	H	B	B	H
CH14	SFT144934744	123.369	H	B	B	B	B	L	L	H	H	L	H	L	H	H	B	B	H	B	H	L	H	H	H	H	L	H	L	H	H	L	H	H	H	H	L	L	B	B	L	L	H	H	H	H	B	B	H
CH14	gUNC24934543	123.422	H	B	B	B	B	L	L	H	U	L	H	L	H	H	B	B	H	B	H	L	H	H	H	H	L	H	L	H	H	L	H	H	H	H	L	L	B	B	L	L	H	H	H	H	B	B	H
CH15	gJAX00058379	3.66942	L	L	H	L	H	H	H	H	U	L	B	H	H	L	H	H	B	B	H	H	H	L	H	B	H	B	L	B	B	H	B	H	H	B	H	H	H	B	L	L	H	H	H	H	H	L	H
CH15	UNCrs218676023	4.98898	L	L	H	L	H	H	H	H	U	L	B	H	H	L	H	H	B	B	H	H	H	L	H	B	H	B	L	B	H	H	B	H	H	B	H	H	H	B	L	L	H	H	H	H	H	L	H
CH15	gUNC25015950	9.94084	L	L	H	L	H	H	H	H	U	L	B	H	H	L	H	H	B	B	H	H	H	L	H	B	H	B	L	B	H	B	B	H	H	B	H	H	H	B	L	H	H	H	H	L	H	L	H
CH15	gUNC25033585	11.1475	L	L	H	L	H	H	H	H	B	L	B	L	H	L	H	H	B	B	H	H	H	L	H	B	H	B	L	B	H	B	B	H	H	B	H	H	H	B	L	H	H	H	L	L	H	L	L
CH15	gUNC25046442	11.9933	L	L	H	L	H	H	H	H	U	L	B	L	H	H	H	H	B	B	H	H	H	L	H	B	H	B	L	B	H	B	B	H	H	B	H	H	H	B	L	H	H	H	L	L	H	L	L
CH15	gUNC25048843	12.1991	L	L	H	L	H	H	H	H	B	L	B	L	H	H	H	H	B	B	H	H	H	L	H	B	H	B	L	B	H	B	B	H	H	B	H	H	H	B	L	H	H	H	L	L	H	L	L
CH15	gJAX00393780	12.713	L	L	H	L	H	H	H	H	U	L	B	L	H	H	H	H	B	B	H	H	H	L	H	B	H	B	L	B	H	B	B	H	H	B	H	H	H	B	L	H	H	H	L	L	H	L	L
CH15	gUNC25076351	14.1821	L	L	H	L	H	H	H	H	H	L	B	L	H	H	H	H	B	B	H	H	H	L	H	B	H	B	L	B	H	B	B	H	H	B	H	H	H	H	L	H	H	H	L	L	H	L	L
CH15	S1H150572362	14.3091	L	L	H	L	H	H	H	H	H	L	B	L	H	H	H	H	B	B	H	H	H	L	H	B	H	B	L	B	H	B	B	H	H	B	H	H	H	H	L	H	H	H	L	L	H	L	L
CH15	S1L150573350	14.3338	L	L	H	L	H	H	H	H	B	L	B	L	H	H	H	H	B	B	H	H	H	L	H	B	H	B	L	B	H	B	B	H	H	B	H	H	H	H	L	H	H	H	L	L	H	L	L
CH15	S1J150573858	14.3465	L	L	H	L	H	H	H	H	B	L	B	L	H	H	H	H	B	B	H	H	H	L	H	B	H	B	L	B	H	B	B	H	H	B	H	H	H	H	L	H	H	H	L	L	H	L	L
CH15	S1L150574126	14.3532	L	L	H	L	H	H	H	H	U	L	B	L	H	H	H	H	B	B	H	H	H	L	H	B	H	B	L	B	H	B	B	H	H	B	H	H	H	H	L	H	H	H	L	L	H	L	L
CH15	S1H150577925	14.4481	L	L	H	L	H	H	H	H	U	L	B	L	H	H	H	H	B	B	H	H	H	L	H	B	H	B	L	B	H	B	B	H	H	B	H	H	H	H	L	H	H	H	L	L	H	L	L
CH15	S1L150578757	14.4689	L	L	H	L	H	H	H	H	U	L	B	L	H	H	H	H	B	B	H	H	H	L	H	B	H	B	L	B	H	B	B	H	H	B	H	H	H	H	L	H	H	H	L	L	H	L	L
CH15	S1J150587276	14.6819	L	L	H	L	H	H	H	H	B	L	B	L	H	H	H	H	B	B	H	H	H	L	H	B	H	B	L	B	H	B	B	H	H	B	H	H	H	H	L	H	H	H	L	L	H	L	L
CH15	gUNC25091806	15.3524	L	L	H	L	H	H	H	H	B	L	B	L	H	H	H	H	B	B	H	H	H	L	H	B	H	B	L	B	H	B	B	H	L	B	H	H	H	H	L	H	H	H	L	L	H	L	L
CH15	gUNC25091806b	15.3524	L	L	H	L	H	H	H	H	U	L	B	L	H	H	H	H	B	B	H	H	H	L	H	B	H	B	L	B	H	B	B	H	L	B	H	H	H	H	L	H	H	H	L	L	H	L	L
CH15	SFT150643238	16.081	L	L	H	L	H	H	H	H	H	L	B	L	H	H	H	H	B	B	H	H	H	L	H	B	H	B	L	B	H	B	B	H	L	B	H	H	H	H	L	H	H	H	L	L	H	L	L
CH15	SFH150741465	18.5366	L	L	H	L	H	H	H	H	B	L	B	L	H	H	H	H	B	B	H	H	H	L	H	B	H	B	L	B	H	B	B	H	L	B	H	H	H	H	L	H	H	H	L	L	H	L	L
CH15	S2J150747557	18.6889	L	L	H	L	H	H	H	H	B	L	B	L	H	H	H	H	B	B	H	H	H	L	H	B	H	B	L	B	H	B	B	H	L	B	H	H	H	H	L	H	H	H	L	L	H	L	L
CH15	gUNC25164379	20.6813	L	L	H	L	H	H	H	H	B	L	B	L	H	H	H	H	B	B	H	H	H	L	H	B	H	B	L	B	H	B	B	H	L	B	H	H	H	H	L	H	H	H	L	L	H	L	L
CH15	gUNC25170555	21.2715	L	L	H	L	H	H	H	H	H	L	B	L	H	H	H	H	B	B	H	H	H	L	H	B	H	B	L	B	H	B	B	H	L	B	H	H	H	H	L	H	H	H	L	L	H	L	L
CH15	gUNC25190847	23.3775	L	L	H	L	H	H	H	H	H	L	B	L	H	H	H	H	B	B	H	H	H	L	H	B	H	B	L	B	H	B	B	H	L	H	H	H	H	H	L	H	U	H	L	L	H	L	L
CH15	gUNC25211868	25.1721	L	L	H	L	H	H	H	H	H	L	B	L	H	H	H	H	B	B	H	H	H	L	H	B	H	B	L	B	H	B	B	H	L	H	H	H	H	H	L	H	H	H	L	L	H	L	L
CH15	gUNC25220278	25.7083	L	L	H	L	H	H	H	H	B	L	B	L	H	H	H	H	B	B	H	H	H	L	H	B	H	B	L	B	H	B	B	H	L	H	H	H	H	H	L	H	H	H	L	L	H	L	L
CH15	mbHkupUNC150067245	26.1845	L	L	H	L	H	H	H	H	H	L	B	L	H	H	H	H	B	B	H	H	H	L	H	B	H	B	L	B	H	B	B	H	L	H	H	H	H	H	L	H	H	H	L	L	H	L	L
CH15	mbHkupUNC150068734	26.6233	L	L	H	L	H	H	H	H	U	L	B	L	H	H	H	H	B	B	H	H	H	L	H	B	H	B	L	B	H	B	B	H	L	H	H	H	H	H	L	H	H	H	L	L	H	L	L
CH15	mUNC25246884	27.4698	L	L	H	L	H	H	H	H	H	L	B	L	H	H	H	H	B	B	H	H	H	L	H	B	H	B	L	B	H	B	B	H	L	H	H	H	H	H	L	H	H	H	L	L	H	L	L
CH15	gJAX00396401	27.824	L	L	H	L	H	H	H	H	H	L	B	L	H	H	H	H	B	B	H	H	H	L	H	B	H	B	L	B	H	B	B	H	L	H	H	H	H	H	L	H	H	H	L	L	H	L	L
CH15	gUNCHS039894	30.345	L	L	H	L	H	H	H	H	H	L	B	H	H	H	H	H	B	B	H	H	H	L	H	B	H	B	L	B	H	B	B	H	L	H	H	H	H	H	L	H	H	H	L	L	H	L	L
CH15	gUNC25294263	30.6309	L	L	H	L	H	H	H	H	H	L	B	H	H	H	H	H	B	B	H	H	H	L	H	B	H	B	L	B	H	B	B	H	L	H	H	H	H	H	L	H	H	H	L	L	H	L	L
CH15	SSR151258930	31.4733	L	L	H	L	H	H	H	H	U	L	B	H	H	H	H	H	B	B	H	H	H	L	H	B	H	B	L	B	H	B	B	H	L	H	H	H	H	H	L	H	H	H	L	L	H	L	L
CH15	mUNC150087282	31.8698	L	L	H	L	H	H	H	H	U	L	B	H	H	H	H	H	B	B	H	H	H	L	H	B	H	B	L	B	H	B	B	H	L	H	H	H	H	H	L	H	H	H	L	L	H	L	L
CH15	SSH151293499	32.3375	L	L	H	L	H	H	H	H	B	L	B	H	H	H	H	H	B	B	H	H	H	L	H	B	H	B	L	B	H	B	B	H	L	H	H	H	H	H	L	H	H	H	L	L	H	L	L
CH15	S3N151341277	33.5319	L	L	H	L	H	H	H	H	B	L	B	H	H	H	H	H	B	B	H	H	H	L	H	B	H	B	L	B	H	B	B	H	L	H	H	H	H	H	L	H	H	H	L	L	H	L	L
CH15	mUNC150107299	34.1738	L	L	H	L	H	H	H	H	U	L	B	H	H	H	H	H	B	B	H	H	H	L	H	B	H	B	L	B	H	B	B	H	L	H	H	H	H	H	L	H	H	H	L	L	H	L	L
CH15	SBC151384683	34.6171	L	L	H	L	H	H	H	H	U	L	B	H	H	H	H	H	B	B	H	H	H	L	H	B	H	B	L	B	H	B	B	H	L	H	H	H	H	H	L	H	H	H	L	L	H	L	L
CH15	mUNC150350596	35.0882	L	L	H	L	H	H	H	H	H	L	B	H	H	H	H	H	B	B	H	H	H	L	H	B	H	B	L	B	H	B	B	H	L	H	H	H	H	H	L	H	H	H	L	L	H	L	L
CH15	gUNC150117369	35.4019	L	L	H	L	H	H	H	H	H	L	B	H	H	H	H	H	B	B	L	H	H	L	H	B	H	B	L	B	H	B	B	H	L	H	H	H	H	H	L	H	H	H	L	L	H	L	L
CH15	SSH151457661	36.4415	L	L	H	L	H	H	H	H	U	L	B	H	H	H	H	H	B	B	L	H	H	L	H	B	H	B	L	B	H	B	B	H	L	H	H	H	H	H	L	H	H	H	L	L	H	L	L
CH15	gUNCHS040036	36.4512	L	L	H	L	H	H	H	H	U	L	B	H	H	H	H	H	B	B	L	H	H	L	H	B	H	B	L	B	H	B	B	H	L	H	H	H	H	H	L	H	H	H	L	L	H	L	L
CH15	gUNC25379317	36.9471	L	L	H	L	H	H	H	H	U	L	B	H	H	H	H	H	B	B	L	H	H	L	H	B	H	B	L	B	H	B	B	H	L	H	H	H	H	H	L	H	H	H	L	L	H	L	L
CH15	gUNC25385155	37.2924	L	L	H	L	H	H	H	H	U	L	B	H	H	H	H	H	B	B	L	H	H	L	H	B	H	B	L	B	H	B	B	H	L	H	H	H	H	H	L	H	H	H	L	L	H	L	L
CH15	mUNC25399622	38.3615	L	L	L	L	H	H	H	H	U	L	B	H	H	H	H	H	B	B	L	H	H	L	H	B	H	B	L	B	H	B	B	H	L	H	H	H	H	H	L	H	H	H	L	L	H	L	L
CH15	gJAX00061149	40.7823	L	L	L	L	H	H	H	H	U	L	B	H	H	H	H	H	B	B	L	H	H	L	H	B	H	B	L	B	H	B	B	H	L	H	H	H	H	H	L	H	H	H	L	L	H	L	L
CH15	gUNC25435888	41.158	L	L	L	L	H	H	H	H	U	L	B	H	H	H	H	H	B	B	L	H	H	L	H	B	H	B	L	B	H	B	B	H	L	H	H	H	H	H	L	H	H	H	L	L	H	L	L
CH15	S6Y151673836	41.8459	L	L	L	L	H	H	H	H	U	L	B	H	H	H	H	H	B	B	L	H	H	L	H	B	H	U	L	U	H	B	B	H	L	H	H	H	U	H	L	H	H	H	L	L	H	L	L
CH15	SSR151724023	43.1006	L	L	L	L	H	H	H	H	U	L	B	H	H	H	H	H	B	B	L	H	H	L	H	B	H	B	L	B	H	B	B	H	L	H	H	H	H	H	L	H	H	H	L	L	H	L	L
CH15	S2H151790651	44.7663	L	L	L	L	H	H	H	H	B	L	B	H	H	H	H	H	B	B	L	H	H	L	H	B	H	B	L	B	H	B	B	H	L	H	H	H	H	H	L	H	H	H	L	L	H	L	L
CH15	gUNC25552668	49.5114	L	L	L	L	H	H	H	L	U	L	B	H	H	H	H	H	B	B	L	H	H	L	H	B	H	B	L	B	H	B	B	H	L	H	H	H	H	H	L	H	H	H	L	L	H	L	L
CH15	gUNC25578382	51.3725	L	L	L	L	H	H	H	L	U	L	B	H	H	H	H	H	B	B	L	H	H	L	H	B	H	B	L	B	H	B	B	H	L	H	H	H	H	H	L	H	H	H	L	L	H	L	L
CH15	gUNC25604126	53.2754	L	L	L	L	H	H	H	L	H	L	B	H	H	H	H	H	B	B	L	H	H	L	H	B	H	B	L	B	H	B	B	H	L	H	H	H	H	H	L	H	H	H	L	L	H	L	L
CH15	gUNC25609762	53.6747	L	L	L	L	H	H	H	L	U	L	B	H	H	H	H	H	B	B	L	H	H	L	H	B	H	B	L	B	H	B	B	H	L	H	H	H	H	H	L	H	H	H	L	L	H	L	L
CH15	gUNC25620567	54.4828	L	L	L	L	H	H	H	L	B	L	B	H	H	H	H	H	B	B	L	H	H	L	H	B	H	B	L	B	H	B	B	H	L	H	H	H	H	H	L	H	H	H	L	L	H	L	L
CH15	gUNC25658310	57.3012	L	L	L	L	H	H	H	L	U	L	B	H	H	H	H	H	B	B	L	H	B	L	H	B	H	B	L	B	H	B	B	H	L	H	H	H	H	H	L	H	H	H	L	L	H	L	L
CH15	mJAX00402089	58.1107	H	L	L	L	H	H	H	L	H	L	B	H	H	H	H	H	B	B	L	L	B	L	H	B	H	B	L	B	H	B	B	H	L	H	H	H	H	H	L	H	H	H	L	L	H	L	L
CH15	gUNC25683390	58.9901	H	L	L	L	H	H	H	L	H	L	B	H	H	H	H	H	B	B	L	L	B	L	H	B	H	B	L	B	H	B	B	H	L	H	H	H	H	H	L	H	H	H	L	L	H	L	L
CH15	gUNC25714451	61.3908	H	H	L	L	H	H	H	L	H	L	B	H	H	H	H	L	B	B	L	L	B	L	H	B	H	B	L	B	H	B	B	H	L	H	H	H	H	H	L	H	H	H	L	L	H	L	L
CH15	S3C152489285	62.2321	H	H	L	L	H	H	H	L	U	L	B	H	H	H	H	L	B	B	L	L	B	L	H	B	H	B	L	B	H	B	B	H	L	H	H	H	H	H	L	H	H	H	L	L	H	L	L
CH15	gUNC25726013	62.3529	H	H	L	L	H	H	H	L	H	L	B	H	H	H	H	L	B	B	L	L	B	L	H	B	H	B	L	B	H	B	B	H	L	H	H	H	H	H	L	H	H	H	L	L	H	L	L
CH15	S3N152557621	63.9405	H	H	L	L	H	H	H	L	H	L	B	H	H	H	H	L	B	B	H	L	B	L	H	B	L	B	L	B	H	B	B	H	L	H	B	H	L	H	L	H	H	H	H	L	H	L	L
CH15	gUNC25744867	64.1014	H	H	L	L	H	H	H	L	H	L	B	H	H	H	H	L	B	B	H	L	B	L	H	B	L	B	L	B	H	B	B	H	L	H	B	H	L	H	L	H	H	H	H	L	H	L	L
CH15	mJAX00062941	64.7084	H	H	L	L	H	H	H	L	H	L	B	H	H	H	H	L	B	B	H	L	B	L	H	B	L	B	L	B	H	B	B	H	L	H	B	H	L	H	L	H	H	H	H	L	H	L	L
CH15	gUNC25757731	64.8921	H	H	L	L	H	H	H	L	H	L	B	H	H	H	H	L	B	B	H	L	B	L	H	B	L	B	L	B	H	B	B	H	L	H	B	H	L	H	L	H	H	H	H	L	H	L	L
CH15	gUNC25775543	66.2936	H	H	L	L	H	H	H	L	H	L	B	H	H	H	H	L	B	B	H	L	B	L	H	B	L	B	L	B	H	B	B	H	L	H	B	H	L	H	L	H	H	H	H	L	H	L	L
CH15	gUNC25786401	67.111	H	H	L	L	H	H	H	L	H	L	B	H	H	H	H	L	B	B	H	L	B	L	H	B	L	B	L	B	H	B	B	H	L	H	B	H	L	H	L	H	H	H	H	L	H	L	L
CH15	gUNC25794225	67.7074	H	H	L	L	H	H	H	L	H	L	B	H	H	H	H	L	B	B	H	L	B	L	H	B	L	B	L	B	H	B	B	H	L	H	B	H	L	H	L	H	H	H	H	L	H	L	L
CH15	mbHkupUNC150438000	67.9904	H	H	L	L	H	H	H	L	H	L	B	H	H	H	H	L	B	B	H	L	B	L	H	B	L	B	L	B	H	B	B	B	L	H	B	H	L	H	L	H	H	H	H	L	H	L	L
CH15	B10150068063	68.0637	H	H	L	L	H	H	H	L	H	L	B	H	H	H	H	L	B	B	H	L	B	L	H	B	L	B	L	B	H	B	B	B	L	H	B	H	L	H	L	H	H	H	H	L	H	L	L
CH15	gUNC25807129	68.5728	H	H	L	L	H	H	H	L	H	L	B	H	H	H	H	L	B	B	H	L	B	L	H	B	L	B	L	B	H	B	B	B	L	H	B	H	L	H	L	H	H	H	H	L	H	L	L
CH15	S3R152747759	68.694	H	H	L	L	H	H	H	L	H	L	B	H	H	H	H	L	B	B	H	L	B	L	H	B	L	B	L	B	H	B	B	B	L	H	B	H	L	H	L	H	H	H	H	L	H	L	L
CH15	gUNC25844109	70.9881	H	H	L	L	H	H	H	L	H	L	B	H	H	H	H	L	B	B	H	L	B	L	H	B	L	B	L	B	H	B	B	B	L	H	B	H	L	H	L	H	H	H	H	L	H	L	L
CH15	gUNCHS040692	71.9219	H	H	L	L	H	H	H	L	H	L	B	H	H	H	H	L	B	B	H	L	B	L	H	B	L	B	L	B	H	B	B	B	L	H	B	H	L	H	L	H	H	H	H	L	H	L	L
CH15	mUNC25869929	72.7855	H	H	L	L	H	H	H	L	H	L	B	H	H	H	H	L	B	B	H	L	B	L	H	B	L	B	L	B	H	B	B	H	L	L	B	H	L	H	L	H	H	H	H	L	H	L	L
CH15	mJAX00064006	78.8946	H	H	H	L	H	H	H	L	U	L	B	H	L	H	H	L	B	H	H	L	B	L	H	B	L	B	L	B	H	B	B	H	L	L	B	H	L	H	L	L	H	H	H	L	H	L	L
CH15	S1L153193913	79.8478	H	H	H	L	H	H	H	L	H	L	B	H	L	H	H	L	B	H	H	L	B	L	H	B	L	B	L	B	H	B	B	H	H	L	B	H	L	H	L	L	H	H	H	L	H	L	L
CH15	gUNC25967395	80.8777	H	H	H	L	H	H	H	L	B	L	B	H	L	H	H	L	B	H	H	L	B	L	H	B	L	B	L	B	H	B	B	H	H	L	B	H	L	H	L	L	H	H	H	L	H	L	L
CH15	SBJ153255607	81.3902	H	H	H	L	H	H	H	L	B	L	B	H	L	H	H	L	B	H	H	L	B	L	H	B	L	B	L	B	H	B	B	H	H	L	B	H	L	H	H	L	H	H	H	L	H	L	L
CH15	gUNC25975972	81.7022	H	H	H	L	H	H	H	L	B	L	B	H	L	H	H	L	B	H	H	L	B	L	H	B	L	B	L	B	H	B	B	H	H	L	B	H	L	H	H	L	H	H	H	L	H	L	L
CH15	mbHkupUNC150396514	83.0511	H	H	H	L	H	H	H	L	B	L	B	H	L	H	H	L	B	H	H	L	B	L	H	B	L	B	L	B	H	B	B	H	H	L	B	H	L	H	H	L	H	H	H	L	H	L	L
CH15	SAH153360564	84.0141	H	H	H	L	H	H	H	L	B	H	B	H	L	H	H	L	B	H	H	L	B	L	H	B	L	B	L	B	H	B	B	H	H	L	B	H	L	H	H	L	H	H	H	L	H	L	L
CH15	SBJ153377703	84.4426	H	H	H	L	H	H	H	L	H	H	B	H	L	H	H	L	B	H	H	L	B	L	H	B	L	B	L	B	H	B	B	H	H	L	B	H	L	H	H	L	H	H	H	L	H	L	L
CH15	gUNC26009510	84.587	H	H	H	L	H	H	H	L	U	H	B	H	L	H	H	L	B	H	H	L	B	L	H	B	L	B	L	B	H	B	B	H	H	L	B	H	L	H	H	L	H	H	H	L	H	L	L
CH15	S2H153465773	86.6443	H	H	H	L	H	H	H	L	U	H	B	H	L	H	H	L	B	H	H	L	B	L	H	B	L	B	L	B	H	B	B	H	H	L	B	H	L	H	H	L	H	B	H	L	B	H	L
CH15	SSH153471216	86.7804	H	H	H	L	H	H	H	L	B	H	B	H	L	H	H	L	B	H	H	L	B	L	H	B	L	B	L	B	H	B	B	H	H	L	B	H	L	H	H	L	H	B	H	L	B	H	L
CH15	gUNC26048180	87.4071	H	H	H	L	H	H	H	L	H	H	B	H	L	H	H	L	B	H	H	L	B	L	H	B	L	B	L	B	H	B	B	H	H	L	B	H	L	H	H	L	H	B	H	L	B	H	L
CH15	gJAX00408724	87.614	H	H	H	L	H	H	H	L	H	H	B	H	L	H	H	L	B	H	H	L	B	L	H	B	L	B	L	B	H	B	B	H	H	L	B	H	L	H	H	L	H	U	H	L	B	H	L
CH15	SBJ153537116	88.4279	H	H	H	L	U	H	H	L	B	H	B	H	L	H	B	L	B	H	H	L	B	L	U	B	L	B	L	B	H	H	B	H	H	L	B	U	L	H	H	L	H	B	U	L	B	H	L
CH15	gUNC26076456	89.6825	H	H	H	L	H	H	H	L	H	H	B	H	L	H	B	L	H	H	H	L	B	L	L	B	L	B	L	B	H	H	B	H	H	L	B	H	L	H	H	L	H	B	H	H	B	H	L
CH15	S2R153588302	89.7076	H	H	H	L	H	H	H	L	H	H	B	H	L	H	B	L	H	H	H	L	B	L	L	B	L	B	L	B	H	H	B	H	H	L	B	H	L	H	H	L	H	B	H	H	B	H	L
CH15	gUNC26086968	90.4334	H	H	H	L	H	H	H	L	H	H	B	H	L	H	B	L	H	H	H	L	B	L	L	B	L	B	L	B	H	H	B	H	H	L	B	H	L	H	H	L	H	U	H	H	B	H	L
CH15	SX1153656292	91.4073	H	H	H	L	H	H	H	L	H	H	B	H	H	H	B	H	H	H	H	L	B	L	L	B	H	B	H	B	B	H	B	H	H	L	B	H	L	H	H	L	H	B	H	H	B	H	L
CH15	UNC26114261	91.9177	H	H	H	L	H	H	H	L	H	H	B	H	H	H	B	H	H	H	H	L	B	L	L	B	H	B	H	B	B	H	B	H	H	L	B	H	L	H	H	L	H	B	H	H	B	H	L
CH15	SX1153677085	91.9271	H	H	H	L	H	H	H	L	U	H	B	H	H	H	B	H	H	H	H	L	B	L	L	B	H	B	H	B	B	H	B	H	H	L	B	H	L	H	H	L	H	B	H	H	B	H	L
CH15	UNC26114934	91.9698	H	H	H	L	H	H	H	L	B	H	B	H	H	H	B	H	H	H	H	L	B	L	L	B	H	B	H	B	B	H	B	H	H	L	B	H	L	H	H	L	H	B	H	H	B	H	L
CH15	UNC26123163	92.521	H	H	H	L	H	H	H	L	B	H	B	H	H	H	B	H	H	H	H	L	B	L	L	B	H	B	H	B	B	H	B	H	H	L	B	H	L	H	H	L	H	B	H	H	B	H	L
CH15	gUNC26124488	92.6225	H	H	H	L	H	H	H	L	H	H	B	H	H	H	B	H	H	H	H	L	B	L	L	B	H	B	H	B	B	H	B	H	H	L	B	H	L	H	H	L	H	B	H	H	B	H	L
CH15	gUNC26124684	92.634	H	H	H	L	H	H	H	L	H	H	B	H	H	H	B	H	H	H	H	L	B	L	L	B	H	B	H	B	B	H	B	H	H	L	B	H	L	H	H	L	H	B	H	H	B	H	L
CH15	gUNC26125089	92.6673	H	H	H	L	H	H	H	L	H	H	B	H	H	H	B	H	H	H	H	L	B	L	L	B	H	B	H	B	B	H	B	H	H	L	B	H	L	H	H	L	H	B	H	H	B	H	L
CH15	gUNC26126785	92.8082	H	H	H	L	H	H	H	L	H	H	B	H	H	H	B	H	H	H	H	L	B	L	L	B	H	B	H	B	B	H	B	H	H	L	B	H	L	H	H	L	H	B	H	H	B	H	L
CH15	UNC26126785	92.8082	H	H	H	L	H	H	H	L	H	H	B	H	H	H	B	H	H	H	H	L	B	L	L	B	H	B	H	B	B	H	B	H	H	L	B	H	L	H	H	L	H	B	H	H	B	H	L
CH15	UNC26127922	92.9295	H	H	H	L	H	H	H	L	U	H	B	H	H	H	B	H	H	H	H	L	B	L	L	B	H	B	H	B	B	H	B	H	H	L	B	H	L	H	H	L	H	B	H	H	B	H	L
CH15	gUNC26128121	92.9433	H	H	H	L	H	H	H	L	H	H	B	H	H	H	B	H	H	H	H	L	B	L	L	B	H	B	H	B	B	H	B	H	H	L	B	H	L	H	H	L	H	B	H	H	B	H	L
CH15	UNC26128635	92.9954	H	H	H	L	H	H	H	L	H	H	B	H	H	H	B	H	H	H	H	L	B	L	L	B	H	B	H	B	B	H	B	H	H	L	B	H	L	H	H	L	H	B	H	H	B	H	L
CH15	UNC26129267	93.0426	H	H	H	L	H	H	H	L	H	H	B	H	H	H	B	H	H	H	H	L	B	L	L	B	H	B	H	B	B	H	B	H	H	L	B	H	L	H	H	L	H	U	H	H	B	H	L
CH15	mUNC26129825	93.0967	H	H	H	L	H	H	H	L	H	H	B	H	H	H	B	H	H	H	H	L	B	L	L	B	H	B	H	B	B	H	B	H	H	L	B	H	L	H	H	L	H	B	H	H	B	H	L
CH15	mUNC26129825b	93.0967	H	H	H	L	H	H	H	L	U	H	B	H	H	H	B	H	H	H	H	L	B	L	L	B	H	B	H	B	B	H	B	H	H	L	B	H	L	H	H	L	H	B	H	H	B	H	L
CH15	gUNC26131039	93.1956	H	H	H	L	H	H	H	L	H	H	B	H	H	H	B	H	H	H	H	L	B	L	L	B	H	B	H	B	B	H	B	H	H	L	B	H	L	H	H	L	H	B	H	H	B	H	L
CH15	UNC26133218	93.4266	H	H	H	L	H	H	H	L	H	H	B	H	H	H	B	H	H	H	H	L	B	L	L	B	H	B	H	B	B	H	B	H	H	L	B	H	L	H	H	L	H	B	H	H	B	H	L
CH15	gUNC26133925	93.5107	H	H	H	L	H	H	H	L	H	H	B	H	H	H	B	H	H	H	H	L	B	L	L	B	H	B	H	B	B	H	B	H	H	L	B	H	L	H	H	L	H	B	H	H	B	H	L
CH15	gUNC26137092	93.7585	H	H	H	L	H	H	H	L	H	H	B	H	H	H	B	H	H	H	H	L	B	L	L	B	H	B	H	B	B	H	B	H	H	L	B	H	L	H	H	L	H	B	H	H	B	H	L
CH15	gUNC26139048	93.9073	H	H	H	L	H	H	H	L	H	H	B	H	H	H	B	H	H	H	H	L	B	L	L	B	H	B	H	B	B	H	B	H	H	L	B	H	L	H	H	L	H	B	H	H	B	H	L
CH15	UNC26139151	93.9156	H	H	H	L	H	H	H	L	H	H	B	H	H	H	B	H	H	H	H	L	B	L	L	B	H	B	H	B	B	H	B	H	H	L	B	H	L	H	H	L	H	B	H	H	B	H	L
CH15	UNC26143036	94.1898	H	H	H	L	H	H	H	L	U	H	B	H	H	H	B	H	H	H	H	L	B	L	L	B	H	B	H	B	B	H	B	H	H	L	B	H	L	H	H	L	H	B	H	H	B	H	L
CH15	UNC26143489	94.2143	H	H	H	L	H	H	H	L	H	H	B	H	H	H	B	H	H	H	H	L	B	L	L	B	H	B	H	B	B	H	B	H	H	L	B	H	L	H	H	L	H	B	H	H	B	H	L
CH15	gUNC26143489	94.2143	H	H	H	L	H	H	H	L	H	H	B	H	H	H	B	H	H	H	H	L	B	L	L	B	H	B	H	B	B	H	B	H	H	L	B	H	L	H	H	L	H	B	H	H	B	H	L
CH15	mJAX00410250	94.2764	H	H	H	L	H	H	H	L	U	H	B	H	H	H	B	H	H	H	H	L	B	L	L	B	H	B	H	B	B	H	B	H	H	L	B	H	L	H	H	L	H	B	H	H	B	H	L
CH15	UNC26148022	94.5479	H	H	H	L	H	H	H	L	H	H	B	H	H	H	B	H	H	H	H	L	B	L	L	B	H	B	H	B	B	H	B	H	H	L	B	H	L	H	H	L	H	B	H	H	B	H	L
CH15	UNC26148280	94.5652	H	H	H	L	H	H	H	L	H	H	B	H	H	H	B	H	H	H	H	L	B	L	L	B	H	B	H	B	B	H	B	H	H	L	B	H	L	H	H	L	H	B	H	H	B	H	L
CH15	gUNC26148789	94.6006	H	H	H	L	H	H	H	L	H	H	B	H	H	H	B	H	H	H	H	L	B	L	L	B	H	B	H	B	B	H	B	H	H	L	B	H	L	H	H	L	H	U	H	H	B	H	L
CH15	UNC26149655	94.6691	H	H	H	L	H	H	H	L	H	H	B	H	H	H	B	H	H	H	H	L	B	L	L	B	H	B	H	B	B	H	B	H	H	L	B	H	L	H	H	L	H	B	H	H	B	H	L
CH15	UNC26151042	94.7492	H	H	H	L	H	H	H	L	H	H	B	H	H	H	B	H	H	H	H	L	B	L	L	B	H	B	H	B	B	H	B	H	H	L	B	H	L	H	H	L	H	B	H	H	B	H	L
CH15	SX1153792294	94.8074	H	H	H	L	H	H	H	L	H	H	B	H	H	H	B	H	H	H	H	L	B	L	L	B	H	B	H	B	B	H	B	H	H	L	B	H	L	H	H	L	H	B	H	H	B	H	L
CH15	gUNC26159701	95.3552	H	H	H	L	B	H	H	L	H	H	B	H	H	H	B	H	H	H	H	L	B	L	L	B	H	B	H	B	B	H	B	H	H	L	B	H	L	H	H	L	H	B	H	H	B	H	L
CH15	UNC26160173	95.411	H	H	H	L	B	H	H	L	H	H	B	H	H	H	B	H	H	H	H	L	B	L	L	B	H	B	H	B	B	H	B	H	H	L	B	H	L	H	H	L	H	B	H	H	B	H	L
CH15	UNC26161152	95.4868	H	H	H	L	B	H	H	L	H	H	B	H	H	H	B	H	H	H	H	L	B	L	L	B	H	B	H	B	B	H	B	H	H	L	B	H	L	H	H	L	H	B	H	H	B	H	L
CH15	UNC26161785	95.5309	H	H	H	L	B	H	H	L	H	H	B	H	H	H	B	H	H	H	H	L	B	L	L	B	H	B	H	B	B	H	B	H	H	L	B	H	L	H	H	L	H	B	H	H	B	H	L
CH15	gUNC26162846	95.6146	H	H	H	L	B	H	H	L	H	H	B	H	H	H	B	H	H	H	H	L	B	L	L	B	H	B	H	B	B	H	B	H	H	L	B	H	H	H	H	L	H	B	H	H	B	H	L
CH15	gUNC26163178	95.6372	H	H	H	L	B	H	H	L	H	H	B	H	H	H	B	H	H	H	H	L	B	L	L	B	H	B	H	B	B	H	B	H	H	L	B	H	H	H	H	L	H	B	H	H	B	H	L
CH15	gUNC26166295	95.871	H	H	H	L	B	H	H	L	H	H	B	H	H	H	B	H	H	H	H	L	B	L	L	B	H	B	H	B	B	H	B	H	H	L	B	H	H	H	H	L	H	B	H	H	B	H	L
CH15	gUNC26166923	95.9085	H	H	H	L	B	H	H	L	H	H	B	H	H	H	B	U	H	H	H	L	B	L	L	B	H	B	H	B	B	H	B	H	H	L	B	H	H	U	H	L	H	B	H	H	B	U	L
CH15	UNC26168318	95.9919	H	H	H	L	B	H	H	L	H	H	B	H	H	H	B	H	H	H	H	L	B	L	L	B	H	B	H	B	B	H	B	H	H	L	B	H	H	H	H	L	H	B	H	H	B	H	L
CH15	UNC150301257	96.1862	H	H	H	L	B	H	H	L	H	H	B	H	H	H	B	H	H	H	H	L	B	L	L	B	H	B	H	B	B	H	B	H	H	L	B	H	H	H	H	L	H	B	H	H	B	H	L
CH15	gUNC26171675	96.2078	H	H	H	L	B	H	H	L	U	H	B	H	H	H	B	H	H	H	H	L	B	L	L	B	H	B	H	B	B	H	B	H	H	L	B	H	H	H	H	L	H	B	H	H	B	H	L
CH15	gUNC26171675b	96.2078	H	H	H	L	B	H	H	L	U	H	B	H	H	H	B	H	H	H	H	L	B	L	L	B	H	B	H	B	B	H	B	H	H	L	B	H	H	H	H	L	H	B	H	H	B	H	L
CH15	UNC26173942	96.4766	H	H	H	L	B	H	H	L	H	H	B	H	H	H	B	H	H	H	H	L	B	L	L	B	H	B	H	B	B	H	B	H	H	L	B	H	H	H	H	L	H	B	H	H	B	H	L
CH15	gUNCHS041394	96.6382	H	H	H	L	B	H	H	L	H	H	B	H	H	H	B	H	H	H	H	L	B	L	L	B	H	B	H	B	B	H	B	H	H	L	B	H	H	H	H	L	H	B	H	H	B	H	L
CH15	S3C153867095	96.6774	H	H	H	L	B	H	H	L	U	H	B	H	H	H	B	H	H	H	H	L	B	L	L	B	H	B	H	B	B	H	B	H	H	L	B	H	H	H	H	L	H	B	H	H	B	H	L
CH15	gUNC26181231	97.1508	H	H	H	L	B	H	H	L	H	H	B	H	H	H	B	H	H	H	H	L	B	L	L	B	H	B	H	B	B	H	B	H	H	L	B	H	H	H	H	L	H	B	H	H	B	H	L
CH15	gUNC26190765	97.7995	H	H	H	L	B	H	H	L	H	H	B	H	H	H	B	H	H	H	H	L	B	L	L	B	H	B	H	B	B	H	B	H	H	L	B	H	H	H	H	L	H	B	H	H	B	H	L
CH15	SBJ153915063	97.8766	H	H	H	L	B	H	H	L	H	H	B	H	H	H	B	H	H	H	H	L	B	L	L	B	H	B	H	B	B	H	B	H	H	L	B	H	H	H	H	L	H	B	H	H	B	H	L
CH15	SX1153916186	97.9047	H	H	H	L	B	H	H	L	H	H	B	H	H	H	B	H	H	H	H	L	B	L	L	B	H	B	H	B	B	H	B	H	H	L	B	H	H	H	H	L	H	B	H	H	B	H	L
CH15	SX1153921934	98.0484	H	H	H	L	B	H	H	L	H	H	B	H	H	H	B	H	H	H	H	L	B	L	L	B	H	B	H	B	B	H	B	H	H	L	B	H	H	H	H	L	H	B	H	H	B	H	L
CH15	gJAX00065492	98.7382	H	H	H	L	B	H	H	L	U	H	B	H	H	H	B	H	H	H	H	L	B	L	L	B	H	B	H	B	B	H	B	H	H	L	B	H	H	H	H	L	H	B	H	H	B	H	L
CH15	mUNC26203785	98.9675	H	H	H	L	B	H	H	L	H	H	B	H	H	H	B	H	H	H	H	L	B	L	L	B	H	B	H	B	B	H	B	H	H	L	B	H	H	H	H	L	H	B	H	H	B	H	L
CH15	S3C153961692	99.0423	H	H	H	L	B	H	H	L	H	H	B	H	H	H	B	H	H	H	H	L	B	L	L	B	H	B	H	B	B	H	B	H	H	L	B	H	H	H	H	L	H	B	H	H	B	H	L
CH15	gUNC26208966	99.4745	H	H	H	L	B	H	H	L	H	H	B	H	H	H	B	H	H	H	H	L	B	L	L	B	H	B	H	B	B	H	B	H	H	L	B	H	H	H	H	L	H	B	H	H	B	H	L
CH15	UNC26209188	99.4885	H	H	H	L	B	H	H	L	H	H	B	H	H	H	B	H	H	H	H	L	B	L	L	B	H	B	H	B	B	H	B	H	H	L	B	H	H	H	H	L	H	B	H	H	B	H	L
CH15	JAX00065547	99.516	H	H	H	L	B	H	H	L	U	H	B	H	H	H	B	H	H	H	H	U	B	L	L	B	H	B	H	B	B	H	B	H	H	L	B	H	H	H	H	L	H	B	H	H	B	H	L
CH15	gUNC26210905	99.6402	H	H	H	L	B	H	H	L	H	H	B	H	H	H	B	H	H	H	H	L	B	L	L	B	H	B	H	B	B	H	B	H	H	L	B	H	H	H	H	L	H	B	H	H	B	H	L
CH15	SSH153989767	99.7442	H	H	H	L	B	H	H	L	U	H	B	H	H	H	B	H	H	H	H	L	B	L	L	B	H	B	H	B	B	H	B	H	H	L	B	H	H	H	H	L	H	B	H	H	B	H	L
CH15	UNC150277167	100.269	H	H	H	L	B	H	H	L	H	H	B	H	H	H	B	H	H	H	H	L	B	L	L	B	H	B	H	B	B	H	B	H	H	L	B	H	H	H	H	L	H	B	H	H	B	H	L
CH15	gUNC26237218	102.358	H	H	H	L	B	H	H	L	H	H	B	H	H	H	B	H	H	H	H	L	B	H	L	B	H	B	H	B	B	H	B	H	H	L	H	H	H	H	H	L	H	U	H	H	B	B	L
CH16	gUNC26308725	8.90754	L	H	U	B	U	L	L	H	H	H	L	U	H	B	B	H	U	U	L	H	H	H	H	U	B	B	H	B	U	H	U	L	U	B	B	B	H	U	B	B	H	L	L	L	L	B	H
CH16	gUNCHS041654	9.37725	L	H	H	B	H	L	L	H	H	H	L	H	H	B	B	H	H	H	L	H	H	H	H	H	B	B	H	B	H	H	H	L	H	B	B	B	H	H	B	B	H	L	L	L	L	B	H
CH16	mUNC26327459	10.3257	L	H	H	B	H	L	L	H	H	H	L	H	H	B	B	H	H	H	L	H	H	H	H	H	B	B	H	B	H	H	H	L	H	B	B	B	H	H	B	B	H	L	L	L	L	B	H
CH16	gUNC26356252	12.6427	L	H	H	B	H	L	L	H	H	H	L	H	H	B	B	H	H	H	L	H	H	H	H	H	B	B	H	B	H	H	H	H	H	B	B	B	H	H	B	B	H	L	L	H	L	B	H
CH16	gJAX00066767	15.391	L	H	H	B	H	L	L	H	U	B	L	H	H	B	B	H	H	H	L	H	H	H	H	H	B	B	H	B	H	H	H	H	H	B	B	B	H	H	B	B	H	L	L	H	L	B	H
CH16	SS1160616655	15.4164	L	H	H	B	H	L	L	H	U	B	L	H	H	B	B	H	H	H	L	H	H	H	H	H	B	B	H	B	H	H	H	H	H	B	B	B	H	H	B	B	H	L	L	H	L	B	H
CH16	SS1160618780	15.4695	L	H	H	B	H	L	L	H	H	B	L	H	H	B	B	H	H	H	L	H	H	H	H	H	B	B	H	B	H	H	H	H	H	B	B	B	H	H	B	B	H	L	L	H	L	B	H
CH16	SS1160623791	15.5948	L	H	H	B	H	L	L	H	H	B	L	H	H	B	B	H	H	H	L	H	H	H	H	H	B	B	H	B	H	H	H	H	H	B	B	B	H	H	B	B	H	L	L	H	L	B	H
CH16	SS1160636112	15.9028	L	H	H	B	H	L	L	H	H	B	L	H	H	B	B	H	H	H	L	H	H	H	H	H	B	B	H	B	H	H	H	H	H	B	B	B	H	H	B	B	H	L	L	H	L	B	H
CH16	gUNCHS041877	15.9191	L	H	H	B	H	L	L	H	H	B	L	H	H	B	B	H	H	H	L	H	H	H	H	H	B	B	H	B	H	H	H	H	H	B	B	B	H	H	B	B	H	L	L	H	L	B	H
CH16	SS1160646570	16.1643	L	H	H	B	H	L	L	H	H	B	L	H	H	B	B	H	H	H	L	H	H	H	H	H	B	B	H	B	H	H	H	H	H	B	B	B	H	H	B	B	H	L	L	H	L	B	H
CH16	SS1160648987	16.2247	L	H	H	B	H	L	L	H	H	B	L	H	H	B	B	H	H	H	L	H	H	H	H	H	B	B	H	B	H	H	H	H	H	B	B	B	H	H	B	B	H	L	L	H	L	B	H
CH16	mUNC160157865	25.4073	L	H	H	B	L	L	L	H	H	B	L	H	H	B	B	H	H	H	H	H	H	H	B	H	B	B	H	B	H	H	H	H	H	B	B	B	H	H	B	B	H	L	L	H	L	B	H
CH16	mbHkupUNC160158316	27.556	L	H	H	B	L	L	L	H	H	B	L	H	H	B	B	H	H	H	H	H	H	H	B	H	B	B	H	B	H	H	H	H	H	B	B	B	H	H	B	B	H	L	L	H	L	B	H
CH16	gUNC26539011	27.7955	L	H	H	B	L	L	L	H	H	B	L	H	H	B	B	H	H	H	H	H	H	H	B	H	B	B	H	B	H	H	H	H	H	B	B	B	H	H	B	B	H	L	L	H	L	B	H
CH16	mJAX00067801	29.1941	L	H	H	B	L	L	L	H	U	B	L	H	H	B	B	H	H	H	H	H	H	H	B	H	B	B	H	B	H	H	H	H	H	B	B	B	H	H	B	B	H	L	L	H	L	B	H
CH16	ST2161211573	30.2893	L	H	H	B	L	L	L	H	U	B	L	H	H	B	B	H	H	H	H	H	H	H	B	H	B	B	H	B	H	H	H	H	H	B	B	B	H	H	B	B	H	L	L	H	L	B	H
CH16	mJAX00067886	30.2986	L	H	H	B	L	L	L	H	H	B	L	H	H	B	B	H	H	H	H	H	H	H	B	H	B	B	H	B	H	H	H	H	H	B	B	B	H	H	B	B	H	L	L	H	L	B	H
CH16	ST2161212602	30.3151	L	H	H	B	L	L	L	H	H	B	L	H	H	B	B	H	H	H	H	H	H	H	B	H	B	B	H	B	H	H	H	H	H	B	B	B	H	H	B	B	H	L	L	H	L	B	H
CH16	gUNCHS042237	30.3207	L	H	H	B	L	L	L	H	H	B	L	H	H	B	B	H	H	H	H	H	H	H	B	H	B	B	H	B	H	H	H	H	H	B	B	B	H	H	B	B	H	L	L	H	L	B	H
CH16	SX1161227922	30.6981	L	H	H	B	L	L	L	H	H	B	L	H	H	B	B	H	H	H	H	H	H	H	B	H	B	B	H	B	H	H	H	H	H	B	B	B	H	H	B	B	H	L	L	H	L	B	H
[truncated: 596 more rows]
[truncated: 98 more columns]

## Sheet: trait
Sample_ID	8390-1	8390-2	8390-3	8390-4	8390-5	8390A-6	8391-12	8448-26	8448-27	8448-28	8448-29	8448-30	8449-31	8449-32	8449-33	8454-39	8454-40	8454-41	8454-42	8454-43	8454-44	8454-45	8454-46	8456-47	8456-48	8456-49	8456-50	8456-51	8469-61	8471-62	8471-63	8466-69	8466-70	8466-71	8466-72	8466-73	8473-79	8473-80	8476-96	8476-97	8476-98	8476-99	8476-100	8476-101	8476-102	8480-110	8480-111	8480-112	8480-113
Weight	25.1	40.7	25.4	27.9	28.1	23.9	24.1	36.9	32.1	34.6	43.9	41.3	40.9	43.4	25.9	25.3	28.4	30.6	29.8	27.8	34.2	37.3	30.5	30.5	31.7	43.1	34.8	41.8	38	42.1	34.6	35.9	31.5	32.3	28.1	32.4	33.9	32.4	19.6	34.9	33.4	28.2	24	27.5	25.5	33.9	32	36.6	34
gluco_chow	158	157	134	154	135	152	145	146	176	159	151	177	164	188	193	184	147	127	166	-	173	179	180	149	131	167	148	149	167	166	159	149	167	151	166	170	191	139	174	188	173	173	176	197	177	155	176	158	137
gluco_chow1	-	-	-	-	-	-	-	134	156	128	123	139	158	143	165	162	134	103	132	-	136	132	148	114	121	143	128	122	146	134	148	128	130	151	124	132	164	122	154	145	140	135	161	152	208	144	158	143	121
gluco_west	124	129	120	138	122	141	107	134	157	130	124	142	124	152	112	160	170	144	139	-	151	124	116	130	123	142	137	134	140	144	-	155	144	168	155	169	128	131	126	149	160	131	-	-	83	111	126	123	120
gluco_West1	123	113	108	119	112	140	98	121	141	119	116	133	132	120	102	140	162	123	129	-	136	119	106	116	109	137	123	134	126	119	-	142	136	156	130	167	126	118	108	121	159	113	-	-	85	100	114	125	111
T_Chol_nonfast_C	249.763	288.997	339.331	226.418	172.946	177.905	162.589	228.307	235.661	197.742	192.108	200.61	207.458	273.917	268.52	227.699	286.298	234.345	298.578	-	206.581	315.176	273.783	260.794	298.983	243.15	327.22	333.256	390.695	350.04	261.697	415.471	422.931	430.55	387.338	478.238	418.721	647.25	418.238	356.608	331.037	408.038	423.122	265.96	325.434	423.026	391.996	509.269	369.49
LDL_nonfast_C	213.087	258.997	293.053	198.222	149.624	162.625	151.063	189.925	205.321	162.772	169.274	163.934	182.382	255.859	268.52	184.539	278.816	217.067	244.452	-	199.635	246.478	242.321	246.83	250.755	199.112	306.072	299.516	363.399	321.3	195.845	399.657	383.191	380.884	359.486	447.126	379.425	612.658	384.386	320.346	285.239	372.486	381.118	230.62	289.136	370.778	351.48	485.165	342.338
Triglyc_nonfast_C	60.806	70.525	72.428	191.301	89.385	136.681	96.537	93.711	88.289	57.201	82.406	74.706	135.383	211.142	99.479	69.746	115.917	67.987	93.336	-	57.461	110.438	106.458	103.747	108.361	72.688	72.832	108.188	101.441	48.373	43.059	86.662	125.608	101.491	62.57	93.545	74.692	113.436	103.775	72.018	127.274	85.087	82.788	68.548	101.604	82.49	139.023	125.55	114.801
HDL_nonfast_C	36.676	30	46.278	28.196	23.322	15.28	11.526	38.382	30.34	34.97	22.834	36.676	25.076	18.058	0	43.16	7.482	17.278	54.126	-	6.946	68.698	31.462	13.964	48.228	44.038	21.148	33.74	27.296	28.74	65.852	15.814	39.74	49.666	27.852	31.112	39.296	34.592	33.852	36.262	45.798	35.552	42.004	35.34	36.298	52.248	40.516	24.104	27.152
Glucose_nonfast_C	262.405	248.237	256.321	285.953	209.753	172.521	179.462	260.582	266.798	261.505	234.003	227.963	289.511	298.561	324.92	277.474	317.122	255.091	291.137	-	219.286	283.646	232.993	248.062	245.645	264.734	248.237	290.346	284.854	164.964	55.53	257.441	264.075	295.947	231.016	275.321	195.695	288.677	300.67	258.455	299.95	285.423	354.88	251.055	333.226	248.597	324.51	356.096	320.164
T_Chol_nonfast_W	1311.81	1089.38	1521.81	1337.37	1779.13	1623.53	652.278	1489.86	1591.75	1477.94	1251.71	1594	1268.81	1496.94	1511.79	583.2	1295.92	1064.16	1692.26	770.577	1477.25	1451.52	980.922	1088.86	1235.99	992.145	1122.19	865.215	1269.15	1263.63	1155.17	1587.09	1881.71	1394.53	1540.29	1600.56	1020.12	1220.45	1266.49	1039.78	1387.45	954.147	1489.75	1116.27	1029.72	1345.36	1208.91	1175.7	1016.22
LDL_nonfast_W	1294.9	1067.58	1502.69	1315.38	1756.63	1605.24	639.146	1448.22	1574.96	1453.28	1229.8	1575.71	1244.61	1471.64	1492.84	562.39	1278.07	1035.2	1664.37	749.491	1455.85	1413.66	961.726	1068.6	1210.26	965.901	1107.09	847.477	1240.82	1242.74	1135.39	1561.99	1857.79	1369.79	1514.67	1572.03	991.753	1189.52	1238.93	1012.51	1346.73	925.557	1458.14	1095.76	1006.84	1306.25	1178.34	1153.48	978.894
Triglyc_nonfast_W	143.022	90.548	184.991	266.569	226.732	167.457	34.699	284.611	273.217	165.554	122.621	257.206	236.882	254.567	297.374	172.888	182.885	178.165	182.378	71.061	344.925	323.636	129.802	211.939	361.723	125.539	107.016	98.972	178.724	131.071	97.78	258.044	271.695	165.96	213.715	235.511	146.879	184.534	84.972	68.086	224.8	112.069	170.656	128.145	46.904	212.626	141.178	104.877	209.485
HDL_nonfast_W	16.912	21.794	19.116	21.99	22.502	18.29	13.132	41.638	16.794	24.668	21.912	18.29	24.196	25.298	18.958	20.81	17.856	28.96	27.896	21.086	21.4	37.858	19.196	20.258	25.732	26.244	15.1	17.738	28.33	20.888	19.786	25.102	23.92	24.746	25.614	28.526	28.37	30.928	27.556	27.266	40.722	28.59	31.614	20.516	22.876	39.108	30.578	22.214	37.326
Glucose_nonfast_W	409.689	233.094	526.74	479.274	462.072	339.543	70.053	556.722	563.814	389.115	270.942	470.007	303.873	407.232	496.266	362.856	406.11	351.06	486.717	172.989	661.347	484.191	239.415	343.125	531.165	235.131	296.991	227.058	292.218	274.452	235.272	422.049	566.904	351.06	437.565	469.515	231.06	301.275	180.546	174.537	380.631	222.672	423.717	294.588	71.937	412.083	319.518	277.392	393.672
T_Chol_W	1021.33	908.193	1107.28	1076.68	1264.1	1263.53	-	1857.94	-	1816.67	1209.45	1552.55	1306.22	1466.46	1195.79	1164.34	1276.05	1201.34	1232.08	1424.76	904.92	1560.52	845.295	1031.14	1573.47	776.844	939.786	604.086	791.076	867.636	804.309	1011.08	1551.98	1204.61	1109.7	1152.25	1023.03	1377.09	1215	1111.74	1557.16	1143.7	1272.81	951.639	1085.33	1208.33	1284.21	1287.96	800.295
LDL_W	998.074	885.527	1082.22	1051.92	1241.18	1247.65	-	1812.48	-	1781.35	1180	1525.69	1264.2	1435.45	1170.44	1125.67	1257.54	1176.5	1203.71	1394.64	878.86	1515.36	819.865	1004.5	1549.13	750.576	920.262	586.154	756.804	838.476	783.613	974.796	1526.51	1176.25	1080.58	1115.67	997.015	1343.28	1205.54	1100.92	1540.68	1135.4	1266.73	939.657	1079.25	1192.11	1279.59	1284.26	784.225
Triglyc_W	284.442	163.208	198.077	168.462	206.794	220.885	-	476.787	-	365.613	193.987	369.793	251.813	427.021	295.428	177.926	230.139	223.273	205.122	274.202	104.487	420.454	140.191	143.923	356.06	122.16	113.234	143.326	125.294	72.932	72.394	260.052	434.216	335.193	334.775	365.912	123.772	302.862	186.582	69.029	296.145	114.758	179.083	89.017	93.052	245.481	165.777	128.092	195.581
HDL_W	23.252	22.666	25.054	24.76	22.918	15.878	-	45.458	-	35.318	29.452	26.856	42.022	31.004	25.348	38.67	18.518	24.844	28.364	30.124	26.06	45.164	25.43	26.646	24.342	26.268	19.524	17.932	34.272	29.16	20.696	36.282	25.472	28.364	29.118	36.576	26.018	33.81	9.46	10.822	16.474	8.3	6.08	11.982	6.08	16.22	4.616	3.708	16.07
Glucose_W	241.158	112.125	398.301	180.078	302.856	183.09	-	558.3	-	571.428	412.74	567.336	351.582	658.611	623.937	336.216	468.339	402.78	431.196	613.437	247.26	632.277	395.985	219.768	486.255	193.128	189.576	154.518	195.135	78.3	143.862	317.76	617.607	452.664	401.853	577.53	272.046	436.449	293.571	246.318	505.158	209.625	468.591	193.623	237.753	391.521	338.451	378.018	390.333
Max_carotid	-	-	-	8135.64	55419.5	10043.7	77313.8	30489.3	61552.4	34103.4	2352.56	2881.82	27014.7	29499.3	22845	45563.6	2701.89	7317.06	19575	2615.42	15814.1	9038.94	27295.7	0	15695.7	6138.05	23457.1	-	31846.9	13542.8	20241.2	31770.9	13222.4	0	12597	44984.6	35167	16527.6	75955.1	51628.9	44322.4	0	26738.5	21070.2	-	43622.6	58692.6	6832.42	13898.3
Max5_carotid	-	-	-	6045.76	51954.8	8557.69	70686.3	28417.7	59993.1	30130.7	859.922	576.364	22549.5	26664.8	17636.1	44021.1	1342	6526.59	18219.9	1497.81	13888.8	6542.2	24997.3	0	14454.3	4048.05	16000.2	-	28321.9	5686.14	12712.2	28164.1	11485.4	0	10036.9	42695.1	26565.4	13320.1	66684.1	50183.2	42979.1	0	24718.6	19815	-	38489.1	58395.7	3498.91	11314.2
Skin_color	0	0	0	2	2	2	0	0	0	2	2	2	2	2	0	0	0	2	0	2	2	2	2	2	2	2	1	1	2	2	0	2	2	2	1	0	0	2	2	2	2	2	2	0	0	2	2	2	0
[truncated: 96 more columns]

## Sheet: Correlation
Sample_ID	Weight	Skincolor	Skin_color	glucometer_nonfast_chow	glucometer_nonfast_chow	glucometer_nonfast_west	glucometer_nonfast_West(1)	Total Chol_nonfast_chow	nonHDL_nonfast_chow	Triglyceride_nonfast_chow	HDL Chol_nonfast_chow	Glucose_nonfast_chow	Total Chol_nonfast_West	nonHDL_nonfast_West	Triglyceride_nonfast_West	HDL Chol_nonfast_West	Glucose_nonfast_West	Total Chol_Fast West	nonHDL_fast_West	Triglyceride_fast West	HDL Chol_Fast West	Glucose_Fast West	Max_carotid	Max5_carotid		Max5_carotid	Glucose_Fast West												Max5_carotid	Glucose_nonfast_West
																										6045.76	180.078		SUMMARY OUTPUT										6045.76	479.274		SUMMARY OUTPUT
																										51954.8	302.856												51954.8	462.072
8390-1	25.1	white	0	158	-	124	123	249.763	213.087	60.806	36.676	262.405	1311.81	1294.9	143.022	16.912	409.689	1021.33	998.074	284.442	23.252	241.158	-	-		8557.69	183.09		Regression Statistics										8557.69	339.543		Regression Statistics
8390-2	40.7	white	0	157	-	129	113	288.997	258.997	70.525	30	248.237	1089.38	1067.58	90.548	21.794	233.094	908.193	885.527	163.208	22.666	112.125	-	-		28417.7	558.3		Multiple R	0.099095									70686.3	70.053		Multiple R	0.162692
8390-3	25.4	white	0	134	-	120	108	339.331	293.053	72.428	46.278	256.321	1521.81	1502.69	184.991	19.116	526.74	1107.28	1082.22	198.077	25.054	398.301	-	-		30130.7	571.428		R Square	0.00981981									28417.7	556.722		R Square	0.0264686
8390-4	27.9	agodi	2	154	-	138	119	226.418	198.222	191.301	28.196	285.953	1337.37	1315.38	266.569	21.99	479.274	1076.68	1051.92	168.462	24.76	180.078	8135.64	6045.76		859.922	412.74		Adjusted R Square	0.00237485									59993.1	563.814		Adjusted R Square	0.0192573
8390-5	28.1	agodi	2	135	-	122	112	172.946	149.624	89.385	23.322	209.753	1779.13	1756.63	226.732	22.502	462.072	1264.1	1241.18	206.794	22.918	302.856	55419.5	51954.8		576.364	567.336		Standard Error	19596.7									30130.7	389.115		Standard Error	19863.4
8390A-6	23.9	agodi	2	152	-	141	140	177.905	162.625	136.681	15.28	172.521	1623.53	1605.24	167.457	18.29	339.543	1263.53	1247.65	220.885	15.878	183.09	10043.7	8557.69		22549.5	351.582		Observations	135									859.922	270.942		Observations	137
8391-12	24.1	white	0	145	-	107	98	162.589	151.063	96.537	11.526	179.462	652.278	639.146	34.699	13.132	70.053	-	-	-	-	-	77313.8	70686.3		26664.8	658.611												576.364	470.007
8448-26	36.9	white	0	146	134	134	121	228.307	189.925	93.711	38.382	260.582	1489.86	1448.22	284.611	41.638	556.722	1857.94	1812.48	476.787	45.458	558.3	30489.3	28417.7		17636.1	623.937		ANOVA										22549.5	303.873		ANOVA
8448-27	32.1	white	0	176	156	157	141	235.661	205.321	88.289	30.34	266.798	1591.75	1574.96	273.217	16.794	563.814	-	-	-	-	-	61552.4	59993.1		44021.1	336.216			df	SS	MS	F	Significance F					26664.8	407.232			df	SS	MS	F	Significance F
8448-28	34.6	agodi	2	159	128	130	119	197.742	162.772	57.201	34.97	261.505	1477.94	1453.28	165.554	24.668	389.115	1816.67	1781.35	365.613	35.318	571.428	34103.4	30130.7		1342	468.339		Regression	1	5.06529e+08	5.06529e+08	1.31899	0.252835					17636.1	496.266		Regression	1	1.44817e+09	1.44817e+09	3.67041	0.0575007
8448-29	43.9	agodi	2	151	123	124	116	192.108	169.274	82.406	22.834	234.003	1251.71	1229.8	122.621	21.912	270.942	1209.45	1180	193.987	29.452	412.74	2352.56	859.922		6526.59	402.78		Residual	133	5.10758e+10	3.84029e+08							44021.1	362.856		Residual	135	5.32648e+10	3.94554e+08
8448-30	41.3	agodi with white spot	2	177	139	142	133	200.61	163.934	74.706	36.676	227.963	1594	1575.71	257.206	18.29	470.007	1552.55	1525.69	369.793	26.856	567.336	2881.82	576.364		18219.9	431.196		Total	134	5.15824e+10								1342	406.11		Total	136	5.47129e+10
8449-31	40.9	agodi	2	164	158	124	132	207.458	182.382	135.383	25.076	289.511	1268.81	1244.61	236.882	24.196	303.873	1306.22	1264.2	251.813	42.022	351.582	27014.7	22549.5		1497.81	613.437												6526.59	351.06
8449-32	43.4	agodi	2	188	143	152	120	273.917	255.859	211.142	18.058	298.561	1496.94	1471.64	254.567	25.298	407.232	1466.46	1435.45	427.021	31.004	658.611	29499.3	26664.8		13888.8	247.26			Coefficients	Standard Error	t Stat	P-value	Lower 95%	Upper 95%	Lower 95.0%	Upper 95.0%		18219.9	486.717			Coefficients	Standard Error	t Stat	P-value	Lower 95%	Upper 95%	Lower 95.0%
8449-33	25.9	white	0	193	165	112	102	268.52	268.52	99.479	0	324.92	1511.79	1492.84	297.374	18.958	496.266	1195.79	1170.44	295.428	25.348	623.937	22845	17636.1		6542.2	632.277		Intercept	21543.9	4111	5.24055	6.12007e-07	13412.5	29675.3	13412.5	29675.3		1497.81	172.989		Intercept	16693.2	5356.18	3.11663	0.00223546	6100.38	27286.1	6100.38
8454-39	25.3	white	0	184	162	160	140	227.699	184.539	69.746	43.16	277.474	583.2	562.39	172.888	20.81	362.856	1164.34	1125.67	177.926	38.67	336.216	45563.6	44021.1		24997.3	395.985		Glucose_Fast Western	11.4882	10.003	1.14847	0.252835	-8.29743	31.2739	-8.29743	31.2739		13888.8	661.347		Glucose_nonfast_West	24.5918	12.8361	1.91583	0.0575007	-0.794051	49.9777	-0.794051
8454-40	28.4	white	0	147	134	170	162	286.298	278.816	115.917	7.482	317.122	1295.92	1278.07	182.885	17.856	406.11	1276.05	1257.54	230.139	18.518	468.339	2701.89	1342		0	219.768												6542.2	484.191
8454-41	30.6	agodi	2	127	103	144	123	234.345	217.067	67.987	17.278	255.091	1064.16	1035.2	178.165	28.96	351.06	1201.34	1176.5	223.273	24.844	402.78	7317.06	6526.59		14454.3	486.255												24997.3	239.415
8454-42	29.8	white	0	166	132	139	129	298.578	244.452	93.336	54.126	291.137	1692.26	1664.37	182.378	27.896	486.717	1232.08	1203.71	205.122	28.364	431.196	19575	18219.9		4048.05	193.128												0	343.125
8454-43	27.8	agodi	2	-	-	-	-	-	-	-	-	-	770.577	749.491	71.061	21.086	172.989	1424.76	1394.64	274.202	30.124	613.437	2615.42	1497.81		16000.2	189.576												14454.3	531.165
8454-44	34.2	agodi	2	173	136	151	136	206.581	199.635	57.461	6.946	219.286	1477.25	1455.85	344.925	21.4	661.347	904.92	878.86	104.487	26.06	247.26	15814.1	13888.8		28321.9	195.135												4048.05	235.131
8454-45	37.3	agodi	2	179	132	124	119	315.176	246.478	110.438	68.698	283.646	1451.52	1413.66	323.636	37.858	484.191	1560.52	1515.36	420.454	45.164	632.277	9038.94	6542.2		5686.14	78.3												16000.2	296.991
8454-46	30.5	agodi	2	180	148	116	106	273.783	242.321	106.458	31.462	232.993	980.922	961.726	129.802	19.196	239.415	845.295	819.865	140.191	25.43	395.985	27295.7	24997.3		12712.2	143.862												28321.9	292.218
8456-47	30.5	agodi	2	149	114	130	116	260.794	246.83	103.747	13.964	248.062	1088.86	1068.6	211.939	20.258	343.125	1031.14	1004.5	143.923	26.646	219.768	0	0		28164.1	317.76												5686.14	274.452
8456-48	31.7	agodi	2	131	121	123	109	298.983	250.755	108.361	48.228	245.645	1235.99	1210.26	361.723	25.732	531.165	1573.47	1549.13	356.06	24.342	486.255	15695.7	14454.3		11485.4	617.607												12712.2	235.272
8456-49	43.1	agodi	2	167	143	142	137	243.15	199.112	72.688	44.038	264.734	992.145	965.901	125.539	26.244	235.131	776.844	750.576	122.16	26.268	193.128	6138.05	4048.05		0	452.664												28164.1	422.049
8456-50	34.8	brown	1	148	128	137	123	327.22	306.072	72.832	21.148	248.237	1122.19	1107.09	107.016	15.1	296.991	939.786	920.262	113.234	19.524	189.576	23457.1	16000.2		10036.9	401.853												11485.4	566.904
8456-51	41.8	brown	1	149	122	134	134	333.256	299.516	108.188	33.74	290.346	865.215	847.477	98.972	17.738	227.058	604.086	586.154	143.326	17.932	154.518	-	-		42695.1	577.53												0	351.06
8469-61	38	agodi	2	167	146	140	126	390.695	363.399	101.441	27.296	284.854	1269.15	1240.82	178.724	28.33	292.218	791.076	756.804	125.294	34.272	195.135	31846.9	28321.9		26565.4	272.046												10036.9	437.565
8471-62	42.1	agodi	2	166	134	144	119	350.04	321.3	48.373	28.74	164.964	1263.63	1242.74	131.071	20.888	274.452	867.636	838.476	72.932	29.16	78.3	13542.8	5686.14		13320.1	436.449												42695.1	469.515
8471-63	34.6	white	0	159	148	-	-	261.697	195.845	43.059	65.852	55.53	1155.17	1135.39	97.78	19.786	235.272	804.309	783.613	72.394	20.696	143.862	20241.2	12712.2		66684.1	293.571												26565.4	231.06
8466-69	35.9	agodi	2	149	128	155	142	415.471	399.657	86.662	15.814	257.441	1587.09	1561.99	258.044	25.102	422.049	1011.08	974.796	260.052	36.282	317.76	31770.9	28164.1		50183.2	246.318												13320.1	301.275
8466-70	31.5	agodi	2	167	130	144	136	422.931	383.191	125.608	39.74	264.075	1881.71	1857.79	271.695	23.92	566.904	1551.98	1526.51	434.216	25.472	617.607	13222.4	11485.4		42979.1	505.158												66684.1	180.546
8466-71	32.3	agodi with white spot	2	151	151	168	156	430.55	380.884	101.491	49.666	295.947	1394.53	1369.79	165.96	24.746	351.06	1204.61	1176.25	335.193	28.364	452.664	0	0		0	209.625												50183.2	174.537
8466-72	28.1	brown	1	166	124	155	130	387.338	359.486	62.57	27.852	231.016	1540.29	1514.67	213.715	25.614	437.565	1109.7	1080.58	334.775	29.118	401.853	12597	10036.9		24718.6	468.591												42979.1	380.631
8466-73	32.4	white	0	170	132	169	167	478.238	447.126	93.545	31.112	275.321	1600.56	1572.03	235.511	28.526	469.515	1152.25	1115.67	365.912	36.576	577.53	44984.6	42695.1		19815	193.623												0	222.672
8473-79	33.9	white	0	191	164	128	126	418.721	379.425	74.692	39.296	195.695	1020.12	991.753	146.879	28.37	231.06	1023.03	997.015	123.772	26.018	272.046	35167	26565.4		38489.1	391.521												24718.6	423.717
8473-80	32.4	agodi	2	139	122	131	118	647.25	612.658	113.436	34.592	288.677	1220.45	1189.52	184.534	30.928	301.275	1377.09	1343.28	302.862	33.81	436.449	16527.6	13320.1		58395.7	338.451												19815	294.588
8476-96	19.6	agodi+white spot	2	174	154	126	108	418.238	384.386	103.775	33.852	300.67	1266.49	1238.93	84.972	27.556	180.546	1215	1205.54	186.582	9.46	293.571	75955.1	66684.1		3498.91	378.018												38489.1	412.083
8476-97	34.9	agodi	2	188	145	149	121	356.608	320.346	72.018	36.262	258.455	1039.78	1012.51	68.086	27.266	174.537	1111.74	1100.92	69.029	10.822	246.318	51628.9	50183.2		11314.2	390.333												58395.7	319.518
8476-98	33.4	agodi	2	173	140	160	159	331.037	285.239	127.274	45.798	299.95	1387.45	1346.73	224.8	40.722	380.631	1557.16	1540.68	296.145	16.474	505.158	44322.4	42979.1		26874.9	614.106												3498.91	277.392
8476-99	28.2	agodi	2	173	135	131	113	408.038	372.486	85.087	35.552	285.423	954.147	925.557	112.069	28.59	222.672	1143.7	1135.4	114.758	8.3	209.625	0	0		59193.5	711.366												11314.2	393.672
8476-100	24	agodi	2	176	161	-	-	423.122	381.118	82.788	42.004	354.88	1489.75	1458.14	170.656	31.614	423.717	1272.81	1266.73	179.083	6.08	468.591	26738.5	24718.6		4602.71	310.575												26874.9	390.795
8476-101	27.5	white	0	197	152	-	-	265.96	230.62	68.548	35.34	251.055	1116.27	1095.76	128.145	20.516	294.588	951.639	939.657	89.017	11.982	193.623	21070.2	19815		30673.5	385.956												59193.5	750.054
8476-102	25.5	white	0	177	208	83	85	325.434	289.136	101.604	36.298	333.226	1029.72	1006.84	46.904	22.876	71.937	1085.33	1079.25	93.052	6.08	237.753	-	-		12274.3	366.516												4602.71	185.595
8480-110	33.9	agodi	2	155	144	111	100	423.026	370.778	82.49	52.248	248.597	1345.36	1306.25	212.626	39.108	412.083	1208.33	1192.11	245.481	16.22	391.521	43622.6	38489.1		0	366.456												30673.5	383.508
8480-111	32	agodi	2	176	158	126	114	391.996	351.48	139.023	40.516	324.51	1208.91	1178.34	141.178	30.578	319.518	1284.21	1279.59	165.777	4.616	338.451	58692.6	58395.7		46125.8	271.446												12274.3	463.095
8480-112	36.6	agodi	2	158	143	123	125	509.269	485.165	125.55	24.104	356.096	1175.7	1153.48	104.877	22.214	277.392	1287.96	1284.26	128.092	3.708	378.018	6832.42	3498.91		52939.6	134.682												0	330.066
8480-113	34	white	0	137	121	120	111	369.49	342.338	114.801	27.152	320.164	1016.22	978.894	209.485	37.326	393.672	800.295	784.225	195.581	16.07	390.333	13898.3	11314.2		14310.8	141.681												46125.8	443.085
8481-120	38.1	agodi	2	167	126	139	119	302.88	264.102	94.261	38.778	330.792	1126.99	1084.94	223.524	42.048	390.795	1444.73	1410.95	368.788	33.78	614.106	30751.1	26874.9		17863.3	807.375												52939.6	248.499
8481-121	26	agodi	2	161	146	118	103	395.205	349.869	70.634	45.336	297.566	1640.23	1595.28	334.169	44.946	750.054	1610.81	1592.16	386.539	18.642	711.366	67307.8	59193.5		15173.5	485.967												14310.8	243.129
8481-122	26.1	white	0	130	111	124	115	451.088	437.158	60.673	13.93	265.831	886.254	870.334	84.972	15.92	185.595	1006.54	1005.5	146.471	1.034	310.575	5352.96	4602.71		14308.8	266.694												17863.3	777.924
8498-123	44.7	agodi	2	154	143	132	116	448.981	408.395	93.516	40.586	286.665	1308.17	1256.64	155.659	51.53	383.508	1277.95	1253.86	192.445	24.092	385.956	33599.4	30673.5		27210.1	403.458												15173.5	448.263
8498-124	37.7	agodi+white spot	2	169	129	142	125	365.707	321.469	110.842	44.238	218.748	1429.8	1380.84	215.817	48.962	463.095	1058.51	1044.26	255.189	14.254	366.516	15934.8	12274.3		38908.4	477.903												14308.8	409.398
8505-126	26.4	agodi	2	155	144	138	135	371.214	325.984	65.632	45.23	285.423	1113.1	1083.68	112.044	29.418	330.066	1062.26	1054.12	156.751	8.148	366.456	0	0		23484.1	320.139												27210.1	565.758
8505-127	25.9	agodi	2	173	160	139	126	441.079	402.761	111.672	38.318	316.017	1212.75	1183.29	152.1	29.46	443.085	1205.41	1198.32	151.979	7.088	271.446	47703.2	46125.8		21108.4	372.204												38908.4	412.017
8505-128	35	agodi	2	135	113	147	140	345.882	302.672	81.702	43.21	259.498	912.723	875.065	119.162	37.658	248.499	881.874	862.828	98.479	19.046	134.682	53877.2	52939.6		5427.38	332.577												23484.1	215.064
8505-129	33.3	agodi	2	120	113	119	112	421.255	378.401	103.796	42.854	289.719	864.417	825.269	101.588	39.148	238.653	630.189	618.207	130.792	11.982	200.001	-	-		31497.8	336.264												21108.4	277.839
8505-130	27.8	white	0	147	111	101	88	337.693	302.069	67.144	35.624	272.809	891.153	871.423	104.902	19.73	243.129	727.053	717.037	89.153	10.016	141.681	16946.1	14310.8		14197.7	469.092												5427.38	183.807
8506-133	30	white	0	158	134	146	144	281.619	221.359	41.41	60.26	261.659	1635.86	1589.43	374.593	46.436	777.924	2234.53	2213.51	440.476	21.014	807.375	19726.1	17863.3		53397.4	435.9												31497.8	231.366
8511-146	42.7	agodi	2	182	182	230	212	335.012	273.316	71.571	61.696	261.51	1059.1	1019.66	169.404	39.438	448.263	1237.1	1210.33	225.685	26.766	485.967	17696.2	15173.5		0	203.439												14197.7	379.545
8511-147	42.5	brown	1	144	128	203	182	390.033	351.231	89.961	38.802	258.431	1010.92	980.885	111.627	30.04	409.398	1038.64	1033.42	121.166	5.222	266.694	19027.9	14308.8		0	214.503												53397.4	471.084
8511-148	45.7	agodi	2	156	135	398	333	413.21	360.438	99.986	52.772	283.213	1175.03	1136.84	258.033	38.196	565.758	1198.18	1181.46	168.967	16.726	403.458	28217.1	27210.1		23128.7	413.397												0	133.626
8511-150	27	agodi+white spot	2	164	135	122	124	164.537	121.039	88.599	43.498	237.919	1205.08	1174.46	290.063	30.62	412.017	1110.21	1095.3	261.351	14.91	477.903	42566.2	38908.4		61225.8	349.452												0	216.534
8517-158	38.7	brown	1	153	132	133	127	342.434	297.85	99.114	44.584	261.609	834.507	807.863	84.604	26.644	215.064	758.742	747.162	92.889	11.58	320.139	26468.9	23484.1		16482.5	162.372												23128.7	366.63
8517-159	33.8	white	0	163	160	145	132	419.196	387.882	67.761	31.314	298.585	932.178	899.612	100.386	32.566	277.839	1016.12	999.954	180.011	16.17	372.204	22902.6	21108.4		70916.4	380.52												61225.8	266.907
8517-160	39.3	white	0	163	137	127	104	394.151	343.863	74.615	50.288	323.318	890.094	874.794	66.417	15.3	183.807	915.507	903.625	96.406	11.882	332.577	7301.44	5427.38		34286.9	337.059												16482.5	294.29
8521-161	47.5	agodi	2	164	141	136	132	457.217	425.321	81.298	31.896	293.419	970.56	944.04	130.722	26.52	231.366	947.331	938.023	153.56	9.308	336.264	40902.9	31497.8		0	275.46												70916.4	548.027
8521-162	43.6	brown	1	140	117	129	121	323.663	278.769	63.483	44.894	234.716	1144.73	1111.91	236.581	32.814	379.545	1244.46	1234.9	282.293	9.562	469.092	14990.4	14197.7		46609.8	515.025												34286.9	541.999
8521-163	44.9	white	0	124	138	159	144	380.264	327.88	79.382	52.384	294.388	1441.71	1405.58	217.928	36.126	471.084	1318.82	1302.19	220.176	16.624	435.9	55234.9	53397.4		1263.6	268.29												0	465.275
8526-167	29.7	agodi+white spot	2	138	136	122	111	357.802	303.45	46.504	54.352	202.508	828.42	807.53	105.785	20.89	133.626	860.055	860.055	119.939	0	203.439	0	0		27879.9	611.655												46609.8	584.197
8526-168	39.2			164	149	144	125	349.613	314.813	57.665	34.8	281.4	1138.11	1111.38	70.589	26.728	216.534	938.436	932.154	116.939	6.282	214.503	0	0		51396.6	357.684												1263.6	264.149
8526-169	35			170	153	136	116	236.451	192.049	126.418	44.402	297.039	1231.55	1198.86	191.248	32.69	366.63	1041.7	1036.78	132.646	4.92	413.397	25024.9	23128.7		34602.5	493.239												27879.9	481.716
8526-170	29.7			139	141	134	111	348.727	302.395	60.999	46.332	169.649	1184.17	1166.8	95.87	17.37	266.907	1127.44	1123.84	157.405	3.608	349.452	64711.6	61225.8		45900.4	439.767												51396.6	551.863
8526-172	29.8			148	115	109	103	280.111	222.305	93.129	57.806	258.91	962.208	941.678	103.179	20.53	294.29	1176.92	1171.95	65.43	4.97	162.372	19167.2	16482.5		50418.1	306.327												34602.5	545.835
8539-177	22.3	brown+white spot	1	164	126	135	103	305.067	254.811	48.195	50.256	240.468	1532.62	1518.26	211.231	14.36	548.027	1245.02	1235.81	152.906	9.208	380.52	76215.9	70916.4		20023.4	703.983												45900.4	441.71
8539-178	36.4	agodi	2	144	145	144	119	330.411	279.687	69.43	50.724	275.856	1586.47	1549.83	203.187	36.638	541.999	1351.57	1327.67	241.887	23.898	337.059	38273.9	34286.9		20331.9	831.756												50418.1	337.585
8539-179	42	brown	1	152	115	182	175	263.233	218.773	78.248	44.46	267.447	1308.76	1271.46	181.296	37.294	465.275	1205.01	1178.33	159.253	26.682	275.46	0	0		1282.58	555.861												20023.4	689.418
8539-180	30.8	agodi+white spot	2	172	159	150	123	316.3	258.61	124.268	57.69	184.782	1742.78	1721.37	260.357	21.404	584.197	1056.52	1036.78	378.67	19.738	515.025	49011.5	46609.8		18836.7	792.078												20331.9	637.355
8539-181	37	white	0	142	103	159	114	451.043	402.895	65.661	48.148	266.625	799.689	784.291	113.545	15.398	264.149	1349.22	1326.88	248.948	22.346	268.29	1659.49	1263.6		36087.4	676.326												1282.58	591.869
8540-182	31.4	agodi	2	135	107	144	112	355.589	297.665	67.28	57.924	274.655	1459.64	1439.06	213.714	20.586	481.716	2307.67	2278.24	437.761	29.432	611.655	30594.9	27879.9		18165.4	141.408												18836.7	601.185
8540-183	32.2	agodi	2	125	123	129	103	344.356	300.774	54.549	43.582	213.426	1622.8	1602.54	209.908	20.258	551.863	1897.88	1878.04	263.16	19.844	357.684	56245.6	51396.6		19321.8	333.849												36087.4	549.671
8540-184	28.7	brown	1	129	150	133	137	323.605	283.067	42.904	40.538	213.468	1454.7	1438.7	192.633	15.998	545.835	1954.5	1933.39	225.925	21.112	493.239	37611.8	34602.5		29597.4	289.257												18165.4	480.071
8540-185	29.3	brown	1	155	122	144	113	365.217	319.235	42.687	45.982	212.098	1313.54	1300.81	164.183	12.722	441.71	1842.33	1822.66	189.274	19.668	439.767	49368.9	45900.4		18115.3	112.656												19321.8	490.484
8540-186	32.8	white	0	144	116	121	101	385.968	315.458	70.3	70.51	241.733	1452.63	1436.14	99.508	16.49	337.585	1708.37	1681.3	193.909	27.07	306.327	56650.6	50418.1		67958.9	214.818												29597.4	526.106
8545-199	43.2	agodi	2	170	141	161	143	261.518	211.732	86.751	49.786	298.893	1966.48	1938.41	287.728	28.066	689.418	2582.64	2556.77	359.547	25.872	703.983	22048.7	20023.4		11766.5	369.564												18115.3	444.998
8545-200	47.5	agodi	2	187	166	335	298	251.834	197.422	87.138	54.412	273.475	1786.28	1760.83	306.137	25.444	637.355	3340.9	3314.43	452.679	26.47	831.756	32034.2	20331.9		11670.5	405.348												67958.9	581.456
8545-201	36.8	brown	1	201	166	174	149	290.016	241.166	74.938	48.85	292.128	1496.45	1468.93	280.791	27.52	591.869	2456.37	2428.67	360.038	27.704	555.861	2197.08	1282.58		20230	253.404												11766.5	232.911
8545-202	34	white	0	151	115	141	104	463.217	423.733	108.759	39.484	298.662	1638.41	1617.5	243.703	20.912	601.185	3089.86	3063.35	573.961	26.506	792.078	23455.2	18836.7		15420.8	446.598												11670.5	425.269
8545-203	36	white	0	177	159	141	123	358.743	309.601	77.45	49.142	311.076	1591.09	1564.88	186.587	26.21	549.671	2666.39	2643.59	356.723	22.804	676.326	43536.9	36087.4		20575.3	443.115												20230	269.081
8548-204	18.3	agodi	2	137	148	125	118	387.296	345.822	124.534	41.474	323.596	1367.71	1356.95	148.689	10.756	480.071	1730.17	1712.44	128.955	17.73	141.408	23160.5	18165.4		31478.5	447.486												15420.8	310.183
8548-205	41.4	agodi	2	154	143	142	134	364.498	300.076	78.634	64.422	274.381	1574.52	1561.47	169.743	13.05	490.484	1686.15	1655.56	180.341	30.594	333.849	20229.5	19321.8		21711	144.003												20575.3	421.981
8548-206	45.4	white	0	159	143	164	128	463.273	417.643	78.61	45.63	306.544	1411.68	1384	140.807	27.684	526.106	1563.09	1535.32	195.689	27.774	289.257	31913.1	29597.4		36500.9	217.005												31478.5	298.127
8550-209	39.2	agodi	2	153	135	116	106	334.783	278.849	87.234	55.934	249.236	1288.04	1274.39	189.799	13.65	444.998	1433.19	1414.26	100.009	18.928	112.656	27731	18115.3		8987.15	123.243												21711	252.64
8550-210	35.6	brown	1	130	118	130	105	333.621	294.371	55.491	39.25	260.66	1185.75	1161.4	402.42	24.352	581.456	1518.65	1493.76	169.413	24.884	214.818	85829.2	67958.9		24729.3	436.011												36500.9	301.963
8575-213	29.2	white	0	140	126	124	110	506.933	483.429	63.318	23.504	248.161	1113.1	1112.82	41.582	0.274	232.911	1853.02	1844.06	51.202	8.952	369.564	14834	11766.5		17479.7	197.064												8987.15	198.386
8570-219	37.8	agodi	2	153	115	138	129	425.589	388.735	59.453	36.854	274.95	1433.03	1396.89	175.601	36.146	425.269	1916.26	1886.65	155.354	29.608	405.348	14945.7	11670.5		37447.2	132.87												24729.3	303.059
8570-220	42.5	agodi	2	145	134	150	134	333.676	283.18	104.652	50.496	301.486	1151.33	1118.63	119.483	32.706	269.081	1729.1	1705.84	293.672	23.262	253.404	22810.4	20230		33623.2	783.135												17479.7	378.138
8570-221	36.4	agodi	2	149	140	148	140	357.913	319.867	99.724	38.046	301.549	875.373	858.065	155.167	17.308	310.183	1926.51	1890.35	216.164	36.164	446.598	17299.8	15420.8		4976.55	440.256												37447.2	317.308
8570-222	33.3	brown	1	166	145	140	127	357.636	328.928	114.75	28.708	298.641	1514.3	1497.86	174.089	16.436	421.981	2091.03	2069.99	206.986	21.042	443.115	23802.5	20575.3		18830.7	379.899												33623.2	616.677
8573-234	41.1	agodi	2	128	122	143	112	345.075	316.035	72.474	29.04	262.683	1374.4	1349.07	111.385	25.336	298.127	1729.74	1703.09	263.467	26.646	447.486	34296	31478.5		87837.6	715.62												4976.55	651.078
8573-235	32.8	agodi	2	154	130	144	134	409.043	383.249	127.071	25.794	316.978	1144.33	1112.55	113.814	31.778	252.64	1015.71	988.712	243.269	26.998	144.003	23057.2	21711		6587.91	467.463												18830.7	369.987
8573-236	35.9	agodi	2	143	124	149	137	381.874	341.642	99.531	40.232	300.664	834.582	807.936	125.988	26.646	301.963	1660.52	1625.8	195.014	34.718	217.005	37808.9	36500.9		17540.2	139.59												87837.6	622.806
8573-237	33.2	agodi	2	114	106	130	110	537.7	520.316	103.565	17.384	264.854	881.427	869.579	49.707	11.848	198.386	1480.62	1460.18	111.98	20.444	123.243	13511.1	8987.15		32110.6	273.189												6587.91	441.018
8573-238	41.8	white	0	132	113	131	112	488.783	403.849	156.688	84.934	279.397	1033.43	1017.05	176.221	16.38	303.059	2000.01	1977.88	207.63	22.134	436.011	28197	24729.3		20748.4	149.721												17540.2	313.578
8580-252	30.2	brown	1	130	120	125	111	352.904	320.834	115.29	32.07	262.985	1385.08	1360.94	173.522	24.134	378.138	1470.15	1450.24	161.893	19.914	197.064	19341.9	17479.7		13257.1	160.434												32110.6	490.146
8580-253	34	white	0	156	141	142	119	360.552	323.432	117.501	37.12	332.97	1341.58	1316.46	113.113	25.118	317.308	1549.63	1525.31	86.502	24.32	132.87	44831.6	37447.2		45562.9	388.227												20748.4	308.565
8591-258	39.4	agodi	2	151	144	197	169	231.82	200.028	98.018	31.792	329.407	1124.16	1079.27	171.713	44.886	616.677	1130.43	1084.53	113.53	45.898	783.135	38209.1	33623.2		61377.3	390.612												13257.1	327.297
8591-259	50	agodi	2	153	131	380	335	449.513	427.985	92.115	21.528	281.934	1122.77	1092	123.718	30.778	651.078	899.067	881.399	83.564	17.668	440.256	8609.14	4976.55		18472.9	297.747												45562.9	358.323
8591-260	32.4	brown	1	146	132	128	111	307.73	274.66	66.463	33.07	263.03	629.313	595.557	96.026	33.756	369.987	725.679	680.631	94.288	45.048	379.899	20995.6	18830.7		35234.3	278.388												61377.3	413.544
8591-261	31.2	white	0	153	129	144	118	405.391	371.101	72.245	34.29	258.309	1467.35	1428.16	125.737	39.19	622.806	1107.06	1067.92	110.695	39.14	715.62	92491.8	87837.6		40640.9	263.751												18472.9	420.543
8591-262	42.4	white	0	158	146	143	120	450.326	412.596	135.477	37.73	317.761	1066.39	1012.62	162.72	53.77	441.018	758.058	705.092	126.445	52.966	467.463	8878.88	6587.91		45559.3	297.057												35234.3	367.269
8601-263	38.9	agodi	2	146	112	218	190	463.711	417.215	139.194	46.496	352.253	882.777	845.781	134.914	36.996	474.165	686.769	641.681	81.347	45.088	326.334	-	-		38325.7	313.125												40640.9	316.887
8601-265	33.9	white	0	144	119	120	112	288.896	262.54	112.618	26.356	294.559	770.016	740.544	77.718	29.472	313.578	443.79	415.464	73.485	28.326	139.59	19335.2	17540.2		27417.8	436.965												45559.3	508.566
8624-267	31.9	agodi	2	149	128	127	109	374.75	336.076	91.897	38.674	298.256	1062.74	1015.82	167.24	46.924	490.146	764.586	696.984	83.68	67.602	273.189	41040.6	32110.6		26397.4	296.631												38325.7	299.616
8624-268	31	agodi	2	175	158	140	122	456.588	434.894	113.177	21.694	330.409	855.594	819.278	174.1	36.316	308.565	552.42	494.202	92.032	58.218	149.721	24637.6	20748.4		35529.5	215.646												27417.8	452.055
8624-269	37.2	agodi	2	125	111	115	112	537.71	494.098	151.388	43.612	347.309	1036.44	997.344	138.929	39.096	327.297	878.439	832.889	92.393	45.55	160.434	17153.8	13257.1		41907	402.546												26397.4	419.325
8624-270	44.5	agodi	2	173	123	137	133	412.514	357.806	91.945	54.708	341.476	1028.38	999.979	95.017	28.406	358.323	763.542	724.596	99.907	38.946	388.227	46735.6	45562.9		15662.1	95.253												35529.5	441.747
8624-271	35.5	agodi	2	142	111	121	110	479.056	453.144	94.618	25.912	297.454	979.68	948.632	111.535	31.048	352.785	867.339	835.151	99.185	32.188	392.364	-	-		95417.1	211.032												41907	387.153
8624-272	35.8	agodi	2	150	134	141	125	442.678	383.254	121.096	59.424	331.879	1078.47	1036.02	149.23	42.458	413.544	910.428	866.732	117.474	43.696	390.612	73827.8	61377.3		15255.8	443.862												15662.1	328.098
8624-273	31.4	agodi	2	140	119	134	135	498.942	446.73	146.894	52.212	343.724	1073.19	1031.57	120.047	41.618	420.543	988.113	952.641	103.155	35.472	297.747	22381.6	18472.9		66600.1	535.56												95417.1	297.597
8624-274	28.6	white	0	153	143	153	137	381.06	310.982	110.626	70.078	304.713	822.621	787.189	78.681	35.432	367.269	848.67	815.864	74.181	32.806	278.388	39634.9	35234.3		3220.66	349.776												15255.8	509.784
8627-281	33.6	agodi	2	145	134	138	151	518.349	501.703	123.622	16.646	321.547	929.718	892.004	109.218	37.714	316.887	619.92	599.008	92.496	20.912	263.751	45530.5	40640.9		24607.8	306.072												66600.1	469.254
8627-284	37.5	agodi+white spot	2	112	103	168	120	382.494	349.48	106.861	33.014	280.376	1053.68	1020.59	112.935	33.09	508.566	791.874	770.924	84.776	20.95	297.057	46226.2	45559.3		6041.77	486.291												3220.66	375.906
8627-285	31	agodi	2	149	119	122	97	437.324	387	86.528	50.324	315.847	1048.77	1003.85	98.664	44.922	299.616	910.035	863.133	87.972	46.902	313.125	42570	38325.7		29645.6	112.431												24607.8	357.522
8627-286	32.4	brown	1	196	135	113	101	294.202	254.752	59.588	39.45	279.952	1158.26	1116.23	142.691	42.038	452.055	843.186	812.426	102.021	30.76	436.965	29799.3	27417.8		13933.3	124.53												6041.77	478.761
8628-287	34.6	agodi	2	169	149	133	108	408.116	372.994	193.802	35.122	335.174	971.628	930.67	114.472	40.958	419.325	834.177	797.857	104.985	36.32	296.631	28386.4	26397.4		29967.7	395.544												29645.6	270.3
8628-288	45.6	agodi	2	197	160	175	148	488.234	453.5	232.354	34.734	374.675	981.444	948.21	116.605	33.234	441.747	970.485	937.833	89.3	32.652	215.646	37569.2	35529.5		72186.9	314.718												13933.3	216.087
8628-289	32.9	agodi	2	131	126	155	154	411.08	362.918	118.521	48.162	301.351	998.433	957.047	82.765	41.386	387.153	928.836	886.104	114.961	42.732	402.546	43180.6	41907		37973.2	610.608												29967.7	465.981
8628-290	40.6	brown	1	171	150	140	130	352.426	327.07	74.358	25.356	314.666	762.714	727.342	100.798	35.372	328.098	519.648	490.664	72.557	28.984	95.253	22904.4	15662.1		59397.5	682.896												72186.9	422.772
8628-291	25.7	white	0	169	131	160	131	456.54	437.454	29.879	19.086	337.423	965.334	940.352	67.05	24.982	297.597	914.343	896.405	79.646	17.938	211.032	113087	95417.1		21844.7	622.17												37973.2	554.841
8630-297	28.7	agodi	2	154	127	127	114	393.68	364.44	108.95	29.24	328.16	1181.67	1140.17	182.886	41.498	509.784	976.623	779.687	113.376	196.936	443.862	17888.1	15255.8		0	342.615												59397.5	510.027
8630-298	32.7	agodi	2	132	121	123	110	374.606	345.754	129.404	28.852	302.108	1220.56	1179.12	158.567	41.438	469.254	1171.29	1131.81	106.583	39.488	535.56	70077.5	66600.1		24607.5	333.069												21844.7	547.32
8630-299	34.2	agodi	2	135	116	148	113	386.27	358.804	112.934	27.466	269.22	1003.85	970.515	109.264	33.33	375.906	917.739	886.321	98.721	31.418	349.776	5362.41	3220.66															0	346.866
8630-300	34.2	white	0	150	122	162	143	303.476	263.138	97.8	40.338	286.054	816.831	771.789	108.392	45.042	357.522	751.008	698.664	96.44	52.344	306.072	27757.4	24607.8															24607.5	351.357
8630-301	36.5	white	0	178	132	185	158	372.551	320.451	111.816	52.1	287.879	1191.99	1147.25	143.242	44.74	478.761	1078.07	1032.29	112.113	45.782	486.291	8541.54	6041.77
8634-306	42.9	agodi	2	149	128	152	131	257.585	234.225	71.183	23.36	235.33	916.503	877.647	84.624	38.856	270.3	639.375	596.683	75.083	42.692	112.431	36289.8	29645.6
8634-307	44.8	agodi	2	158	125	142	117	392.389	356.379	174.741	36.01	285.875	905.808	854.4	141.498	51.408	216.087	720.978	679.406	96.221	41.572	124.53	14935.7	13933.3
8634-308	38.7	brown	1	195	163	173	157	321.88	282.708	70.634	39.172	298.657	1230.88	1185.12	129.407	45.762	465.981	1030.28	980.636	95.924	49.648	395.544	30771.7	29967.7
8634-309	38.2	brown	1	121	130	126	115	356.872	340.004	62.86	16.868	233.482	1276.56	1242.75	105.731	33.81	422.772	856.374	793.87	91.736	62.504	314.718	78734	72186.9
8634-310	37	white	0	148	154	133	121	402.284	347.908	61.529	54.376	276.056	1360.12	1252.22	165.106	107.906	554.841	1096.74	1041.38	100.229	55.36	610.608	42264.8	37973.2
8643-316	30	agodi	2	170	168	134	124	288.179	232.657	82.95	55.522	299.926	1273.79	1205.03	193.555	68.766	510.027	1219.34	1156.03	138.676	63.316	682.896	62355.7	59397.5
8643-317	26.4	agodi	2	165	157	145	127	463.328	418.74	138.616	44.588	363.876	1228.74	1199.79	117.294	28.948	547.32	1286.84	1201.83	112.242	85.018	622.17	24577.9	21844.7
8643-318	42	agodi	2	149	130	126	123	338.707	293.739	61.043	44.968	275.143	1052.05	1009.35	65.811	42.7	346.866	942.024	898.25	95.138	43.774	342.615	0	0
8643-319	32.5	white	0	176	150	146	109	319.155	275.077	101.625	44.078	291.242	1095.84	1059.27	101.188	36.574	351.357	1040.21	1012.11	95.138	28.096	333.069	26340.8	24607.5
[truncated: 129 more columns]

## Sheet: Suppl table
Suppl Table. Positional candidate genes for metabolic trait QTL on chromosome 15 identified by haplotype analysis
Chr	Position	Gene	dbSNP	Ref	LP_J	KK_HiJ	NZB_B1NJ		BALB_cJ	NZW_LacJ	A_J	Csq	AA	AA Coord	SIFT score
15	53346329	Ext1	rs251984497	A	C	C	-		-	-	C	Upstream variant
15	53350791	Ext1	rs50212623	G	A	A	-		-	-	A	Upstream variant
15	53902704	Samd12	rs31898388	A	G	G	-		-	-	G	Upstream variant
15	53903266	Samd12	rs31558297	T	C	C	-		-	-	C	Upstream variant
15	53903360	Samd12	rs31587200	T	C	C	-		-	-	C	Upstream variant
15	53904866	Samd12	rs31667666	T	C	C	-		-	-	C	Upstream variant
15	53905089	Samd12	rs32330337	A	G	G	-		-	-	G	Upstream variant
15	53905527	Samd12	rs47273772	T	C	C	-		-	-	C	Upstream variant
15	53906558	Samd12	rs31763540	T	C	C	-		-	-	C	Upstream variant
15	53906921	Samd12	rs31682534	A	G	G	-		-	-	G	Upstream variant
15	54252313	Tnfrsf11b	rs31799791	A	C	-	-		-	-	C	Missense variant	L/R	296	0.61
15	54252338	Tnfrsf11b	rs32100171	A	C	-	-		-	-	C	Missense variant	S/A	288	1
15	54256095	Tnfrsf11b	rs51638693	A	C	-	-		-	-	C	Missense variant	I/R	161	1
15	54256164	Tnfrsf11b	rs33484516	C	T	-	-		-	-	T	Missense variant	R/Q	138	0.23
15	54278530	Tnfrsf11b	rs47057076	G	T	-	-		-	-	T	Upstream variant
15	54278620	Tnfrsf11b	rs49814729	A	G	-	-		-	-	G	Upstream variant
15	54278628	Tnfrsf11b	rs33490015	A	G	-	-		-	-	G	Upstream variant
15	54278736	Tnfrsf11b	rs33489243	G	C	-	-		-	-	C	Upstream variant
15	54278937	Tnfrsf11b	rs51583114	T	C	-	-		-	-	C	Upstream variant
15	54278947	Tnfrsf11b	rs33489239	A	G	-	-		-	-	G	Upstream variant
15	54283277	Tnfrsf11b	rs262793811	G	A	-	-		-	-	A	Upstream variant
15	54283285	Tnfrsf11b	rs230687316	A	G	-	-		-	-	G	Upstream variant
15	54283374	Tnfrsf11b	rs244592538	T	G	-	-		-	-	G	Upstream variant
15	54406313	Colec10	rs32088480	T	A	-	A		-	-	A	Upstream variant
15	54406837	Colec10	rs32500070	T	C	-	C		-	-	C	upstream_variant
15	54407117	Colec10	rs31622803	G	C	-	C		-	-	C	Upstream variant
15	54409729	Colec10	rs33480153	C	A	-	A		-	-	A	Upstream variant
15	54409899	Colec10	rs33479083	C	A	-	A		-	-	A	Upstream variant
15	54410005	Colec10	rs32301243	C	T	-	T		-	-	T	Upstream variant
15	54567323	Mal2	rs51841138	C	A	-	A		-	-	A	Upstream variant
15	54568155	Mal2	rs32142140	G	A	-	A		-	-	A	Upstream variant
15	54845847	Enpp2	rs6411953	T	C	-	C		-	-	C	Missense variant	N/D	743	1
15	54921351	Enpp2	rs31919117	C	G	-	G		-	-	G	Upstream variant
15	54925070	Enpp2	rs244071159	T	C	-	C		-	-	C	Upstream variant
15	55220217	Deptor	rs32271813	G	A	-	A		-	-	A	Missense variant	E/D	15	0.12
15	63825102	Gsdmc2	rs252605414	G	-	-	-		C	-	C	Missense variant	L/V	407	0.01
15	63848572	Gsdmc2	rs231708781	G	-	-	-		T*	-	T*	Upstream variant
15	63849657	Gsdmc2	rs51282393	C	-	-	-		T*	-	T*	Upstream variant
15	63873431	Gsdmc3	rs587096509	A	-	-	-		G	-	G	Upstream variant
15	63905408	Gsdmc4	rs387408365	G	-	-	-		C	-	C	Upstream variant
15	63913637	Gsdmc4	rs32238759	G	-	-	-		C	-	C	Upstream variant
15	63915285	Gsdmc4	rs583638710	C	-	-	-		T*	-	T*	Upstream variant
Chr: chromosome; Position: in bp; dbSNP: Single nucleotide polymorphism database; Ref: Reference or C57BL/6J SNP; Csq: SNP consequences.
AA: Amino acid; AA co­ord: Amino acid coordinate.
SIFT, Sorting Intolerant From Tolerant (intolerant SNP is highlighted in bold). “-” same as reference SNP. Not all upstream variants were shown due to space limitation.

## Sheet: Allelic effect
	Max5_carotid	mUNC11524637					Max5_carotid	gUNC25658310					Glucose_nonfast_West	gUNC25604126					Glucose_Fast West	gUNC25683390					Glucose_nonfast_chow	gUNC4958946					Glucose_nonfast_chow	gUNC7370285					Triglyceride_nonfast_West	gUNC25604126					Triglyceride_fast West	gUNC25683390					Triglyceride_nonfast_chow
		6						15						15						15						3						4						15						15
		85.9795						57.3012						53.2754						58.9901						30.5513						63.4262						53.2754						58.9901
	-	BB					859.922	BB					270.942	BB					412.74	BB					248.237	BB					285.875	-					122.621	BB					193.987	BB					71.183
	6045.76	BB					1342	BB					406.11	BB					468.339	BB					179.462	BB					248.237	BB					182.885	BB					230.139	BB					174.741
	30130.7	BB					6526.59	BB					351.06	BB					402.78	BB					260.582	BB					179.462	BB					178.165	BB					223.273	BB					70.525
	859.922	BB					13888.8	BB					343.125	BB					247.26	BB					266.798	BB					266.798	BB					211.939	BB					104.487	BB					191.301
	6526.59	BB					0	BB					235.131	BB					219.768	BB					291.137	BB					261.505	BB					125.539	BB					143.923	BB					89.385
	18219.9	BB					4048.05	BB					227.058	BB					193.128	BB					-	BB					234.003	BB					98.972	BB					122.16	BB					135.383
	5686.14	BB					-	BB					274.452	BB					154.518	BB					219.286	BB					248.062	BB					131.071	BB					143.326	BB					211.142
	10036.9	BB					5686.14	BB					235.272	BB					78.3	BB					264.734	BB					290.346	BB					97.78	BB					72.932	BB					99.479
	13320.1	BB					12712.2	BB					277.392	BB					143.862	BB					248.237	BB					55.53	BB					104.877	BB					72.394	BB					115.917
	50183.2	BB					3498.91	BB					238.653	BB					378.018	BB					264.075	BB					264.075	BB					101.588	BB					128.092	BB					93.336
	42979.1	BB					-	BB					243.129	BB					200.001	BB					231.016	BB					295.947	BB					104.902	BB					130.792	BB					-
	0	BB					14310.8	BB					409.398	BB					141.681	BB					275.321	BB					195.695	BB					111.627	BB					89.153	BB					110.438
	24718.6	BB					14308.8	BB					183.807	BB					266.694	BB					258.455	BB					251.055	BB					66.417	BB					121.166	BB					106.458
	58395.7	BB					5427.38	BB					231.366	BB					332.577	BB					251.055	BB					265.831	BB					130.722	BB					96.406	BB					103.747
	26874.9	BB					31497.8	BB					133.626	BB					336.264	BB					285.423	BB					258.431	BB					105.785	BB					153.56	BB					101.441
	15173.5	BB					0	BB					216.534	BB					203.439	BB					316.017	BB					261.609	BB					70.589	BB					119.939	BB					43.059
	0	BB					0	BB					266.907	BB					214.503	BB					261.659	BB					234.716	BB					95.87	BB					116.939	BB					125.608
	0	BB					61225.8	BB					294.29	BB					349.452	BB					261.51	BB					240.468	BB					103.179	BB					157.405	BB					101.604
	1263.6	BB					16482.5	BB					232.911	BB					162.372	BB					237.919	BB					267.447	BB					41.582	BB					65.43	BB					139.023
	18836.7	BB					1263.6	BB					298.127	BB					268.29	BB					293.419	BB					213.468	BB					111.385	BB					248.948	BB					125.55
	19321.8	BB					11766.5	BB					198.386	BB					369.564	BB					234.716	BB					212.098	BB					49.707	BB					51.202	BB					103.796
	18115.3	BB					15420.8	BB					651.078	BB					446.598	BB					169.649	BB					292.128	BB					123.718	BB					216.164	BB					126.418
	11766.5	BB					31478.5	BB					313.578	BB					447.486	BB					240.468	BB					311.076	BB					77.718	BB					263.467	BB					48.195
	15420.8	BB					8987.15	BB					308.565	BB					123.243	BB					267.447	BB					306.544	BB					174.1	BB					111.98	BB					65.661
	31478.5	BB					4976.55	BB					327.297	BB					440.256	BB					184.782	BB					260.66	BB					138.929	BB					83.564	BB					114.75
	8987.15	BB					17540.2	BB					316.887	BB					379.899	BB					274.655	BB					248.161	BB					109.218	BB					94.288	BB					127.071
	4976.55	BB					20748.4	BB					328.098	BB					139.59	BB					212.098	BB					298.641	BB					100.798	BB					73.485	BB					115.29
	18830.7	BB					13257.1	BB					270.3	BB					149.721	BB					298.893	BB					262.985	BB					84.624	BB					92.032	BB					72.245
	87837.6	BB					40640.9	BB					216.087	BB					160.434	BB					311.076	BB					263.03	BB					141.498	BB					92.393	BB					146.894
	6587.91	BB					15662.1	BB					346.866	BB					263.751	BB					249.236	BB					279.952	BB					65.811	BB					92.496	BB					193.802
	13257.1	BB					29645.6	BB					351.357	BB	290.251	92.0831	31		95.253	BB					301.486	BB					314.666	BB					101.188	BB	111.768	38.2477	31		72.557	BB					232.354
	-	BB					13933.3	BB					462.072	H					211.032	BB					301.549	BB					298.657	BB					226.732	H					79.646	BB					29.879
	40640.9	BB					0	BB					339.543	H					306.072	BB					316.978	BB					233.482	BB	253.586	48.5421	32		167.457	H					96.44	BB					111.816
	15255.8	BB					24607.5	BB	13804.5	13651.9	34		70.053	H					112.431	BB					279.397	BB					262.405	H					34.699	H					75.083	BB					82.95
	6041.77	BB	19023.3	19176.6	34		51954.8	H					563.814	H					124.53	BB					317.761	BB					209.753	H					273.217	H					96.221	BB					138.616
	-	H					8557.69	H					470.007	H					342.615	BB					294.559	BB					260.582	H					257.206	H					95.138	BB					60.806
	-	H					70686.3	H					303.873	H					333.069	BB	259.987	116.024	37		347.309	BB					227.963	H					236.882	H					95.138	BB	122.047	54.5498	37		72.428
	8557.69	H					576.364	H					407.232	H					241.158	H					341.476	BB					289.511	H					254.567	H					284.442	H					136.681
	28417.7	H					22549.5	H					496.266	H					302.856	H					297.454	BB					324.92	H					297.374	H					206.794	H					96.537
	576.364	H					26664.8	H					362.856	H					183.09	H					343.724	BB					277.474	H					172.888	H					220.885	H					93.711
	22549.5	H					17636.1	H					172.989	H					-	H					315.847	BB					317.122	H					71.061	H					-	H					88.289
	26664.8	H					44021.1	H					661.347	H					-	H					335.174	BB					255.091	H					344.925	H					-	H					57.201
	17636.1	H					1497.81	H					239.415	H					567.336	H					374.675	BB					219.286	H					129.802	H					369.793	H					82.406
	1342	H					24997.3	H					531.165	H					351.582	H					302.108	BB					283.646	H					361.723	H					251.813	H					74.706
	1497.81	H					14454.3	H					292.218	H					658.611	H					286.054	BB					245.645	H					178.724	H					427.021	H					67.987
	24997.3	H					28321.9	H					422.049	H					623.937	H					287.879	BB					264.734	H					258.044	H					295.428	H					57.461
	0	H					28164.1	H					351.06	H					336.216	H					233.482	BB					248.237	H					165.96	H					177.926	H					72.688
	14454.3	H					0	H					437.565	H					395.985	H					276.056	BB					164.964	H					213.715	H					140.191	H					72.832
	-	H					10036.9	H					469.515	H					486.255	H					299.926	BB					257.441	H					235.511	H					356.06	H					48.373
	28321.9	H					42695.1	H					231.06	H					195.135	H					291.242	BB	275.541	43.0096	50		231.016	H					146.879	H					125.294	H					86.662
	12712.2	H					26565.4	H					301.275	H					317.76	H					256.321	H					275.321	H					184.534	H					260.052	H					101.491
	28164.1	H					13320.1	H					174.537	H					452.664	H					234.003	H					288.677	H					68.086	H					335.193	H					93.545
	0	H					50183.2	H					380.631	H					401.853	H					289.511	H					258.455	H					224.8	H					334.775	H					74.692
	42695.1	H					42979.1	H					222.672	H					577.53	H					298.561	H					299.95	H					112.069	H					365.912	H					103.775
	26565.4	H					0	H					71.937	H					272.046	H					324.92	H					354.88	H					46.904	H					123.772	H					72.018
	66684.1	H					-	H					393.672	H					436.449	H					277.474	H					248.597	H					209.485	H					302.862	H					127.274
	19815	H					11314.2	H					390.795	H					246.318	H					317.122	H					356.096	H					223.524	H					69.029	H					85.087
	-	H					26874.9	H					185.595	H					505.158	H					255.091	H					320.164	H					84.972	H					296.145	H					82.788
	3498.91	H					4602.71	H					383.508	H					209.625	H					245.645	H					330.792	H					155.659	H					114.758	H					114.801
	11314.2	H					30673.5	H					330.066	H					237.753	H					164.964	H					297.566	H					112.044	H					93.052	H					93.516
	4602.71	H					0	H					565.758	H					390.333	H					295.947	H					218.748	H					258.033	H					195.581	H					65.632
	30673.5	H					27210.1	H					215.064	H					614.106	H					288.677	H					316.017	H					84.604	H					368.788	H					67.144
	12274.3	H					23484.1	H					277.839	H					310.575	H					300.67	H					259.498	H					100.386	H					146.471	H					41.41
	0	H					21108.4	H					379.545	H					385.956	H					299.95	H					289.719	H					236.581	H					192.445	H					71.571
	46125.8	H					14197.7	H					471.084	H					366.456	H					354.88	H					272.809	H					217.928	H					156.751	H					89.961
	-	H					53397.4	H					366.63	H					403.458	H					333.226	H					261.659	H					191.248	H					168.967	H					99.986
	17863.3	H					23128.7	H					541.999	H					320.139	H					248.597	H					261.51	H					203.187	H					92.889	H					88.599
	14308.8	H					34286.9	H					465.275	H					372.204	H					324.51	H					283.213	H					181.296	H					180.011	H					67.761
	38908.4	H					0	H					264.149	H					469.092	H					356.096	H					298.585	H					113.545	H					282.293	H					63.483
	21108.4	H					51396.6	H					551.863	H					435.9	H					320.164	H					323.318	H					209.908	H					220.176	H					79.382
	5427.38	H					34602.5	H					545.835	H					413.397	H					330.792	H					293.419	H					192.633	H					132.646	H					93.129
	14197.7	H					20331.9	H					601.185	H					337.059	H					297.566	H					202.508	H					243.703	H					241.887	H					78.248
	53397.4	H					18836.7	H					549.671	H					275.46	H					286.665	H					297.039	H					186.587	H					159.253	H					124.268
	0	H					36087.4	H					480.071	H					357.684	H					218.748	H					275.856	H					148.689	H					263.16	H					67.28
	16482.5	H					18165.4	H					490.484	H					493.239	H					272.809	H					184.782	H					169.743	H					225.925	H					54.549
	34286.9	H					19321.8	H					526.106	H					439.767	H					258.431	H					266.625	H					140.807	H					189.274	H					42.904
	27879.9	H					29597.4	H					269.081	H					831.756	H					283.213	H					274.655	H					119.483	H					452.679	H					70.3
	51396.6	H					20230	H					310.183	H					792.078	H					261.609	H					241.733	H					155.167	H					573.961	H					86.751
	34602.5	H					21711	H					252.64	H					676.326	H					323.318	H					298.893	H					113.814	H					356.723	H					74.938
	45900.4	H					24729.3	H					303.059	H					141.408	H					294.388	H					273.475	H					176.221	H					128.955	H					108.759
	50418.1	H					17479.7	H					378.138	H					333.849	H					281.4	H					298.662	H					173.522	H					180.341	H					77.45
	20023.4	H					37447.2	H					317.308	H					289.257	H					297.039	H					323.596	H					113.113	H					195.689	H					124.534
	20331.9	H					33623.2	H					616.677	H					253.404	H					258.91	H					274.381	H					171.713	H					293.672	H					78.61
	1282.58	H					18830.7	H					369.987	H					144.003	H					275.856	H					249.236	H					96.026	H					243.269	H					87.234
	18165.4	H					6587.91	H					441.018	H					436.011	H					266.625	H					274.95	H					162.72	H					207.63	H					63.318
	29597.4	H					-	H					358.323	H					197.064	H					213.426	H					301.486	H					95.017	H					161.893	H					104.652
	11670.5	H					45562.9	H					367.269	H					132.87	H					213.468	H					301.549	H					78.681	H					86.502	H					99.724
	20230	H					35234.3	H					508.566	H					783.135	H					241.733	H					262.683	H					112.935	H					113.53	H					72.474
	20575.3	H					45559.3	H					299.616	H					467.463	H					273.475	H					316.978	H					98.664	H					126.445	H					99.531
	21711	H					38325.7	H					419.325	H					326.334	H					298.662	H					300.664	H					114.472	H					81.347	H					103.565
	36500.9	H					26397.4	H					441.747	H					388.227	H					323.596	H					264.854	H					116.605	H					99.907	H					156.688
	24729.3	H					35529.5	H					297.597	H					278.388	H					274.381	H					279.397	H					67.05	H					74.181	H					117.501
	17479.7	H					95417.1	H					509.784	H					297.057	H					306.544	H					329.407	H					182.886	H					84.776	H					98.018
	33623.2	H					15255.8	H					469.254	H					313.125	H					298.641	H					258.309	H					158.567	H					87.972	H					92.115
	-	H					66600.1	H					375.906	H					296.631	H					262.683	H					317.761	H					109.264	H					104.985	H					66.463
	17540.2	H					3220.66	H					357.522	H					215.646	H					300.664	H					352.253	H					108.392	H					89.3	H					135.477
	32110.6	H					24607.8	H					478.761	H					443.862	H					329.407	H					294.559	H					143.242	H					113.376	H					139.194
	20748.4	H					6041.77	H					422.772	H					535.56	H					281.934	H					298.256	H					105.731	H					106.583	H					112.618
	61377.3	H					72186.9	H					554.841	H					486.291	H					263.03	H					341.476	H					165.106	H					112.113	H					91.897
	18472.9	H					37973.2	H					547.32	H	392.435	127.956	69		314.718	H					258.309	H					297.454	H					117.294	H	164.986	68.191	69		91.736	H					113.177
	45559.3	H					21844.7	H	27305.8	19073.8	67		409.689	LL					610.608	H					352.253	H					304.713	H					143.022	LL					100.229	H					91.945
	27417.8	H					-	LL					233.094	LL					622.17	H	396.689	160.755	65		298.256	H					321.547	H					90.548	LL					112.242	H	202.345	109.289	65		110.626
	41907	H					-	LL					526.74	LL					112.125	LL					330.409	H					280.376	H					184.991	LL					163.208	LL					123.622
	66600.1	H					6045.76	LL					479.274	LL					398.301	LL					331.879	H					315.847	H					266.569	LL					198.077	LL					59.588
	3220.66	H					28417.7	LL					556.722	LL					180.078	LL					304.713	H					301.351	H					284.611	LL					168.462	LL					118.521
	13933.3	H					30130.7	LL					389.115	LL					558.3	LL					321.547	H					337.423	H					165.554	LL					476.787	LL					74.358
	72186.9	H					18219.9	LL					486.717	LL					571.428	LL					280.376	H					328.16	H					182.378	LL					365.613	LL					129.404
	37973.2	H					6542.2	LL					484.191	LL					431.196	LL					301.351	H					302.108	H					323.636	LL					205.122	LL					112.934
	21844.7	H					16000.2	LL					296.991	LL					613.437	LL					314.666	H					269.22	H					107.016	LL					274.202	LL					97.8
	0	H					11485.4	LL					566.904	LL					632.277	LL					337.423	H					286.054	H					271.695	LL					420.454	LL					70.634
	24607.5	H	24110.6	17453.7	74		66684.1	LL					180.546	LL					189.576	LL					328.16	H					235.33	H					84.972	LL					113.234	LL					61.529
	51954.8	LL					24718.6	LL					423.717	LL					617.607	LL					269.22	H					299.926	H					170.656	LL					434.216	LL					61.043
	70686.3	LL					19815	LL					294.588	LL					293.571	LL					235.33	H					275.143	H					128.145	LL					186.582	LL					101.625
	44021.1	LL					38489.1	LL					412.083	LL					468.591	LL					285.875	H					291.242	H	282.107	37.4024	81		212.626	LL					179.083	LL					69.746
	13888.8	LL					58395.7	LL					319.518	LL					193.623	LL					363.876	H	289.061	38.3142	65		256.321	LL					141.178	LL					89.017	LL					108.361
	11485.4	LL					59193.5	LL					750.054	LL					391.521	LL					262.405	LL					285.953	LL					334.169	LL					245.481	LL					108.188
	38489.1	LL					12274.3	LL					463.095	LL					338.451	LL					285.953	LL					172.521	LL					215.817	LL					165.777	LL					62.57
	59193.5	LL					46125.8	LL					443.085	LL					711.366	LL					209.753	LL					298.561	LL					152.1	LL					386.539	LL					113.436
	52939.6	LL					52939.6	LL					248.499	LL					366.516	LL					172.521	LL					291.137	LL					119.162	LL					255.189	LL					68.548
	14310.8	LL					17863.3	LL					777.924	LL					271.446	LL					261.505	LL					-	LL					374.593	LL					151.979	LL					82.49
	27210.1	LL					15173.5	LL					448.263	LL					134.682	LL					227.963	LL					232.993	LL					169.404	LL					98.479	LL					94.261
	23484.1	LL					38908.4	LL					412.017	LL					807.375	LL					283.646	LL					284.854	LL					290.063	LL					440.476	LL					70.634
	31497.8	LL					70916.4	LL					548.027	LL					485.967	LL					232.993	LL					300.67	LL					211.231	LL					225.685	LL					60.673
	23128.7	LL					46609.8	LL					584.197	LL					477.903	LL					248.062	LL					285.423	LL					260.357	LL					261.351	LL					110.842
	61225.8	LL					27879.9	LL					481.716	LL					380.52	LL					290.346	LL					333.226	LL					213.714	LL					152.906	LL					111.672
	70916.4	LL					45900.4	LL					441.71	LL					515.025	LL					284.854	LL					324.51	LL					164.183	LL					378.67	LL					81.702
	46609.8	LL					50418.1	LL					337.585	LL					611.655	LL					55.53	LL					286.665	LL					99.508	LL					437.761	LL					99.114
	36087.4	LL					20023.4	LL					689.418	LL					306.327	LL					257.441	LL					285.423	LL					287.728	LL					193.909	LL					74.615
	67958.9	LL					1282.58	LL					637.355	LL					703.983	LL					195.695	LL					237.919	LL					306.137	LL					359.547	LL					81.298
	37447.2	LL					18115.3	LL					591.869	LL					555.861	LL					285.423	LL					294.388	LL					280.791	LL					360.038	LL					46.504
	45562.9	LL					67958.9	LL					444.998	LL					112.656	LL					265.831	LL					281.4	LL					189.799	LL					100.009	LL					57.665
	35234.3	LL					11670.5	LL					581.456	LL					214.818	LL					259.498	LL					169.649	LL					402.42	LL					169.413	LL					60.999
	38325.7	LL					20575.3	LL					425.269	LL					405.348	LL					289.719	LL					258.91	LL					175.601	LL					155.354	LL					69.43
	26397.4	LL					36500.9	LL					421.981	LL					443.115	LL					298.585	LL					213.426	LL					174.089	LL					206.986	LL					42.687
	35529.5	LL					87837.6	LL					301.963	LL					217.005	LL					202.508	LL					332.97	LL					125.988	LL					195.014	LL					87.138
	15662.1	LL					32110.6	LL					622.806	LL					715.62	LL					292.128	LL					281.934	LL					125.737	LL					110.695	LL					78.634
	95417.1	LL					-	LL					474.165	LL					273.189	LL					260.66	LL					330.409	LL					134.914	LL					83.68	LL					55.491
	24607.8	LL					61377.3	LL					490.146	LL					392.364	LL					248.161	LL					347.309	LL					167.24	LL					99.185	LL					59.453
	29967.7	LL					18472.9	LL					352.785	LL					390.612	LL					274.95	LL					331.879	LL					111.535	LL					117.474	LL					151.388
	59397.5	LL	40595.8	20222.8	28		27417.8	LL					413.544	LL					297.747	LL					264.854	LL					343.724	LL					149.23	LL					103.155	LL					94.618
							41907	LL					420.543	LL					436.965	LL					262.985	LL					335.174	LL					120.047	LL					102.021	LL					121.096
							29967.7	LL					452.055	LL					402.546	LL					332.97	LL					374.675	LL					142.691	LL					114.961	LL					106.861
							59397.5	LL	34455.5	21065.2	40		387.153	LL					349.776	LL					298.657	LL					287.879	LL					82.765	LL					98.721	LL					86.528
													465.981	LL					395.544	LL					275.143	LL	254.508	51.6738	29		276.056	LL					129.407	LL					95.924	LL					108.95
													510.027	LL	460.679	126.829	45		682.896	LL	419.742	178.238	43								363.876	LL	289.994	49.8222	31		193.555	LL	192.479	80.1809	45		138.676	LL	215.793	118.058	43		62.86
[truncated: 44 more columns]
